# Supplementary material for: Unravelling the Importance of Diazotrophy in Corals – Combined Assessment of Nitrogen Assimilation, Diazotrophic Community and Natural Stable Isotope Signatures
Source: Front Microbiol. 2021 Jun 24;12:631244. doi: 10.3389/fmicb.2021.631244 (PMC8264265; doi:10.3389/fmicb.2021.631244)
Supplement: Supplementary file 3 [file Data_Sheet_1.ZIP]

Archive with 9 entries (9 files):
- Suppl. File S1 - Overview Statistics.xlsx
- Suppl. File S2 - OTU table 16S rRNA with SILVA v128 taxonomy.biom
- Suppl. File S3 - Metadata 16S rRNA.txt
- Suppl. File S4 - Representative sequences 16S rRNA.fasta
- Suppl. File S5 - OTU table nifH with taxonomy.biom
- Suppl. File S6 - Metadata nifH.txt
- Suppl. File S7 - Representative sequences nifH.fasta
- Suppl. File S8 - Reads nifH and non-nifH.txt
- Suppl. File S9 - PICRUSt2 output and Functional Groups statistics.xlsx
