# Supplementary material for: Unravelling the Importance of Diazotrophy in Corals – Combined Assessment of Nitrogen Assimilation, Diazotrophic Community and Natural Stable Isotope Signatures
Source: Front Microbiol. 2021 Jun 24;12:631244. doi: 10.3389/fmicb.2021.631244 (PMC8264265; doi:10.3389/fmicb.2021.631244)
Supplement: Supplementary file 3 [file Data_Sheet_1.ZIP › Suppl. File S1 - Overview Statistics.xlsx]

## Sheet: A) Nitrogen Fixation
NITROGEN FIXATION - ASSIMILATION RATES
Response variables: Assimilation rates (ng N / cm2 / hr )
No nitrogen assimilation observed in 1) all Summer samples; and 2) in all Winter 5m samples (except mucus) -- excluded from analysis
Mucus samples were analysed on a different Mass Spectrometer, and is therefore analysed separately from the other 3 compartments (tissue, zooxanthellae, skeleton)
TISSUE, ZOOXANTHELLAE and SKELETON DATA
A boxcox transformation was applied on the assimilation rates data (AssimilationRate ^ lambda - 1)/lambda ; with lamba=-0.5050505)
to ensure a normal distribution of the residuals (Shapiro-Wilk test: W = 0.98463, p-value = 0.8949)
and homoskedasticity (Levene's test: F-value= 1.5288, Pr(>F)= 0.2117)
Hypothesis: No difference in assimilation rates between the different compartments of colonies collected from 25m and 50m depths
Generalized Linear Model
	Df	LR Chisq	Pr(>Chi)
Null
Depth	1	2.7797	0.0954647	*
Compartment	2	21.2829	2.39e-05	*
Depth*Compartment	2	14.9173	0.0005764	*
Simultaneous Tests for General Linear Hypotheses (function: glht())
		Estimate	Std. Error	Z-value	Pr(>|Z|)
Depth: 25m	Skeleton,Tissue	-0.46473	0.16394	-2.835	0.0106	*
	Skeleton,Zooxanthellae	0.28437	0.16394	1.735	0.0994
	Tissue,Zooxanthellae	0.7491	0.16394	4.569	2.93e-05	*
Depth: 50m	Skeleton,Tissue	-0.40084	0.16394	-2.445	0.0217	*
	Skeleton,Zooxanthellae	-0.45719	0.16394	-2.789	0.0106	*
	Tissue,Zooxanthellae	-0.05635	0.16394	-0.344	0.731
Comp: Skeleton	25m, 50m	-0.2733	0.1639	-1.667	0.143
Comp: Tissue	25m, 50m	-0.2094	0.1639	-1.277	0.201
Comp: Zooxanthellae	25m, 50m	-1.0149	0.1639	-6.191	1.8e-09	*
(Adjusted p values reported -- BH method)
SEAWATER DATA
A boxcox transformation was applied on the assimilation rates data (AssimilationRate ^ lambda - 1)/lambda ; with lamba=0.1010101)
to ensure a normal distribution of the residuals (Shapiro-Wilk test: W = 0.94347, p-value = 0.3319)
and homoskedasticity (Levene's test: F-value=0.1159, Pr(>F)=0.8914)
Hypothesis: No difference in assimilation rates in the seawater surrounding colonies collected from three different depths
Generalized Linear Model
	Df	LR Chisq	Pr(>Chi)
Null
Depth	2	118.43	<2.2e-16	*
Simultaneous Tests for General Linear Hypotheses (function: glht())
Multiple Comparisons of Means: Tukey Contrasts
	Estimate	Std. Error	Z-value	Pr(>|Z|)
50m, 25m	2.9508	0.3643	8.1	<1e-04	*
25m,5m	0.8173	0.3643	2.244	0.064
50m, 5m	3.7681	0.3643	10.344	<1e-04	*
(Adjusted p values reported -- single-step method)

## Sheet: B) N content
NITROGEN CONTENT
Response variables: N content per cm2
TISSUE AND ZOOXANTHELLAE SYMBIONT DATA
Normal distribution of the residuals (Shapiro-Wilk test: W = 0.98925, p-value = 0.3978)
and homoskedasticity (Levene's test: F-value: 0.8045; Pr(>F): 0.6354)
Hypothesis: No difference in nitogen content between the different compartments of colonies collected from 5m, 25m and 50m depths in Summer and late Autumn
Generalized Linear Model
	Df	LR Chisq	Pr(>Chi)
Null
Season	1	0.291	0.5897
Depth	2	70.449	5.036e-16	*
Compartment	1	142.511	< 2.2e-16	*
Season*Depth	2	4.507	0.105
Season*Compartment	1	0.721	0.3958
Depth*Compartment	2	51.584	6.289e-12	*
Season*Depth*Compartment	2	2.568	0.2769
Simultaneous Tests for General Linear Hypotheses (function: glht())
			Estimate	Std. Error	Z-value	Pr(>|Z|)
Host	Summer	5m - 25m	0.20785	0.17095	1.216	0.244412
		5m - 50m	1.06449	0.17095	6.227	2.85e-09	*
		25m - 50m	0.85665	0.17095	5.011	1.3e-06	*
	Winter	5m - 25m	0.71569	0.15956	4.485	1.46e-05	*
		5m - 50m	1.52252	0.15956	9.542	< 2e-16	*
		25m - 50m	0.80682	0.15605	5.17	7.02e-07	*
Symbiont	Summer	5m - 25m	0.01449	0.16299	0.089	0.929156
		5m - 50m	-0.24031	0.16299	-1.474	0.168468
		25m - 50m	-0.2548	0.16299	-1.563	0.157326
	Winter	5m - 25m	0.63335	0.15956	3.969	0.000124	*
		5m - 50m	-0.3158	0.15956	-1.979	0.071692
		25m - 50m	-0.94916	0.15605	-6.082	4.74e-09	*
Summer	5m	Host - Symbiont	0.86733	0.07265	11.938	< 2.2e-16	*
	25m	Host - Symbiont	0.78009	0.07265	10.737	< 2.2e-16	*
	50m	Host - Symbiont	0.75309	0.07265	10.365	< 2.2e-16	*
Winter	5m	Host - Symbiont	0.69508	0.06788	10.239	< 2.2e-16	*
	25m	Host - Symbiont	0.17882	0.07265	2.461	0.0166	*
	50m	Host - Symbiont	-0.08796	0.06788	-1.296	0.1951
Host	5m	Summer - Winter	0.0401	0.07436	0.539	0.5897
	25m	Summer - Winter	0.25575	0.0712	3.592	0.00197	*
	50m	Summer - Winter	0.183	0.0712	2.57	0.02032	*
Symbiont	5m	Summer - Winter	-0.04714	0.0709	-0.665	0.5897
	25m	Summer - Winter	0.19773	0.06941	2.849	0.01317	*
	50m	Summer - Winter	-0.08378	0.06941	-1.207	0.34113
(Adjusted p values reported -- BH method)

## Sheet: C) CN ratio
CARBON : NITROGEN RATIO
Response variables: C:N ratio
TISSUE AND ZOOXANTHELLAE SYMBIONT DATA
Normal distribution of the residuals (Shapiro-Wilk test: W = 0.99001, p-value = 0.45762)
and homoskedasticity (Levene's test: F-value: 3.1031; Pr(>F): 0.001041)
Hypothesis: No difference in C:N ratio between the different compartments of colonies collected from 5m, 25m and 50m depths in Summer and late Autumn
Generalized Linear Model
	Df	LR Chisq	Pr(>Chi)
Null
Season	1	18.856	1.41e-05	*
Depth	2	0.015	0.992701
Compartment	1	135.133	< 2.2e-16	*
Season*Depth	2	30.772	2.079e-07	*
Season*Compartment	1	2.219	0.136366
Depth*Compartment	2	14.496	0.0007115	*
Season*Depth*Compartment	2	4.642	0.0981652
Simultaneous Tests for General Linear Hypotheses (function: glht())
			Estimate	Std. Error	Z-value	Pr(>|Z|)
Host	Summer	5m - 25m	-0.0907	0.76461	-0.119	0.969343
		5m - 50m	-0.02939	0.76461	-0.038	0.969343
		25m - 50m	0.06131	0.76461	0.08	0.969343
	Winter	5m - 25m	-3.36798	0.71368	-4.719	7.1e-06	*
		5m - 50m	-5.81921	0.71368	-8.154	5.33e-15	*
		25m - 50m	-2.45123	0.69799	-3.512	0.000763	*
Symbiont	Summer	5m - 25m	0.2085	0.72903	0.286	0.969343
		5m - 50m	3.59404	0.72903	4.93	3.29e-06	*
		25m - 50m	3.38554	0.72903	4.644	8.21e-06	*
	Winter	5m - 25m	-3.28511	0.71368	-4.603	8.33e-06	*
		5m - 50m	-5.00696	0.71368	-7.016	1.37e-11	*
		25m - 50m	-1.72185	0.69799	-2.467	0.020445	*
Summer	5m	Host - Symbiont	-8.684	0.747	-11.625	< 2e-16	*
	25m	Host - Symbiont	-8.385	0.747	-11.224	< 2e-16	*
	50m	Host - Symbiont	-5.061	0.747	-6.774	1.25e-11	*
Winter	5m	Host - Symbiont	-7.129	0.729	-9.779	< 2e-16	*
	25m	Host - Symbiont	-7.046	0.698	-10.095	< 2e-16	*
	50m	Host - Symbiont	-6.317	0.698	-9.05	< 2e-16	*
Host	5m	Summer - Winter	3.2439	0.747	4.342	2.82e-05	*
	25m	Summer - Winter	-0.0334	0.7321	-0.046	0.96361
	50m	Summer - Winter	-2.5459	0.7321	-3.478	0.000758	*
Symbiont	5m	Summer - Winter	4.7986	0.729	6.582	2.78e-10	*
	25m	Summer - Winter	1.305	0.7137	1.829	0.080963
	50m	Summer - Winter	-3.8024	0.7137	-5.328	2.98e-07	*
(Adjusted p values reported -- BH method)

## Sheet: D) Natural d15N and d13C
NATURAL ISOTOPE SIGNATURE - delta15N											NATURAL ISOTOPE SIGNATURE - delta13C
Response variables: delta15N											Response variables: delta13C
TISSUE AND ZOOXANTHELLAE SYMBIONT DATA											TISSUE AND ZOOXANTHELLAE SYMBIONT DATA
Normal distribution of the residuals (Shapiro-Wilk test: W = 0.98605, p-value = 0.6392)											Normal distribution of the residuals (Shapiro-Wilk test: W = 0.97955, p-value = 0.3083)
and homoskedasticity (Levene's test: F-value: 0.8268 Pr(>F): 0.6141)											and homoskedasticity (Levene's test: F-value: 1.4654 Pr(>F): 0.1698)
Hypothesis: No difference in delta15N between the different compartments of colonies collected from 5m, 25m and 50m depths in Summer and late Autumn											Hypothesis: No difference in delta15N between the different compartments of colonies collected from 5m, 25m and 50m depths in Summer and late Autumn
Generalized Linear Model											Generalized Linear Model
	Df	LR Chisq	Pr(>Chi)									Df	LR Chisq	Pr(>Chi)
Null											Null
Compartment	1	2.772	0.0959145								Compartment	1	0.212	0.645479
Season	1	0.259	0.610628								Season	1	6.47	0.0109716	*
Depth	2	46.512	7.945e-11	*							Depth	2	235.582	<2.2e-16	*
Compartment*Season	1	5.783	0.0161796	*							Compartment*Season	1	9.931	0.0016248	*
Compartment*Depth	2	18.384	0.0001019	*							Compartment*Depth	2	14.149	0.0008465	*
Season*Depth	2	8.86	0.0119161	*							Season*Depth	2	8.616	0.0134614	*
Compartment*Season*Depth	2	12.052	0.0024155	*							Compartment*Season*Depth	2	18.621	9.045e-05	*
Simultaneous Tests for General Linear Hypotheses (function: glht())											Simultaneous Tests for General Linear Hypotheses (function: glht())
			Estimate	Std. Error	Z-value	Pr(>|Z|)								Estimate	Std. Error	Z-value	Pr(>|Z|)
Host	Summer	5m - 25m	0.3119	0.1529	2.04	0.052302					Host	Summer	5m - 25m	1.2659	0.3789	3.341	0.000911	*
		5m - 50m	0.9758	0.1458	6.693	1.31e-10	*						5m - 50m	5.3331	0.3613	14.761	< 2e-16	*
		25m - 50m	0.6639	0.1529	4.342	5.65e-05	*						25m - 50m	4.0671	0.3789	10.734	< 2e-16	*
	Winter	5m - 25m	-0.1972	0.1458	-1.353	0.192235						Winter	5m - 25m	1.9825	0.3613	5.487	4.89e-08	*
		5m - 50m	0.4189	0.1458	2.873	0.006966	*						5m - 50m	4.5162	0.3613	12.501	< 2e-16	*
		25m - 50m	0.6161	0.1458	4.226	5.72e-05	*						25m - 50m	2.5337	0.3613	7.013	3.5e-12	*
Symbiont	Summer	5m - 25m	-0.3086	0.1529	-2.018	0.052302					Symbiont	Summer	5m - 25m	2.8574	0.3789	7.541	7.99e-14	*
		5m - 50m	0.1163	0.1458	0.798	0.424986							5m - 50m	5.0197	0.3613	13.894	< 2e-16	*
		25m - 50m	0.4249	0.1529	2.779	0.008186	*						25m - 50m	2.1623	0.3789	5.706	1.54e-08	*
	Winter	5m - 25m	-0.647	0.1529	-4.232	5.72e-05	*					Winter	5m - 25m	0.7572	0.3613	2.096	0.036096	*
		5m - 50m	0.5137	0.1458	3.524	0.000851	*						5m - 50m	4.1461	0.3613	11.476	< 2e-16	*
		25m - 50m	1.1607	0.1529	7.591	3.81e-13	*						25m - 50m	3.3889	0.3613	9.38	< 2e-16	*
Host vs Symbiont	5m	Summer	-0.2427	0.1458	-1.665	0.0959					Host vs Symbiont	5m	Summer	0.1662	0.3613	0.46	0.683693
		Winter	-0.7386	0.1458	-5.066	6.1e-07	*						Winter	1.7764	0.3613	4.917	5.28e-06	*
	25m	Summer	-0.8632	0.1597	-5.405	1.3e-07	*					25m	Summer	1.7577	0.3958	4.441	2.68e-05	*
		Winter	-1.1884	0.1529	-7.772	4.66e-14	*						Winter	0.5511	0.3613	1.525	0.190781
	50m	Summer	-1.1022	0.1458	-7.56	1.21e-13	*					50m	Summer	-0.1472	0.3613	-0.407	0.683693
		Winter	-0.6437	0.1458	-4.415	1.21e-05	*						Winter	1.4063	0.3613	3.892	0.000198	*
Summer vs Winter	5m	Host	0.07423	0.14579	0.509	0.73275					Summer vs Winter	5m	Host	-0.919	0.3613	-2.544	0.021943	*
	25m	Host	-0.43484	0.1529	-2.844	0.00669	*					25m	Host	-0.2024	0.3789	-0.534	0.613812
	50m	Host	-0.48266	0.14579	-3.311	0.00279	*					50m	Host	-1.7358	0.3613	-4.805	9.31e-06	*
	5m	Symbiont	-0.42159	0.14579	-2.892	0.00669	*					5m	Symbiont	0.6912	0.3613	1.913	0.083586
	25m	Symbiont	-0.76003	0.1597	-4.759	1.17e-05	*					25m	Symbiont	-1.409	0.3789	-3.718	0.000601	*
	50m	Symbiont	-0.02417	0.14579	-0.166	0.86831						50m	Symbiont	-0.1823	0.3613	-0.505	0.613812
(Adjusted p values reported -- BH method)											(Adjusted p values reported -- BH method)

## Sheet: E) Natural Signatures (overall)
NATURAL STABLE ISOTOPE SIGNATURES
Response variables: delta15N, delta13C of Zooxanthellae and Host separated
Hypothesis: No difference between isotopic signatures of host and Symbiodiniaceae during different seasons over a depth gradient
PERMANOVA table of results
						Unique
Source	df	SS	MS	Pseudo-F	P(perm)	Permutations	P(MC)
Compartment	1	27.335	27.335	53.439	0.0001	9949	0.0001	*
Season	1	9.5758	9.5758	18.72	0.0001	9946	0.0001	*
Depth	2	285.29	142.65	278.87	0.0001	9951	0.0001	*
Compartment*Season	1	2.0871	2.0871	4.0803	0.0289	9942	0.0313	*
Compartment*Depth	2	2.2355	1.1177	2.1851	0.0902	9949	0.086
Season*Depth	2	3.5693	1.7847	3.489	0.0193	9948	0.0179	*
Compartment*Season*Depth	2	8.3578	4.1789	8.1697	0.0002	9958	0.0001	*
Residuals	58	29.668	0.51151
Total	69	368.94
Differences between host and algal symbiont					Unique
Season	Season	Groups	t	P(perm)	Permutations	P(MC)
Summer	5m	Host, Zoox	0.92696	0.3807	462	0.3932
	25m	Host, Zoox	3.6964	0.0071	126	0.0024	*
	50m	Host, Zoox	3.7379	0.0018	462	0.0004	*
Winter	5m	Host, Zoox	3.9902	0.0026	461	0.0019	*
	25m	Host, Zoox	3.9912	0.0021	462	0.001	*
	50m	Host, Zoox	3.329	0.0079	462	0.0049	*
Differences between seasons					Unique
Compartment	Depth	Groups	t	P(perm)	Permutations	P(MC)
Host	5m	Summer, Winter	2.0546	0.0436	462	0.0612
	25m	Summer, Winter	1.0321	0.3588	462	0.3427
	50m	Summer, Winter	5.262	0.0026	462	0.0002	*
Symbiont	5m	Summer, Winter	2.2299	0.0198	462	0.0464	*
	25m	Summer, Winter	3.8586	0.003	462	0.0009	*
	50m	Summer, Winter	0.42517	0.7596	462	0.7672
Differences along the depth gradient					Unique
Compartment	Season	Groups	t	P(perm)	Permutations	P(MC)
Host	Summer	5m, 25m	2.7415	0.0153	462	0.0199	*
		5m, 50m	18.611	0.0025	461	0.0001	*
		25m, 50m	8.5591	0.0023	462	0.0001	*
	Winter	5m, 25m	4.535	0.0025	462	0.0006	*
		5m, 50m	9.3819	0.0025	462	0.0001	*
		25m, 50m	8.076	0.0021	462	0.0001	*
Symbiont	Summer	5m, 25m	8.1095	0.0028	462	0.0001	*
		5m, 50m	15.543	0.0031	462	0.0001	*
		25m, 50m	6.8	0.0026	461	0.0001	*
	Winter	5m, 25m	2.743	0.0039	462	0.0054	*
		5m, 50m	9.0191	0.0026	462	0.0001	*
		25m, 50m	7.0505	0.0031	462	0.0001	*
PERMDISP
DEVIATIONS FROM CENTROID
F:	1.1333
df1:	11
df2:	58
P(perm):	0.6239
