# Supplementary material for: Unravelling the Importance of Diazotrophy in Corals – Combined Assessment of Nitrogen Assimilation, Diazotrophic Community and Natural Stable Isotope Signatures
Source: Front Microbiol. 2021 Jun 24;12:631244. doi: 10.3389/fmicb.2021.631244 (PMC8264265; doi:10.3389/fmicb.2021.631244)
Supplement: Supplementary file 3 [file Data_Sheet_1.ZIP › Suppl. File S3 - Metadata 16S rRNA.txt]

#SampleID	Species	Season	Depth	Combination	Description
Sum25m1	S.pistillata	Summer	25m	Summer25m	Sum25m1
Sum25m2	S.pistillata	Summer	25m	Summer25m	Sum25m2
Sum25m3	S.pistillata	Summer	25m	Summer25m	Sum25m3
Sum25m4	S.pistillata	Summer	25m	Summer25m	Sum25m4
Sum25m5	S.pistillata	Summer	25m	Summer25m	Sum25m5
Sum25m6	S.pistillata	Summer	25m	Summer25m	Sum25m6
Sum50m1	S.pistillata	Summer	50m	Summer50m	Sum50m1
Sum50m2	S.pistillata	Summer	50m	Summer50m	Sum50m2
Sum50m3	S.pistillata	Summer	50m	Summer50m	Sum50m3
Sum50m4	S.pistillata	Summer	50m	Summer50m	Sum50m4
Sum50m5	S.pistillata	Summer	50m	Summer50m	Sum50m5
Sum50m6	S.pistillata	Summer	50m	Summer50m	Sum50m6
Sum5m1	S.pistillata	Summer	5m	Summer5m	Sum5m1
Sum5m2	S.pistillata	Summer	5m	Summer5m	Sum5m2
Sum5m3	S.pistillata	Summer	5m	Summer5m	Sum5m3
Sum5m4	S.pistillata	Summer	5m	Summer5m	Sum5m4
Sum5m5	S.pistillata	Summer	5m	Summer5m	Sum5m5
Sum5m6	S.pistillata	Summer	5m	Summer5m	Sum5m6
Win25m1	S.pistillata	Winter	25m	Winter25m	Win25m1
Win25m2	S.pistillata	Winter	25m	Winter25m	Win25m2
Win25m3	S.pistillata	Winter	25m	Winter25m	Win25m3
Win25m4	S.pistillata	Winter	25m	Winter25m	Win25m4
Win25m5	S.pistillata	Winter	25m	Winter25m	Win25m5
Win25m6	S.pistillata	Winter	25m	Winter25m	Win25m6
Win50m1	S.pistillata	Winter	50m	Winter50m	Win50m1
Win50m2	S.pistillata	Winter	50m	Winter50m	Win50m2
Win50m3	S.pistillata	Winter	50m	Winter50m	Win50m3
Win50m4	S.pistillata	Winter	50m	Winter50m	Win50m4
Win50m5	S.pistillata	Winter	50m	Winter50m	Win50m5
Win50m6	S.pistillata	Winter	50m	Winter50m	Win50m6
Win5m1	S.pistillata	Winter	5m	Winter5m	Win5m1
Win5m2	S.pistillata	Winter	5m	Winter5m	Win5m2
Win5m3	S.pistillata	Winter	5m	Winter5m	Win5m3
Win5m4	S.pistillata	Winter	5m	Winter5m	Win5m4
Win5m5	S.pistillata	Winter	5m	Winter5m	Win5m5
Win5m6	S.pistillata	Winter	5m	Winter5m	Win5m6
