# Supplementary material for: Unravelling the Importance of Diazotrophy in Corals – Combined Assessment of Nitrogen Assimilation, Diazotrophic Community and Natural Stable Isotope Signatures
Source: Front Microbiol. 2021 Jun 24;12:631244. doi: 10.3389/fmicb.2021.631244 (PMC8264265; doi:10.3389/fmicb.2021.631244)
Supplement: Supplementary file 3 [file Data_Sheet_1.ZIP › Suppl. File S4 - Representative sequences 16S rRNA.fasta]

>Otu1;uniq=Uniq1;size=276892;
TGGGGAATATTGCACAATGGGCGAAAGCCTGATGCAGCCATGCCGCGTGTGTGAAGAAGGCCCTAGGGTTGTAAAGCACT
TTCAGTGGGGAGGAAAGGTCGAAGGTTAATACCCTTTGGCTGTGACGTTACCCACAGAAGAAGCACCGGCTAACTCCGTG
CCAGCAGCCGCGGTAATACGGAGGGTGCGAGCGTTAATCGGAATTACTGGGCGTAAAGCGTGCGTAGGCGGCCTTTTAAG
TTGGATGTGAAAGCCCCGGGCTTAACCTGGGAACTGCATCCAAAACTGGAAGGCTTGAGTGCGAGAGAGGAGTGTGGAAT
TTCCTGTGTAGCGGTGAAATGCGTAGATATAGGAAGGAACACCAGTGGCGAAGGCGACACTCTGGCTTGACACTGACGCT
GAGGTACGAAAGCGTGGGGAGCAAACAG
>Otu2;uniq=Uniq2;size=230850;
TGGGGAATATTGCACAATGGGCGAAAGCCTGATGCAGCCATGCCGCGTGTGTGAAGAAGGCCCTAGGGTTGTAAAGCACT
TTCAGTGGGGAGGAAAGGTCGAAGGTTAATACCCTTTGGCTGTGACGTTACCCACAGAAGAAGCACCGGCTAACTCCGTG
CCAGCAGCCGCGGTAATACGGAGGGTGCGAGCGTTAATCGGAATTACTGGGCGTAAAGCGTGCGTAGGCGGCCATTTAAG
TTGGATGTGAAAGCCCCGGGCTCAACCTGGGAACTGCATCCAAAACTGGGTGGCTTGAGTGCGAGAGAGGAGTGTGGAAT
TTCCTGTGTAGCGGTGAAATGCGTAGATATAGGAAGGAACACCAGTGGCGAAGGCGACACTCTGGCTTGACACTGACGCT
GAGGTACGAAAGCGTGGGGAGCAAACAG
>Otu3;uniq=Uniq3;size=119912;
TGGGGAATATTGGACAATGGGCGGAAGCCTGATCCAGCCATGCCGCGTGTGTGAAGAAGGCCTTATGGTTGTAAAGCACT
TTAAGCGAGGAGGAGGCTACTCTAGTTAATACCTAGAGATAGTGGACGTTACTCGCAGAATAAGCACCGGCTAACTCTGT
GCCAGCAGCCGCGGTAATACAGAGGGTGCGAGCGTTAATCGGATTTACTGGGCGTAAAGCGTGCGTAGGCGGCTGATTAA
GTCGGATGTGAAATCCCTGAGCTTAACTTAGGAATTGCATTCGATACTGGTCAGCTAGAGTATGGGAGAGGATGGTAGAA
TTCCAGGTGTAGCGGTGAAATGCGTAGAGATCTGGAGGAATACCGATGGCGAAGGCAGCCATCTGGCCTAATACTGACGC
TGAGGTACGAAAGCATGGGGAGCAAACAG
>Otu4;uniq=Uniq4;size=105905;
TGGGGAATATTGCACAATGGGCGCAAGCCTGATGCAGCCATGCCGCGTGTGTGAAGAAGGCTCTAGGGTTGTAAAGCACT
TTCAGCGAGGAGGAAAGGGTAGTCGTTAATACCGGCTATCTGTGACGTTACTCGCAGAAGAAGCACCGGCTAACTCCGTG
CCAGCAGCCGCGGTAATACGGAGGGTGCGAGCGTTAATCGGAATTACTGGGCGTAAAGCGTGCGTAGGCGGCTAATTAAG
TGGGATGTGAAAGCCCTGGGCTCAACCTGGGAACTGCATCCCAAACTGGTTAGCTAGAGTACAGCAGAGGAGTGTGGAAT
TTCCTGTGTAGCGGTGAAATGCGTAGATATAGGAAGGAACACCAGTGGCGAAGGCGACACTCTGGGCTGATACTGACGCT
GAGGTACGAAAGCGTGGGGAGCAAACAG
>Otu5;uniq=Uniq5;size=101659;
TGGGGAATATTGCACAATGGGCGAAAGCCTGATGCAGCCATGCCGCGTGTGTGAAGAAGGCCCTAGGGTTGTAAAGCACT
TTCAGTGGGGAGGAAAGGTCGAAGGCTAATACCCTTTGGCTGTGACGTTACCCACAGAAGAAGCACCGGCTAACTCCGTG
CCAGCAGCCGCGGTAATACGGAGGGTGCGAGCGTTAATCGGAATTACTGGGCGTAAAGCGTGCGTAGGCGGCCTTTTAAG
TTGGATGTGAAAGCCCCGGGCTTAACCTGGGAACTGCATCCAAAACTGGAAGGCTTGAGTGCGAGAGAGGAGTGTGGAAT
TTCCTGTGTAGCGGTGAAATGCGTAGATATAGGAAGGAACACCAGTGGCGAAGGCGACACTCTGGCTTGACACTGACGCT
GAGGTACGAAAGCGTGGGGAGCAAACAG
>Otu6;uniq=Uniq6;size=43443;
TGGGGAATATTGGACAATGGGCGGAAGCCTGATCCAGCCATGCCGCGTGTGTGAAGAAGGCCTTTTGGTTGTAAAGCACT
TTAAGCGAGGAGGAGGCTACTCTAGATAATACCTAGAGATAGTGGACGTTACTCGCAGAATAAGCACCGGCTAACTCTGT
GCCAGCAGCCGCGGTAATACAGAGGGTGCGAGCGTTAATCGGATTTACTGGGCGTAAAGCGTGCGTAGGCGGCTGATTAA
GTCGGATGTGAAATCCCTGAGCTTAACTTAGGAATTGCATTCGATACTGGTCAGCTAGAGTATGGGAGAGGATGGTAGAA
TTCCAGGTGTAGCGGTGAAATGCGTAGAGATCTGGAGGAATACCGATGGCGAAGGCAGCCATCTGGCCTAATACTGACGC
TGAGGTACGAAAGCATGGGGAGCAAACAG
>Otu7;uniq=Uniq7;size=40428;
TGGGGAATATTGGACAATGGGCGGAAGCCTGATCCAGCCATGCCGCGTGTGTGAAGAAGGCCTTTTGGTTGTAAAGCACT
TTAAGCGAGGAGGAGGCTACTCTAGTTAATACCTAGAGATAGTGGACGTTACTCGCAGAATAAGCACCGGCTAACTCTGT
GCCAGCAGCCGCGGTAATACAGAGGGTGCGAGCGTTAATCGGATTTACTGGGCGTAAAGCGTGCGTAGGCGGCTTATTAA
GTCGGATGTGAAATCCCCGAGCTTAACTTGGGAATTGCATTCGATACTGGTGAGCTAGAGTATGGGAGAGGATGGTAGAA
TTCCAGGTGTAGCGGTGAAATGCGTAGAGATCTGGAGGAATACCGATGGCGAAGGCAGCCATCTGGCCTAATACTGACGC
TGAGGTACGAAAGCATGGGGAGCAAACAG
>Otu8;uniq=Uniq8;size=38478;
TGGGGAATATTGGACAATGGGCGGAAGCCTGATCCAGCCATGCCGCGTGTGTGAAGAAGGCCTTATGGTTGTAAAGCACT
TTAAGCGAGGAGGAGGCTACTCTAGATAATACCTAGAGATAGTGGACGTTACTCGCAGAATAAGCACCGGCTAACTCTGT
GCCAGCAGCCGCGGTAATACAGAGGGTGCGAGCGTTAATCGGATTTACTGGGCGTAAAGCGTGCGTAGGCGGCTTTTTAA
GTCGGATGTGAAATCCCCGAGCTTAACTTGGGAATTGCATTCGATACTGGGAAGCTAGAGTATGGGAGAGGATGGTAGAA
TTCCAGGTGTAGCGGTGAAATGCGTAGAGATCTGGAGGAATACCGATGGCGAAGGCAGCCATCTGGCCTAATACTGACGC
TGAGGTACGAAAGCATGGGGAGCAAACAG
>Otu9;uniq=Uniq9;size=38453;
TGGGGAATATTGGACAATGGGCGAAAGCCTGATCCAGCCATGCCGCGTGTGTGAAGAAGGTCTTCGGATTGTAAAGCACT
TTAAGTTGGGAGGAAGGGCAGTAAGTTAATACCTTGCTGTTTTGACGTTACCAACAGAATAAGCACCGGCTAACTTCGTG
CCAGCAGCCGCGGTAATACGAAGGGTGCAAGCGTTAATCGGAATTACTGGGCGTAAAGCGCGCGTAGGTGGTTCGTTAAG
TTGGATGTGAAAGCCCCGGGCTCAACCTGGGAACTGCATCCAAAACTGGCGAGCTAGAGTATGGCAGAGGGTGGTGGAAT
TTCCTGTGTAGCGGTGAAATGCGTAGATATAGGAAGGAACACCAGTGGCGAAGGCGACCACCTGGGCTAATACTGACACT
GAGGTGCGAAAGCGTGGGGAGCAAACAG
>Otu10;uniq=Uniq10;size=31059;
TGGGGAATATTGGACAATGGGCGCAAGCCTGATCCAGCCATGCCGCGTGTGTGAAGAAGGCCTTCGGGTTGTAAAGCACT
TTCAGCGAGGAGGAAGGGGTTGTAGTTAATAGCTGCAATTTTTGACGTTACTCGCAGAAGAAGCACCGGCTAACTCCGTG
CCAGCAGCCGCGGTAATACGGAGGGTGCAAGCGTTAATCGGAATTACTGGGCGTAAAGCGCACGCAGGCGGCTTTTTAAG
TCGGATGTGAAAGCCCCGGGCTCAACCTGGGAATTGCATTCGATACTGGGAAGCTAGAGTATGTGAGAGGGGGGTAGAAT
TCCAAGTGTAGCGGTGAAATGCGTAGAGATTTGGAGGAATACCAGTGGCGAAGGCGGCCCCCTGGCACAATACTGACGCT
CAGGTGCGAAAGCGTGGGGAGCAAACAG
>Otu11;uniq=Uniq11;size=31011;
TGGGGAATCTTCTGCAATGGGCGCAAGCCTGACAGAGCGGCGTCGTGTGAAGGAAGAAGGCCTGAAATAGGTTGTAAACT
TCTTTTACTGAGTAATGAATAATGACAACGCAGTAAAAAAGTATCGGCTAACTCCGTGCCAGCAGCCGCGGTAATACGGG
GGATGCAAGCGTTATCCGGAATCACTGGGCGTAAAGCGTCTGTAGGTGGTTTAGTGTGTTCTTAGTTAAATTATGAAGCC
TAACTTCATGAAAAGTAAGAAAACTATTAGACTTGAGTACGAAAGGGGTAAGAGGAATTCTTCGAGAAGTAGTGAAATGC
GAAGATACGAAGGAGAAGATCATAAGCGAAGGCTTCTTACTGGGTCGTAACTGACACTGAGAGACGAAAGCTAGGGGAGC
GAATGG
>Otu12;uniq=Uniq12;size=24329;
TGAGGAATTTTCCGCAATGGGCGAAAGCCTGACGGAGCAATGCCGCGTGGAGGATGAAAGCTTGTGAGTCGTAAACTCCT
TTTCTTAGTGAAGAAATAAGACGGTATCTAAGGAATAAGCATCGGCTAACTCCGTGCCAGCAGCCGCGGTAATACGGAGG
ATGCAAGCGTTATTCGGAATTATTGGGCGTAAAGCGTCTGTAGGTTGCTTTTTAAGTCTACTGTTAAATATTAAGGCTTA
ACCTTAAAAAAGCGGTATGAAACTAAAAAACTTGAGTTTAGTAGGGGTAGAGGGAATTCTCGGTGTAGTGGTGAAATGCG
TAGAGATCGAGAAGAACACCGGTAGCGAAAGCGCTCTACTGGGCTAAAACTGACACTGAGAGACGAAAGCTAGGGGAGCA
AATAG
>Otu13;uniq=Uniq13;size=21928;
TGAGGAATATTGGACAATGGGCGGAAGCTTGATCCAGCCATGCCGCGTGTAGGAAGACTGCCCTCTGGGTTGTAAACTAC
TTTTATACTTGAGAAATATACTTCTTGCGAGGGGTTTTGATGTTAGGGTATGAATAAGCACCGGCTAACTCCGTGCCAGC
AGCCGCGGTAATACGGAGGGTGCGAGCGTTATTCGGAATCATTGGGTTTAAAGGGTTCGTAGGCGGGCTTGTAAGTCAGG
GGTGAAAGGCTGCGGCTTAACTGTGGTATTGCCTTTGATACTGTTGGTCTTGAGTTATAAGGAAGTAAGTGGAATATGTA
GTGTAGCGGTGAAATGCTTAGATATTACATAGAATACCGATTGCGAAGGCATCTTACTATTTATATACTGACGCTGATGA
ACGAGAGCTTGGGTAGCGAAAGG
>Otu14;uniq=Uniq14;size=20552;
TAGGGAATATTGGTCAATGGGCGCAAGCCTGAACCAGCCATGCCGCGTGCAGGATGAAGGCCTTCAGGGTTGTAAACTGC
TTTTGTATGGGAATAAAAAAGTCCTTGCGAGGACTCTTGAAGGTACCATAAGAATAAGCACCGGCTAACTCCGTGCCAGC
AGCCGCGGTAATACGGAGGGTGCAAGCGTTATCCGGATTTACTGGGTTTAAAGAGTGCGTAGGCGGCTTCTTAAGTCAGT
GGTGAAAGCTTAGCGCTTAACGCTAGAAGTGCCACTGATACTGGGAAGCTTGAGTCAAGAAGAGGTAAGCAGAATTCATA
GTGTAGCAGTGAAATGCTTAGATACTATGAGGAATACCAACAGCGAAGGCAGCTTACTGGTCTTGTACTGACGTTGAGGC
ACGAAAGCGTGGGTAGCGAACAG
>Otu15;uniq=Uniq16;size=19237;
TGAGGAATATTGGACAATGGGCGGAAGCTTGATCCAGCCATGCCGCGTGTAGGAAGACTGCCCTCTGGGTTGTAAACTAC
TTTTATACTTGAGAAATATGCTTCTTGCGAGGGGTTTTGATGTTAGGGTATGAATAAGCACCGGCTAACTCCGTGCCAGC
AGCCGCGGTAATACGGAGGGTGCGAGCGTTATTCGGAATCATTGGGTTTAAAGGGTTCGTAGGCGGGCTTGTAAGTCAGG
GGTGAAAGGCTGCGGCTTAACTGTGGTATTGCCTTTGATACTGTTGGTCTTGAGTTATAAGGAAGTAAGTGGAATATGTA
GTGTAGCGGTGAAATGCTTAGATATTACATAGAATACCGATTGCGAAGGCATCTTACTATTTATATACTGACGCTGATGA
ACGAGAGCTTGGGTAGCGAAAGG
>Otu16;uniq=Uniq17;size=16384;
TGGGGAATTTTGCACAATGGGCGCAAGCCTGATGCAGCCATGCCGCGTGAGTGAAGAAGGCCCTAGGGTTGTAAAACTCT
TTCACCGGTTAGGATAATGACGTTAACCGGAGAAGAAGCCCCGGCTAACTCCGTGCCAGCAGCCGCGGTAATACGGAGGG
GGTTAGCGTTGTTCGGAATTACTGGGCGTAAAGCGCGTGTAGGCGGAACGATCAGTCGGAGGTGAAATCCCGGGGCTTAA
CCCCGGAACTGCCTTCGATACTATCGTTCTAGAGATCGGAAGAGGTGAGTGGAATTCCCAGTGTAGAGGTGGAATTCGTA
GATATTGGGAAGAACACCAGAGGCGAAGGCGACTCACTGGTCCGATACTGACGCTCAGACGCGAAAGTGTGGGGAGCAAA
CAG
>Otu17;uniq=Uniq18;size=16035;
CTAAGAATATTCCGCAATGGGGGAAACCCTGACGGAGCAATCTCTCATGGATGATGAATGTCTTCGGATTGTAAAATCCT
TTCGGTAAGGAAGAATGTGTAGAGTAGGAAATGGCTCTGCATTGACGGTACTTGCAGAAGAAGTCCCGGCTAACTACGTG
CCAGCAGCCGCGGTAATACGTAGGGGGCAAACGTTGTTCGGAATCACTGGGCGTAAAGGGTATGTAGGTTGTTGAGTAAG
TAAAAGGTGAAATCCCAAAGCTTAACTTTGGAATTGCTTTTTATACTGCTTAACTAGAGTCTCTTATAGAGGTAGTAGGA
ATTCCTAGTGGAGGAGTAAAATCTGTAGATATTAGGAGGAACACCAATGGCGAAGGCAAGCTACTGGGTAGAGACTGACA
TTGAGATACGAAAGCTAGGGGAGCAAATGG
>Otu18;uniq=Uniq20;size=13861;
TGGGGAATCTTAGACAATGGGGGCAACCCTGATCTAGCCATGCCGCGTGAGTGATGAAGGCCTTAGGGTTGTAAAGCTCT
TTCAGCTGGGAAGATAATGACGGTACCAGCAGAAGAAGCCCCGGCTAACTCCGTGCCAGCAGCCGCGGTAATACGGAGGG
GGCTAGCGTTGTTCGGAATTACTGGGCGTAAAGCGCACGTAGGCGGACCAGAAAGTTGGGGGTGAAATCCCGGGGCTCAA
CCTCGGAACTGCCTTCAAAACTATTGGTCTGGAGTTCGAGAGAGGTGAGTGGAATTCCGAGTGTAGAGGTGAAATTCGTA
GATATTCGGAGGAACACCAGTGGCGAAGGCGGCTCACTGGCTCGATACTGACGCTGAGGTGCGAAAGCGTGGGGAGCAAA
CAG
>Otu19;uniq=Uniq21;size=12064;
TAGGGAATATTGGTCAATGGGCGCAAGCCTGAACCAGCCATGCCGCGTGCAGGATGAAGGCCCTCAGGGTTGTAAACTGC
TTTTGTATGGGAATAAAAAAGTCCTTGCGAGGACTCTTGAAGGTACCATAAGAATAAGCACCGGCTAACTCCGTGCCAGC
AGCCGCGGTAATACGGAGGGTGCAAGCGTTATCCGGATTTACTGGGTTTAAAGAGTGCGTAGGCGGCTTCTTAAGTCAAT
GGTGAAAGCTTAGCGCTTAACGCTAGAAGTGCCACTGATACTGGGAAGCTTGAGTCAAGAAGAGGTAAGCAGAATTCATA
GTGTAGCAGTGAAATGCTTAGATACTATGAGGAATACCAACAGCGAAGGCAGCTTACTGGTCTTGTACTGACGTTGAGGC
ACGAAAGCGTGGGTAGCGAACAG
>Otu20;uniq=Uniq22;size=11662;
TGGGGAATCTTGGACAATGGGGGCAACCCTGATCCAGCCATGCCGCGTGAGTGATGAAGGCCTTAGGGTCGTAAAGCTCT
TTCGCCTGTGAAGATAATGACGGTAGCAGGTAAAGAAACCCCGGCTAACTCCGTGCCAGCAGCCGCGGTAATACGGAGGG
GGTTAGCGTTGTTCGGAATTACTGGGCGTAAAGCGCACGTAGGCGGACCAGAAAGTTGGGGGTGAAATCCCGGGGCTCAA
CCCCGGAACTGCCTCCAAAACTATTGGTCTAGAGTTCGAGAGAGGTGAGTGGAATTCCAAGTGTAGAGGTGAAATTCGTA
GATATTTGGAGGAACACCAGTGGCGAAGGCGGCTCACTGGCTCGATACTGACGCTGAGGTGCGAAAGTGTGGGGAGCAAA
CAG
>Otu21;uniq=Uniq23;size=11473;
TGAGGAATATTGGACAATGGGCGCAAGCCTGATCCAGCCATGCCGCGTGAAGGATGACCGCCCTACGGGTCGTAAACTTC
TTTTGTGCGCCAAGAAACCCCGCCACGTGTGGCGGGCTGACGGTAGCGCACGAATAAGCACCGGCTAACTCCGTGCCAGC
AGCCGCGGTAATACGGAGGGTGCGAGCGTTATCCGGAATCATTGGGTTTAAAGGGTCCGCAGGCGGGCCGATAAGTCAGG
GGTGAAATCCCACGGCTCAACCGTGGAACTGCCCTTGATACTGTCGGTCTTGAATCGTCGCGAGGTTGCCGGAATGTGTG
GTGTAGCGGTGAAATGCATAGATATCACACAGAACACCGATTGCGAAGGCAGGCGACCAGCGGCGCATTGACGCTGAGGG
ACGAAAGCGTGGGGAGCGAACGG
>Otu22;uniq=Uniq25;size=10645;
TGGGGAATCTTCTGCAATGGGCGCAAGCCTGACAGAGCGGCGTCGTGTGAAGGAAGAAGGCCTGAAATAGGTTGTAAACT
TCTTTTACTGAGTAATGAATAATGACAACGCAGTAAAAAAGTATCGGCTAACTCCGTGCCAGCAGCCGCGGTAATACGGG
GGATGCAAGCGTTATCCGGAATCACTGGGCGTAAAGCGTCTGTAGGTGGTTTAGTGTGTTCTTAGTTAAATTATGAAGCT
TAACTTCATGAAAAGTAAGAAAACTATTAGACTTGAGTACGATAGGGGTAAGAGGAATTCTTCGAGAAGTAGTGAAATGC
GAAGATACGAAGGAGAAGATCATAAGCGAAGGCTTCTTACTGGGTCGTAACTGACACTGAGAGACGAAAGCTAGGGGAGC
GAATGG
>Otu23;uniq=Uniq26;size=10497;
TGGGGAATCTTCTGCAATGGGCGCAAGCCTGACAGAGCGGCGTCGTGTGAAGGAAGAAGGCCTTAAATAGGTTGTAAACT
TCTTTTACTGAGTAATGAATAATGACAACGCAGTAAAAAAGTATCGGCTAACTCCGTGCCAGCAGCCGCGGTAATACGGG
GGATGCAAGCGTTATCCGGAATCACTGGGCGTAAAGCGTCTGTAGGTGGTTTAGTGTGTTCTTAGTTAAATTATGAAGCC
TAACTTCATGAAAAGTAAGAAAACTATTAGACTTGAGTACGATAGGGGTAAGAGGAATTCTTCGAGAAGTAGTGAAATGC
GAAGATACGAAGGAGAAGATCATAAGCGAAGGCTTCTTACTGGGTCGTAACTGACACTGAGAGACGAAAGCTAGGGGAGC
GAATGG
>Otu24;uniq=Uniq27;size=9951;
TGGGGAATATTGCACAATGGGGGAAACCCTGATGCAGCCATGCCGCGTGTATGAAGAAGGCCTTCGGGTTGTAAAGTACT
TTCAGTTGTGAGGAAGGCAGTAAAGTTAATAGCTTTGCTGTTTGACGTTAGCAACAGAAGAAGCACCGGCTAACTCCGTG
CCAGCAGCCGCGGTAATACGGAGGGTGCGAGCGTTAATCGGAATTACTGGGCGTAAAGCGCATGCAGGTGGTCTGTTAAG
CAAGATGTGAAAGCCCGGGGCTCAACCTCGGAACAGCATTTTGAACTGGCAGACTAGAGTACTGTAGAGGGGGGTAGAAT
TTCAGGTGTAGCGGTGAAATGCGTAGAGATCTGAAGGAATACCGGTGGCGAAGGCGGCCCCCTGGACAGATACTGACACT
CAGATGCGAAAGCGTGGGGAGCAAACAG
>Otu25;uniq=Uniq28;size=9497;
TAGGGAATTTTCGGCAATGGGGGAAACCCTGACCGAGCAACGCCGCGTGAGCGAAGAAGGCCTTCGGGTCGTAAAGCTCT
GTTGTAAAGGAAGAACGGCGCATACAGGAAATGGTATGCGAGTGACGGTACTTTACCAGAAAGCCACGGCTAACTACGTG
CCAGCAGCCGCGGTAATACGTAGGTGGCGAGCGTTATCCGGAATCATTGGGCGTAAAGAGGGAGCAGGCGGCCGCAAGGG
TCTGTGGTGAAAGACCGAAGCTAAACTTCGGTAAGCCATGGAAACCGGGCGGCTAGAGTGCGGAAGAGGATCGTGGAATT
CCATGTGTAGCGGTGAAATGCGTAGATATATGGAGGAACACCAGTGGCGAAGGCGACGGTCTGGGCCGCAACTGACGCTC
ATTCCCGAAAGCGTGGGGAGCAAATAG
>Otu26;uniq=Uniq29;size=9302;
TGGGGAATTTTGCACAATGGGCGCAAGCCTGATGCAGCCATGCCGCGTGAGTGAAGAAGGCCTTAGGGTTGTAAAACTCT
TTCACCGGTTAGGATAATGACGTTAACCGGAGAAGAAGCCCCGGCTAACTCCGTGCCAGCAGCCGCGGTAATACGGAGGG
GGTTAGCGTTGTTCGGAATTACTGGGCGTAAAGCGCGTGTAGGCGGAACGATCAGTCGGAGGTGAAATCCCGGGGCTTAA
CCCCGGAACTGCCTTCGATACTATCGTTCTAGAGATCGGAAGAGGTGAGTGGAATTCCCAGTGTAGAGGTGGAATTCGTA
GATATTGGGAAGAACACCAGAGGCGAAGGCGACTCACTGGTCCGATACTGACGCTCAGACGCGAAAGTGTGGGGAGCAAA
CAG
>Otu27;uniq=Uniq30;size=8916;
TGGGGAATATTGCACAATGGGGGAAACCCTGATGCAGCCATGCCGCGTGTGTGAAGAAGGCCTTCGGGTTGTAAAGCACT
TTCAGTTGTGAGGAAAAGTTAGTAGTTAATACCTGCTAGCCGTGACGTTAACAACAGAAGAAGCACCGGCTAACTCCGTG
CCAGCAGCCGCGGTAATACGGAGGGTGCGAGCGTTAATCGGAATTACTGGGCGTAAAGCGCACGCAGGCGGTTTGTTAAG
CTAGATGTGAAAGCCCCGGGCTCAACCTGGGATGGTCATTTAGAACTGGCAGACTAGAGTCTTGGAGAGGGGAGTGGAAT
TCCAGGTGTAGCGGTGAAATGCGTAGATATCTGGAGGAACATCAGTGGCGAAGGCGACTCCCTGGCCAAAGACTGACGCT
CATGTGCGAAAGTGTGGGTAGCGAACAG
>Otu28;uniq=Uniq31;size=8357;
TGGGGAATATTGGACAATGGGGGGAACCCTGATCCAGCCATGCCGCGTGTGTGAAGAAGGCCCTCGGGTTGTAAAGCACT
TTCAGTGAGGAAGAACGCCTGGTGGTTAATACCCATCAGGAAAGACATCACTCACAGAAGAAGCACCGGCTAACTCCGTG
CCAGCAGCCGCGGTAATACGGAGGGTGCGAGCGTTAATCGGAATTACTGGGCGTAAAGCGCGCGTAGGTGGCTTGATAAG
CCGGTTGTGAAAGCCCCGGGCTCAACCTGGGAACGGCATCCGGAACTGTCAAGCTAGAGTGCAGGAGAGGAAGGTAGAAT
TCCCGGTGTAGCGGTGAAATGCGTAGAGATCGGGAGGAATACCAGTGGCGAAGGCGGCCTTCTGGACTGACACTGACACT
GAGGTGCGAAAGCGTGGGTAGCAAACAG
>Otu29;uniq=Uniq32;size=8238;
TGAGGAATTTTCCGCAATGGGCGAAAGCCTGACGGAGCAATGCCGCGTGGATGATGAAGGCTTTTGAGTCGTAAAATCCT
TTTCTTAGTGAAGAAAATAGACGGTAACTAAGGAATAAGCATCGGCTAATTCCGTGCCAGCAGCCGCGGTAATACGGAAG
ATGCGAGCGTTATTCGGAATTATTGGGCGTAAAGCGTCTGTAGGTGGCTTTTTAAGTCTGCTGTTAAAGATCAAGGCTTA
ACCTTGAAAAAGCGGTATGAAACTAAAAAGCTTGAGTTTAGTAGAGGTAAAGGGAATTCTCGGTGTAGTGGTGAAATGCG
TAGATATCGGGAAGAACACCTGTAGCGAAAGCGCTTTACTGGGCTAAAACTGACACTGAGAGACGAAAGCTAGGGGAGCA
AATAG
>Otu30;uniq=Uniq33;size=8172;
TGGGGAATCTTCTGCAATGGGCGCAAGCCTGACAGAGCGGCGTCGTGTGAAGGAAGAAGGCCTGAAATAGGTTGTAAACT
TCTTTTACTGAGTAATGAATAATGACAACGCAGTAAAAAAGTATCGGCTAACTCCGTGCCAGCAGCCGCGGTAATACGGG
GGATGCAAGCGTTATCCGGAATCACTGGGCGTAAAGCGTCTGTAGGTGGTTTAGTGTGTTCTTAGTTAAATTATGAAGCC
TAACTTCATGAAAAGTAAGAAAACTATTAGACTTGAGTACGATAGAGGTAAGAGGAATTCTTCGAGAAGTAGTGAAATGC
GAAGATACGAAGGAGAAGATCATAAGCGAAGGCTTCTTACTGGGTCGTAACTGACACTGAGAGACGAAAGCTAGGGGAGC
GAATGG
>Otu31;uniq=Uniq35;size=7727;
TGGGGAATATTGCACAATGGGCGCAAGCCTGATGCAGCAATGCCGCGTGGAGGACGACGCATCTAGGTGTGTAAACTCCT
TTTATATGAGAAGATTATGACGGTATCATATGAATAAGCACCGGCTAACTCCGTGCCAGCAGCCGCGGTAATACGGGGGG
TGCAAGCGTTATTCGGAATCACTGGGCGTAAAGCGCATGTAGGCGTTCTAGTAAGTCTTTTGTGAAATCCTATGGCTTAA
CCATAGCACTGCAAGGGAAACTGCTAGAATAGAGTGCAGAAGAGGTAGCTGGAATTTCTAGTGTAGGGGTAAAATCCGTT
AATATTAGAAGGAATACCGATGGCGAAAGCAAGCTACTGGGATGTTACTGACGCTAAGATGCGAAAGCGTGGGGAGCAAA
CAG
>Otu32;uniq=Uniq37;size=6775;
TGGGGAATATTGGACAATGGGCGCAAGCCTGATCCAGCCATGCCGCGTGTGTGAAGAAGGCCTTCGGGTTGTAAAGCACT
TTCAGCGAGGAGGAAGGGATTGTAGTTAATAGCTGCAATTTTTGACGTTACTCGCAGAAGAAGCACCGGCTAACTCCGTG
CCAGCAGCCGCGGTAATACGGAGGGTGCAAGCGTTAATCGGAATTACTGGGCGTAAAGCGCACGCAGGCGGCTTTTTAAG
TCGGATGTGAAAGCCCCGGGCTCAACCTGGGAATTGCATTCGATACTGGGAAGCTAGAGTATGTGAGAGGGGGGTAGAAT
TCCAAGTGTAGCGGTGAAATGCGTAGAGATTTGGAGGAATACCAGTGGCGAAGGCGGCCCCCTGGCACAATACTGACGCT
CAGGTGCGAAAGCGTGGGGAGCAAACAG
>Otu33;uniq=Uniq38;size=6590;
TGGGGAATTTTCCGCAATGGGGGCAACCCTGACGGAGCAACGCCGCGTGGGGGAGGAATGTCTGTGGATTGTAAACCCCT
TTTCTCAGGGAAGAAGTTCTGACGGTACCTGAGGAATCAGCATCGGCTAACTCCGTGCCAGCAGCCGCGGTAAGACGGAG
GATGCAAGCGTTATCCGGAATTATTGGGCGTAAAGCGTCCGTAGGCGGTTAATCAAGTCTGTTGTCAAAGACTGCAGCTC
AACTGTGGAAAGGCAATGGAAACTGAGTAACTGGAGTGCGGTAGGGGTAGAGGGAATTCCCAGTGTAGCGGTGAAATGCG
TAGATATTGGGAAGAACACCAGTGGCGAAGGCGCTCTACTGGGCCGTAACTGACGCTGAGGGACGAAAGCTAGGGGAGCG
AAAGG
>Otu34;uniq=Uniq39;size=6506;
TGGGGAATTTTCCGCAATGGGCGAAAGCCTGACGGAGCAATACCGCGTGAGGGATGACGGCCTATGGGTTGTAAACCTCT
TTTTTCAGGGAGGAATCAATGACGTGTACCTGAAGAATAAGCATCGGCTAACTCCGTGCCAGCAGCCGCGGTAAGACGGA
GGATGCAAGTGTTATCCGGAATCACTGGGCGTAAAGCGTCTGTAGGTGGTTTAATAAGTCAACTGTTAAATCTTGAGGCT
CAACTTCAAAATCGCAGTCGAAACTATTAGACTAGAGTATAGTAGGGGTAAAGGGAATTTCCAGTGGAGCGGTGAAATGC
GTAGAGATTGGAAAGAACACCGATGGCGAAGGCACTTTACTGGGCTATTACTGACACTCAGAGACGAAAGCTAGGGTAGC
AAATGG
>Otu35;uniq=Uniq40;size=6312;
TGGGGAATTTTCCGCAATGGGCGAAAGCCTGACGGAGCAATACCGCGTGAACGAAGAAGGCTCTAGGGTCGTAAAGTTCT
TTTATCAGGGAAGAAGAAGTGACGGTACCTGATGAATCAGCATCGGCTAACTCCGTGCCAGCAGCCGCGGTAAGACGGAG
GATGCAAGCGTTATCCGGAATTATTGGGCGTAAAGCGTACGTAGGCGGCTAAGAAAGTCTGATGTTAAAGGCCACGGCCC
AACTGTGGAAAGGCATTGGAAACTACTTGGCTAGAGTGCGGTAGGGGTAGAGGGAATTCCCGGTGTAGCGGTGAAATGCG
TAGATATCGGGAAGAACACCAGTGGCGAAAGCGCTCTACTGGGCCGCAACTGACGCTGAGGTACGAAAGCTAGGGTAGCG
AAAGG
>Otu36;uniq=Uniq41;size=5607;
TGGGGAATCTTCTGCAATGGGCGCAAGCCTGACAGAGCGGCGTCGTGTGAAGGAAGAAGGCCTGAAATAGGTTGTAAACT
TCTTTTACTGAATAATGAATAATGACAACGCAGTAAAAAAGTATCGGCTAACTCCGTGCCAGCAGCCGCGGTAATACGGG
GGATGCAAGCGTTATCCGGAATCACTGGGCGTAAAGCGTCTGTAGGTGGTTTAGTGTGTTCTTAGTTAAATTATGAAGCC
TAACTTCATGAAAAGTAAGAAAACTATTAGACTTGAGTACGATAGGGGTAAGAGGAATTCTTCGAGAAGTAGTGAAATGC
GAAGATACGAAGGAGAAGATCATAAGCGAAGGCTTCTTACTGGGTCGTAACTGACACTGAGAGACGAAAGCTAGGGGAGC
GAATGG
>Otu37;uniq=Uniq42;size=5295;
TGGGGAATATTGCACAATGGGCGAAAGCCTGATGCAGCCATGCCGCGTGTGTGAAGAAGGCCCTAGGGTTGTAAAGCACT
TTCAGTGGGGAGGAAAGGGAGACTGCTAATACCAGTTTCCTGTGACGTTACCCACAGAAGAAGCACCGGCTAACTCCGTG
CCAGCAGCCGCGGTAATACGGAGGGTGCGAGCGTTAATCGGAATTACTGGGCGTAAAGCGTGCGTAGGCGGCCATTTAAG
TTGGATGTGAAAGCCCCGGGCTCAACCTGGGAACTGCATCCAAAACTGGGTGGCTTGAGTGCGAGAGAGGAGTGTGGAAT
TTCCTGTGTAGCGGTGAAATGCGTAGATATAGGAAGGAACACCAGTGGCGAAGGCGACACTCTGGCTTGACACTGACGCT
GAGGTACGAAAGCGTGGGGAGCAAACAG
>Otu38;uniq=Uniq43;size=4858;
TGGGGAATCTTAGACAATGGGGGCAACCCTGATCTAGCCATGCCGCGTGTGTGACGAAGGCCTTAGGGTCGTAAAGCACT
TTCGCCTGTGAAGATAATGACGGTAGCAGGTAAAGAAACCCCGGCTAACTCCGTGCCAGCAGCCGCGGTAATACGGAGGG
GGTTAGCGTTGTTCGGAATTACTGGGCGTAAAGCGCGCGTAGGCGGACTATTAAGTCAGGGGTGAAATCCCGGGGCTCAA
CCCCGGAACTGCCTTTGATACTGGTAGTCTTGAGTTCGAGAGAGGTGAGTGGAATTCCGAGTGTAGAGGTGAAATTCGTA
GATATTCGGAGGAACACCAGTGGCGAAGGCGGCTCACTGGCTCGATACTGACGCTGAGGTGCGAAAGCGTGGGGAGCAAA
CAG
>Otu39;uniq=Uniq44;size=4811;
TGGGGAATATTGGACAATGGGCGCAAGCCTGATCCAGCCATGCCGCGTGTGTGAAGAAGGCCTTCGGGTTGTAAAGCACT
TTCAGCGAGGAGGAAGGGTGGTGTGTTAATAGCACATCATTTTGACGTTACTCGCAGAAGAAGCACCGGCTAACTCCGTG
CCAGCAGCCGCGGTAATACGGAGGGTGCAAGCGTTAATCGGAATTACTGGGCGTAAAGCGCACGTAGGCGGTTTGTTAAG
TTGGATGTGAAAGCCCCGGGCTCAACCTGGGAATTGCATTCAAGACTGGCAAGCTAGAGTATGTGAGAGGGGGGTAGAAT
TCCAAGTGTAGCGGTGAAATGCGTAGAGATTTGGAGGAATACCAGTGGCGAAGGCGGCCCCCTGGCACAATACTGACGCT
CAGGTGCGAAAGCGTGGGGAGCAAACAG
>Otu40;uniq=Uniq45;size=4626;
TGAGGAATATTGGACAATGGTGGGAACACTGATCCAGCCATGCCGCGTGCAGGATGACTGCCCTATGGGTTGTAAACTGC
TTTTATACGGGAAGAAACCCAGGTACGTGTACCTGGCTGACGGTACCGTAAGAATAAGGACCGGCTAACTCCGTGCCAGC
AGCCGCGGTAATACGGAGGGTCCGAGCGTTATCCGGAATCATTGGGTTTAAAGGGTCCGTAGGCGGGCCCGTAAGTCAGA
GGTGAAAGGCCACGGCTCAACCGTGGGACTGCCTTTGATACTGCGGGTCTTGAGTTACAGTGGGGTTGCCGGAACATGTG
GTGTAGCGGTGAAATGCATAGATATCACATAGAACACCGATCGCGAAGGCAGGTGGCCAACTGTATACTGACGCTGATGG
ACGAAAGCGTGGGTAGCGAACGG
>Otu41;uniq=Uniq46;size=4332;
TGGGGAATATTGGACAATGGGCGAAAGCCTGATCCAGCCATGCCGCGTGTGTGAAGAAGGCTCTAGGGTTGTAAAGCACT
TTCAGTAGGGAGGAAAAGCTGGTAGTTAATACCTGCCAGCCCTGACGTTACCTACAGAAGAAGCACCGGCAAACTCCGTG
CCAGCAGCCGCGGTAATACGGAGGGTGCGAGCGTTAATCGGAATTACTGGGCGTAAAGCGCGCGTAGGTGGCCTGTTAAG
CAGGATGTGAAAGCCCTGAGCTCAACTCAGGAACTGCATCCTGAACTGGCAGGCTAGAGTATAGTAGAGGATAGTGGAAT
TTCTGGTGTAGCGGTGAAATGCGTAGATATCAGAAGGAACATCAGTGGCGAAGGCGACTGTCTGGACTAATACTGACACT
GAGGTGCGAAAGCGTGGGGAGCAAACAG
>Otu42;uniq=Uniq47;size=4324;
TGGGGAATATTGGACAATGGGCGAAAGCCTGATCCAGCAATGCCGCGTGAGTGATGAAGGCCTTAGGGTTGTAAAGCTCT
TTTACCAGGGATGATAATGACAGTACCTGGAGAATAAGCTCCGGCTAACTCCGTGCCAGCAGCCGCGGTAATACGGAGGG
AGCTAGCGTTGTTCGGAATTACTGGGCGTAAAGCGCGCGTAGGCGGCTATCCAAGTCAGGGGTGAAATCCCGGGGCTCAA
CCCCGGAACTGCCCTTGAAACTAGGTAGCTAGAATACTGGAGAGGTGAGTGGAATTCCGAGTGTAGAGGTGAAATTCGTA
GATATTCGGAAGAACACCAGTGGCGAAGGCGACTCACTGGACAGTTATTGACGCTGAGGTGCGAAAGCGTGGGGAGCAAA
CAG
>Otu43;uniq=Uniq50;size=4027;
TGGGGAATTTTCCGCAATGGGCGAAAGCCTGACGGAGCAATACCGCGTGAACGAAGAAGGCTCTAGGGTCGTAAAGTTCT
TTTATTAGGGAAGAAATTTGACGGTACCTAATGAATAAGCATCGGCTAACTCCGTGCCAGCAGCCGCGGTAAGACGGAGG
ATGCAAGCGTTATCCGGAATTATTGGGCGTAAAGAGTACGTAGGCGGCTATGTAAGTCTAGGGTTAAAGGCCACGGCCCA
ACCGTGGAGAGGCCTTGGAAACTGTATAGCTAGAGTGCGGAAGGGGCAGAGGGAATTCCCGGTGTAGCGGTGAAATGCGT
AGATATCGGGAAGAACACCAGTGGCGAAAGCGCTCTGCTGGTCCGCAACTGACGCTGAGGTACGAAAGCTAGGGTAGCGA
AAGG
>Otu44;uniq=Uniq52;size=3939;
TGGGGAATATTGGACAATGGGGGCAACCCTGATCCAGCAATACCTCGTGTGTGAAGAAGGCCCTAGGGTTGTAAAGCACT
TTCAATTGGGACGAAGGGTGTGAGTTTAATACGCTCATACCTTGACGGTACCTTTAGAAGAAGCACCGGCTAACTCCGTG
CCAGCAGCCGCGGTAATACGGAGGGTGCAAGCGTTAATCGGAATTACTGGGCGTAAAGCGCGCGTAGGTGGTTGTTTAAG
TCAGATGTGAAAGCCCTGGGCTTAACCTGGGAACGGCATTTGATACTGGGCAACTAGAGTATGGTAGAGGGAAGTGGAAT
TCCACATGTAGCGGTGAAATGCGTAGAGATGTGGAGGAACACCAGTGGCGAAGGCGACTTCCTGGACCAATACTGACACT
GAGGTGCGAAAGCGTGGGTAGCAAACAG
>Otu45;uniq=Uniq53;size=3929;
TGGGGAATTTTCCGCAATGGGGGGAACCCTGACGGAGCAACGCCGCGTGCGGGAGGACGGCCTGTGGGTTGTAAACCGCT
TTTCTCTGGGAAGAAGAACTGACGGTACCAGAGGAATCAGCATCGGCTAACTCCGTGCCAGCAGCCGCGGTAAGACGGAG
GATGCAAGCGTTATCCGGAATTATTGGGCGTAAAGCGTCCGTAGGCGGTTATTCAAGTCCGCTGTCAAAGACTGCAGCTC
AACTGTGGGCAGGCAGTGGAAACTGAGTAACTAGAGTGCGGTAGGGGTAGAGGGAATTCCCAGTGTAGCGGTGAAATGCG
TAGATATTGGGAAGAACACCAGTGGCGAAGGCGCTCTACTGGGCCGCAACTGACGCTGAGGGACGAAAGCTAGGGGAGCG
AAAGG
>Otu46;uniq=Uniq54;size=3877;
TGGGGAATATTGGACAATGGGCGAAAGCCTGATCCAGCCATGCCGCGTGGATGAAGAAGGCCCTAGGGTTGTAAAGTCCT
TTCGATGGTGAAGATAATGACGGTAACCATACAAGAAGCCCCGGCTAATTTCGTGCCAGCAGCCGCGGTAATACGAAAGG
GGCTAGCGTTGTTCGGAATTACTGGGCGTAAAGCGCACGCAGGCGGCCTTGTAAGTTGGGGGTGAAATCCCGGAGCTCAA
CTCCGGAACTGCCTCCAAAACTACAAAGCTAGAGGATGCGAGAGGATAGTGGAATTCCGAGTGTAGAGGTGAAATTCGTA
GATATTCGGAAGAACACCAGTGGCGAAGGCGACTGTCTGGCGCATATCTGACGCTGAGGTGCGAAAGCGTGGGGAGCAAA
CAG
>Otu47;uniq=Uniq55;size=3839;
TAGGGAATATTGGTCAATGGGCGCAAGCCTGAACCAGCCATGCCGCGTGCAGGATGAAGGCCTTCAGGGTTGTAAACTGC
TTTTGTATGGGAATAAAAAAGTCCTTGCGAGGACTCTTGAAGGTACCATAAGAATAAGCACCGGCTAACTCCGTGCCAGC
AGCCGCGGTAATACGGAGGGTGCAAGCGTTATCCGGATTTACTGGGTTTAAAGAGTGCGTAGGCGGCTTCTTAAGTCAGT
GGTGAAAGCTTAGCGCTTAACGCTAGAAGTGCCATTGATACTGGGAAGCTTGAGTCAAGAAGAGGTAAGCAGAATTCATA
GTGTAGCAGTGAAATGCTTAGATACTATGAGGAATACCAACAGCGAAGGCAGCTTACTGGTCTTGTACTGACGTTGAGGC
ACGAAAGCGTGGGTAGCGAACAG
>Otu48;uniq=Uniq56;size=3811;
TAGGGAATTTTCGTCAATGGGGGGAACCCTGAACGAGCAATGCCGCGTGAGTGAGGAAGGTCTTCGGATCGTAAAGCTCT
GTTGTAAGAGAAAAACGGCACTCATAGGGAATGATGAGTGAGTGATGGTATCTTACCAGAAAGTCACGGCTAACTACGTG
CCAGCAGCCGCGGTAATACGTAGGTGGCGAGCGTTATCCGGAATGATTGGGCGTAAAGGGTGCGTAGGTGGCAGATCAAG
TCTGGAGTAAAAGGTATGGGCTCAACCCGTACTTGCTCTGGAAACTGATCAGCTAGAGAACAGAAGAGGACGGCGGAACT
CCATGTGTAGCGGTAAAATGCGTAGATATATGGAAGAACACCGGTGGCGAAGGCGGCCGTCTGGTCTGGATTCTGACACT
GAAGCACGAAAGCGTGGGGAGCAAATAG
>Otu49;uniq=Uniq57;size=3766;
TAGGGAATATTGCACAATGGGGGAAACCCTGATGCAGCAATGCCGCGTGGAGGATGACGCATTTAGGTGTGTAAACTCCT
TTTAACAAGGAAGAATTATGACGGTACTTGTTGAATAAGCACCGGCTAACTCCGTGCCAGCAGCCGCGGTAATACGGAGG
GTGCAAGCGTTACTCGGAATTACTGGGCGTAAAGGGTATGTAGGCGGACTAATAAGTCTGTTGTGAAATGCTAAGGCTTA
ACCTTGGAATTGCAATGGAAACTATTAGACTAGAGTTCGGAATGGGTAAATGGAATTAGTAGTGTAGGGGTAAAATCCGT
AGATATTACTAGGAATACCAAAAGCGAAGGCGATTTACTGGGACGATACTGACGCTAATGTACGAAAGCATGGGTAGCGA
ACGG
>Otu50;uniq=Uniq58;size=3763;
TGGGGAATATTGCACAATGGGGGAAACCCTGATGCAGCCATGCCGCGTGTATGAAGAAGGCCTTCGGGTTGTAAAGTACT
TTCAGTTGTGAGGAAGGCAGTAAAGTTAATAGCTTTACTGTTTGACGTTAGCAACAGAAGAAGCACCGGCTAACTCCGTG
CCAGCAGCCGCGGTAATACGGAGGGTGCGAGCGTTAATCGGAATTACTGGGCGTAAAGCGCATGCAGGTGGTCTGTTAAG
CAAGATGTGAAAGCCCGGGGCTCAACCTCGGAACAGCATTTTGAACTGGCAGACTAGAGTACTGTAGAGGGGGGTAGAAT
TTCAGGTGTAGCGGTGAAATGCGTAGAGATCTGAAGGAATACCGGTGGCGAAGGCGGCCCCCTGGACAGATACTGACACT
CAGATGCGAAAGCGTGGGGAGCAAACAG
>Otu51;uniq=Uniq59;size=3761;
TGGGGAATTTTCCGCAATGGGCGAAAGCCTGACGGAGCAATACCGCGTGAGGGATGACGGCCTATGGGTTGTAAACCTCT
TTTTTCAGGGAGGAATCAATGACGTGTACCTGAAGAATAAGCATCGGCTAACTCCGTGCCAGCAGCCGCGGTAAGACGGA
GGATGCAAGTGTTATCCGGAATCACTGGGCGTAAAGCGTCTGTAGGTGGTTTAATAAGTCAACTGTTAAATCTTGAGGCT
CAACTTCAAAATCGCAGTCGAAACTATTAGACTAGAGTATAGTAGGGGTAAAGGGAATTTCCAGTGGAGCGGTGAAATGC
GTAGAGATTGGAAAGAACACCGATGGCGAAGGCACTTTACTGGGCTATTACTAACACTCAGAGACGAAAGCTAGGGTAGC
AAATGG
>Otu52;uniq=Uniq60;size=3742;
TGGGGAATATTGCGCAATGGACGAAAGTCTGACGCAGCGACGCCGCGTGGAGGATGAAGGTTTTCGGATCGTAAACTCCT
GTCAAGAGGGAAGAAACCTGTTGAAAATAATACTTTCAGCAATTGACGGTACCTCTAGAGGAAGCACCGGCTAATTCAGT
GCCAGCAGCCGCGGTAATACTGAAGGTGCAAGCGTTAATCGGAATCACTGGGCGTAAAGCGCTCGTAGGTGGCTTTGTAA
GTCAGGTGTGAAAGCCCACGGCTCAACCGTGGAATTGCACTTGATACTGCATCGCTAGAGTATAGGAGAGGGAAGTGGAA
TTTCTGGTGTAGGAGTGAAATCCGTAGAGATCAGAAGGAACACCCGTGGCGAAGGCGACTTCCTGGACTATTACTGACAC
TGAGGAGCGAAAGCGTGGGGAGCAAACAG
>Otu53;uniq=Uniq62;size=3710;
TGGGGAATATTGCGCAATGGACGAAAGTCTGACGCAGCGACGCCGCGTGGAGGATGAAGGTTTTCGGATCGTAAACTCCT
GTCAAGAGGGAAGAAACCTATCAAAAATAATACTTTTGGTAATTGACGGTACCTCTAGAGGAAGCACCGGCTAATTCAGT
GCCAGCAGCCGCGGTAATACTGAAGGTGCAAGCGTTAATCGGAATCACTGGGCGTAAAGCGCTCGTAGGTGGCTTTGTAA
GTCAGGTGTGAAAGCCCACGGCTCAACCGTGGAATTGCACTTGATACTGCATCGCTAGAGTATAGGAGAGGGAAGTGGAA
TTTCTGGTGTAGGAGTGAAATCCGTAGAGATCAGAAGGAACACCCGTGGCGAAGGCGACTTCCTGGACTATTACTGACAC
TGAGGAGCGAAAGCGTGGGGAGCAAACAG
>Otu54;uniq=Uniq63;size=3378;
TGGGGAATATTGCGCAATGGGCGAAAGCCTGACGCAGCCATGCCGCGTGTGTGAAGAAGGCCTTCGGGTTGTAAAGCACT
TTCACTGGGGAAGAAAGGTTCAGGCTTAATACGTTTGAGCTGTGACATTACCTAGAGAAGAAGCACCGGCTAACTCCGTG
CCAGCAGCCGCGGTAATACGGAGGGTGCGAGCGTTAATCGGAATTACTGGGCGTAAAGCGCGCGTAGGCGGTTTGTTAAG
TCGGATGTGAAAGCCCCGGGCTCAACCTGGGAACTGCACCCGATACTGGCCGACTGGAGTGCGAGAGAGGGAGGTAGAAT
TCCACGTGTAGCGGTGAAATGCGTAGATATGTGGAGGAATACCGGTGGCGAAGGCGGCCTCCTGGCTCGACACTGACGCT
GAGGTGCGAAAGCGTGGGGAGCAAACAG
>Otu55;uniq=Uniq65;size=3312;
TGGGGAATATTGGACAATGGGCGAAAGCCTGATCCAGCCATGCCGCGTGGATGAAGAAGGCCCTAGGGTTGTAAAGTCCT
TTCGATGGTGAAGATAATGACGGTAACCATACAAGAAGCCCCGGCTAATTTCGTGCCAGCAGCCGCGGTAATACGAAAGG
GGCTAGCGTTGTTCGGAATTACTGGGCGTAAAGCGCACGTAGGCGGCCTTGTAAGTTGGGGGTGAAATCCCGGAGCTCAA
CTCCGGAACTGCCTCCAAAACTACAAAGCTAGAGGATGCGAGAGGATAGTGGAATTCCGAGTGTAGAGGTGAAATTCGTA
GATATTCGGAAGAACACCAGTGGCGAAGGCGACTGTCTGGCGCATATCTGACGCTGAGGTGCGAAAGCGTGGGGAGCAAA
CAG
>Otu56;uniq=Uniq66;size=3257;
TAGGGAATCTTCCGCAATGGGCGAAAGCCTGACGGAGCAATGCCGCGTGAGTGAAGAAGGCCTTCGGGTCGTAAAACTCT
GTTATAAGAGAAGAACAAATTGTAGAGTAACTGCTACAGTCTTGACGGTATCTTATCAGAAAGCCACGGCTAACTACGTG
CCAGCAGCCGCGGTAATACGTAGGTGGCAAGCGTTGTCCGGATTTATTGGGCGTAAAGGGAGCGCAGGTGGTTTCTTAAG
TCTGATGTGAAAGCCCACGGCTTAACCGTGGAGGGTCATTGGAAACTGGGAAACTTGAGTACAGAAGAGGAATGTGGAAC
TCCATGTGTAGCGGTGGAATGCGTAGATATATGGAAGAACACCAGTGGCGAAGGCGACATTCTGGTCTGTTACTGACACT
GAGGCTCGAAAGCGTGGGGAGCAAACAG
>Otu57;uniq=Uniq67;size=3256;
TGGGGAATATTGGACAATGGGCGAAAGCCTGATCCAGCAATGCCGCGTGAGTGATGAAGGCCTTAGGGTTGTAAAGCTCT
TTTACCCGGGATGATAATGACAGTACCGGGAGAATAAGCTCCGGCTAACTCCGTGCCAGCAGCCGCGGTAATACGGAGGG
AGCTAGCGTTGTTCGGAATTACTGGGCGTAAAGCGCACGTAGGCGGCTTTGTAAGTTAGAGGTGAAAGCCTGGAGCTCAA
CTCCAGAATTGCCTTTAAGACTGCATCGCTCGAATCCAGGAGAGGTGAGTGGAATTCCGAGTGTAGAGGTGAAATTCGTA
GATATTCGGAAGAACACCAGTGGCGAAGGCGGCTCACTGGACTGGTATTGACGCTGAGGTGCGAAAGCGTGGGGAGCAAA
CAG
>Otu58;uniq=Uniq70;size=3251;
TAGGGAATCTTCGGCAATGGGCGAAAGCCTGACCGAGCAACGCCGCGTGAATGATGAAGGCCTTCGGGTTGTAAAATTCT
GTTATAAGGGAAGAACGACTTTAGTAGGAAATGGCTAGAGTGTGACGGTACCTTATGAGAAAGCCACGGCTAACTACGTG
CCAGCAGCCGCGGTAATACGTAGGTGACGAGCGTTATCCGGAATTATTGGGCGTAAAGAGCGCGCAGGTGGTTGATTAAG
TCTGATGTGAAAGCCCACGGCTTAACCGTGGAGGGTCATTGGAAACTGGTCGACTTGAGTGCAGAAGAGGGAAGTGGAAT
TCCATGTGTAGCGGTGAAATGCGTAGAGATATGGAGGAACACCAGTGGCGAAGGCGGCTTCCTGGTCTGTAACTGACACT
GAGGCGCGAAAGCGTGGGGAGCAAACAG
>Otu59;uniq=Uniq71;size=3244;
TGGGGAATCTTAGACAATGGGGGAAACCCTGATCTAGCCATGCCGCGTGAGTGACGAAGGCCCTAGGGTCGTAAAGCTCT
TTCGCCAGGGAAGATAATGACGGTACCTGGTAAAGAAGTCCCGGCTAACTCCGTGCCAGCAGCCGCGGTAATACGGAGGG
GACTAGCGTTGTTCGGAATTACTGGGCGTAAAGCGCGCGTAGGCGGACTATTAAGTCAGGGGTGAAATCCCGGGGCTCAA
CCCCGGAACTGCCTTTGATACTGGTAGTCTTGAGTTCGAGAGAGGTGAGTGGAATTCCGAGTGTAGAGGTGAAATTCGTA
GATATTCGGAGGAACACCAGTGGCGAAGGCGGCTCACTGGCTCGATACTGACGCTGAGGTGCGAAAGCGTGGGGAGCAAA
CAG
>Otu60;uniq=Uniq74;size=3102;
TGGGGAATATTGGACAATGGGCGCAAGCCTGATCCAGCCATGCCGCGTGTGTGAAGAAGGCCTTCGGGTTGTAAAGCACT
TTCAGTGGGGAGGAAGGGTGTTGTGTTAATAGCACAGCATTTTGACGTTACCCACAGAAGAAGCACCGGCTAACTCCGTG
CCAGCAGCCGCGGTAATACGGAGGGTGCAAGCGTTAATCGGAATTACTGGGCGTAAAGCGCACGCAGGCGGCTTTTTAAG
TCGGATGTGAAAGCCCCGGGCTCAACCTGGGAATTGCATCTGATACTGGGAAGCTAGAGTATGTGAGAGGGGGGTAGAAT
TCCAAGTGTAGCGGTGAAATGCGTAGAGATTTGGAGGAATACCAGTGGCGAAGGCGGCCCCCTGGCACAATACTGACGCT
CAGGTGCGAAAGCGTGGGGAGCAAACAG
>Otu61;uniq=Uniq76;size=3009;
TAGGGAATATTGCACAATGGGGGGAACCCTGATGCAGCAATGCCGCGTGGAGGATGACGCATTTAGGTGTGTAAACTCCT
TTTAACAAGGAAGAAGATTGACGGTACTTGTTGAATAAGCACCGGCTAACTCCGTGCCAGCAGCCGCGGTAATACGGAGG
GTGCAAGCGTTACTCGGAATTACTGGGCGTAAAGGGTATGTAGGCGGACTAATAAGTCTGTTGTGAAATGCTAAGGCTTA
ACCTTAGAATTGCAATGGAAACTATTAGACTAGAGTTCGGAATGGGTAAATGGAATTAGTAGTGTAGGGGTAAAATCCGT
AGATATTACTAGGAATACCAAAAGCGAAGGCGATTTACTGGGACGATACTGACGCTAATGTACGAAAGCATGGGTAGCGA
ACGG
>Otu62;uniq=Uniq77;size=3001;
TAGGGAATATTGGTCAATGGACGGGAGTCTGAACCAGCCATGCCGCGTGCAGGAAGACGGCCTTCTGGGTTGTAAACTGC
TTTTGACAGGGAAGAAAAGGGCTATGCGTAGCAAACTGACTGTACCTGTAGAATAAGCACCGGCTAACTCCGTGCCAGCA
GCCGCGGTAATACGGAGGGTGCAAGCGTTGTCCGGATTTATTGGGTTTAAAGGGTGCGTAGGTGGTCGATTAAGTCAGTG
GTGAAATCCCTCAGCTTAACTGAGGAACTGCCATTGATACTGGTTGACTTGAGTGTTGTAGAGGCAGGCGGAATTTATGG
TGTAGCGGTGAAATGCATAGATACCATAAAGAACCCCGATAGCGAAGGCAGCTTGCTAAGCGACAACTGACACTAATGCA
CGAAAGCGTGGGTAGCGAACAG
>Otu63;uniq=Uniq79;size=2980;
TGGGGAATCTTAGACAATGGGCGAAAGCCTGATCTAGCCATGCCGCGTGAGTGATGAAGGCCCTAGGGTCGTAAAGCTCT
TTCGCCAGGGATGATAATGACAGTACCTGGTAAAGAAACCCCGGCTAACTCCGTGCCAGCAGCCGCGGTAATACGGAGGG
GGTTAGCGTTGTTCGGAATTACTGGGCGTAAAGCGCGCGTAGGCGGATTAGTAAGTTAGGGGTGAAATCCCGGGGCTCAA
CCCCGGAACTGCCTTTAATACTGCTAGTCTTGAGTTCGAGAGAGGTGAGTGGAATTCCGAGTGTAGAGGTGAAATTCGTA
GATATTCGGAGGAACACCAGTGGCGAAGGCGGCTCACTGGCTCGATACTGACGCTGAGGTGCGAAAGTGTGGGGAGCAAA
CAG
>Otu64;uniq=Uniq81;size=2886;
TGAGGAATATTGGACAATGGGCGGAAGCCTGATCCAGCCATGCCGCGTGCAGGAAGACTGCCCTATGGGTTGTAAACTGC
TTTTGTACGGGAAGAAACCCCCGCTCGTGAGCGGGGCTGACGGTACCGTAAGAATAAGCATCGGCTAACTCCGTGCCAGC
AGCCGCGGTAATACGGAGGATGCAAGCGTTATCCGGAATCATTGGGTTTAAAGGGTCCGTAGGTGGATCGGTCAGTCAGA
GGTGAAATCCTGCAGCTCAACTGTAGAACTGCCTTTGATACTGCCGTTCTTGAATCGTTGTGAAGTGGTTAGAATATGTA
GTGTAGCGGTGAAATGCATAGATATTACATAGAATACCGATTGCGAAGGCAGATCACTAACAACGTATTGACACTGATGG
ACGAAAGCGTGGGGAGCGAACGG
>Otu65;uniq=Uniq83;size=2833;
TAGGGAATATTGGTCAATGGGCGCAAGCCTGAACCAGCCATGCCGCGTGCAGGATGACGGCCTTCTGGGTTGTAAACTGC
TTTTATCAGGGAAGAAAAAGGTCTTGCGAGACAAATTGCCGGTACCTGAAGAATAAGCACCGGCTAACTCCGTGCCAGCA
GCCGCGGTAATACGGAGGGTGCAAGCGTTGTCCGGATTTATTGGGTTTAAAGGGTGCGTAGGCGGTTAATTAAGTCAGTG
GTGAAAGGTAGCAGCTTAACTGTTAAATTGCCATTGATACTGGTTAACTGGAGTGCAGTTGAGGTAGACGGAATTTATGG
TGTAGCGGTGAAATGCATAGATACCATAAAGAACACCGATAGTGAAGACAGTTTACCAAGCTGTAACTGACGCTGAGGCA
CGAAAGCATGGGTAGCGAACAG
>Otu66;uniq=Uniq84;size=2831;
TGGGGAATATTGGACAATGGGGGCAACCCTGATCCAGCCATGCCGCGTGTGTGAAGAAGGCTCTAGGGTTGTAAAGCACT
TTCAGTAGGGAGGAAAAGCAAGTTGTTAATACCAACTTGCCTTGACGTTACCTACAGAAGAAGCACCGGCAAACTCCGTG
CCAGCAGCCGCGGTAATACGGAGGGTGCGAGCGTTAATCGGAATTACTGGGCGTAAAGCGCGCGTAGGTGGTTTGTTAAG
CAGGATGTGAAATCCCCGGGCTCAACCTGGGAACTGCATCCTGAACTGGCAGGCTAGAGTACGGTAGAGGGTAGTGGAAT
TTCTGGTGTAGCGGTGAAATGCGTAGATATCAGAAGGAACATCAGTGGCGAAGGCGACTGCCTGGACCGATACTGACACT
GAGGTGCGAAAGCGTGGGGAGCAAACAG
>Otu67;uniq=Uniq86;size=2781;
TGAGGAATCTTGCGCAATGGAGGAAACTCTGACGCAGCCACGCCGCGTGTCGGAAGAAGGTCCTATGGATTGTAAACGAC
TTTTGATAGGGAAGAATCCCCGGGTTTCGATCTGGGTTGACGGTACCTATCGAATAAGCACCGGCTAACTCCGTGCCAGC
AGCCGCGGTAATACGGAGGGTGCAAGCGTTGTCCGGAATCATTGGGTGTAAAGGGTGCGTAGGCGGGCCACTAAGTCTGG
GGTGAAATCCTGCCGCTTAACGGTAGAATGGCCTTGGATACTGGTGGTCTTGAGTACAGAAGAGGTCGGTGGAATTCGTA
GTGTAGCGGTGAAATGCATAGATATTACGAAGAACACCAGTGGCGAAGGCGGCCGGCTGGTCTGTAACTGACGCTGAGGC
ACGAAAGCGTGGGGAGCGAACAG
>Otu68;uniq=Uniq87;size=2743;
TGAGGAATTTTCCGCAATGGGCGAAAGCCTGACGGAGCAATGCCGCGTGAAGGATGAAGGCTTGTGAGTTGTAAACTTCT
TTTCTTAGTGAAGAAAAAAGACGGTAGCTAAGGAATAAGCATCGGCTAACTCCGTGCCAGCAGCCGCGGTAATACGGAGG
ATGCAAGCGTTATTCGGAATTATTGGGCGTAAAGGGTCTGTAGGTGGTTTTTTAAGTCTACTGTTAAAGATTAAGGCTTA
ACCTTAAAAAAGCGGTATGAAACTGAAAAACTTGAGTTTAGTAGGGGTAGAGGGAATTCTCGGTGTAGTGGTGAAATGCG
TAGAGATCGAGAAGAACACCGGTAGCGAAAGCGCTCTACTGGGCTAAAACTGACACTGAGAGACGAAAGCTAGGGGAGCG
AATAG
>Otu69;uniq=Uniq89;size=2702;
TGGGGAATATTGGACAATGGGGGCAACCCTGATCCAGCAATGCCGCGTGTGTGAAGAAGGCCTTCGGGTTGTAAAGCACT
TTCAATTGAGAAGAAAGCTTTAAGGTTAATACCCTTGAAGTTTGACGGTATCTTTAGAAGAAGCACCGGCTAACTCCGTG
CCAGCAGCCGCGGTAATACGGAGGGTGCGAGCGTTAATCGGAATCACTGGGCGTAAAGCGTGCGTAGGTGGTTTAGTAAG
TCAGATGTGAAAGCCCCGGGCTTAACCTGGGAACTGCATTTGATACTGCTTGACTAGAGTTTGGTAGAGGGAAGTGGAAT
TCCGAGTGTAGCGGTGAAATGCGTAGAGATTCGGAGGAACACCAATGGCGAAGGCAACTTCCTGGACCAAAACTGACACT
GAGGTACGAAAGCGTGGGTAGCAAACAG
>Otu70;uniq=Uniq90;size=2689;
TGGGGAATCTTCTGCAATGGGCGCAAGCCTGACAGAGCGGCGTCGTGTGAAGGAAGAAGGCCTGAAATAGGTTGTAAACT
TCTTTTACTGAGTAATGAATAATGACAACGCAGTAAAAAAGTATCGGCTAACTCCGTGCCAGCAGCCGCGGTAATACGGG
GGATGCAAGCGTTATCCGGAATCACTGGGCGTAAAGCGTCTGTAGGTGGTTTAGTGTGTTCTTAGTTAAATTATGAAGCT
TAACTTCATGAAAAGTAAGAAAACTATTAGACTTGAGTACGATAGGGGTAAGAGGAATTCTTCGAGAAGTAGTGAAATGC
GAAGATACGAAGGAGAAGACCATAAGCGAAGGCTTCTTACTGGGTCGTAACTGACACTGAGAGACGAAAGCTAGGGGAGC
GAATGG
>Otu71;uniq=Uniq93;size=2618;
TGAGGAATATTGGACAATGGGCGGAAGCCTGATCCAGCCATGCCGCGTGCAGGAAGACAGCCCTATGGGTTGTAAACTGC
TTTTATACAGGAAGAATAAGTCCCTTGCGAGGGATGATGACGGTACTGTAAGAATAAGGACCGGCTAACTCCGTGCCAGC
AGCCGCGGTAATACGGAGGGTCCAAGCGTTATCCGGAATCATTGGGTTTAAAGGGTCCGCAGGCGGGCAATTAAGTCAGG
GGTGAAATGGTGCGGCTCAACCGTAGCACTGCCCTTGATACTGGTTGTCTTGAGTTATGGTGAAGTGGCCGGAATATGTA
GTGTAGCGGTGAAATGCATAGATATTACATAGAACACCGATCGCGAAGGCAGGTCACTAACCATACACTGACGCTGATGG
ACGAAAGCGTGGGGAGCGAACAG
>Otu72;uniq=Uniq94;size=2608;
TGGGGAATATTGGACAATGGGCGCAAGCCTGATCCAGCAATGCCGCGTGTGTGAAGAAGGCCTGCGGGTTGTAAAGCACT
TTCAGTAGAGAAGAAAAGCCTAGGGTTAATACCCCTGAGTCTTGACGTTACCTACAGAAGAAGCACCGGCTAACTCCGTG
CCAGCAGCCGCGGTAATACGGAGGGTGCGAGCGTTAATCGGAATTACTGGGCGTAAAGCGCGCGTAGGCGGCTTTGTAAG
TCGGATGTGAAAGCCCCGGGCTTAACCTGGGAATTGCATTCGATACTGCAGAGCTAGAGTATGGTAGAGGGAAGTGGAAT
TTCCGGTGTAGCGGTGAAATGCGTAGATATCGGAAGGAACACCAGTGGCGAAGGCGACTTCCTGGGCCAATACTGACGCT
GAGGTGCGAAAGCGTGGGGAGCAAACAG
>Otu73;uniq=Uniq97;size=2467;
TGGGGAATATTGGACAATGGGCGCAAGCCTGATCCAGCCATGCCGCGTGAGTGATGAAGGCCTTAGGGTTGTAAAACTCT
TTCGATGGTGAAGATAATGACGGTAACCATTAAAGAAGCCCCGGCTAATTTCGTGCCAGCAGCCGCGGTAATACGAAAGG
GGCAAGCATTGTTCGGAATTACTGGGCGTAAAGCGCGCGTAGGCGGCCTATCAAGCTAGGGGTGAAATCCCGGAGCTCAA
CTCCGGAACTGCCCTTAGAACTGGTAAGCTTGAGGATGTGAGAGGATAGTGGAATACCGAGTGTAGAGGTGAAATTCGTA
GATATTCGGTGGAACACCAGTGGCGAAGGCGACTGTCTGGCACATTTCTGACGCTGAGGTGCGAAAGCGTGGGGAGCAAA
CAG
>Otu74;uniq=Uniq98;size=2408;
TGGGGAATATTGCACAATGGGCGAAAGCCTGATGCAGCCATGCCGCGTGTGTGAAGAAGGCCCTAGGGTTGTAAAGCACT
TTCAGTGGGGAGGAAAGGTTTGCGGTTAATACCCGCGAGCTGTGACGTTACCCACAGAAGAAGCACCGGCTAACTCCGTG
CCAGCAGCCGCGGTAATACGGAGGGTGCGAGCGTTAATCGGAATTACTGGGCGTAAAGCGTGCGTAGGCGGCCATTTAAG
TTGGATGTGAAAGCCCCGGGCTCAACCTGGGAACTGCATCCAAAACTGGGTGGCTTGAGTGCGAGAGAGGAGTGTGGAAT
TTCCTGTGTAGCGGTGAAATGCGTAGATATAGGAAGGAACACCAGTGGCGAAGGCGACACTCTGGCTTGACACTGACGCT
GAGGTACGAAAGCGTGGGGAGCAAACAG
>Otu75;uniq=Uniq102;size=2395;
TGGGGAATATTGGACAATGGGGGCAACCCTGATCCAGCCATGCCGCGTGAGTGATGAAGGCCTTAGGGTTGTAAAGCTCT
TTCGCTGGGGAAGATAATGACGGTACCCAGTAAAGAAGCCCCGGCTAACTTCGTGCCAGCAGCCGCGGTAATACGAAGGG
GGCTAGCGTTGTTCGGAATTACTGGGCGTAAAGCGCACGTAGGCGGGTCGTTAAGTCAGGGGTGAAATCCCGGAGCTCAA
CTCCGGAACTGCCCTTGATACTGGCGATCTTGAGTTCGAGAGAGGTGAGTGGAATTCCGAGTGTAGAGGTGAAATTCGTA
GATATTCGGAGGAACACCAGTGGCGAAGGCGGCTCACTGGCTCGATACTGACGCTGAGGTGCGAAAGCGTGGGGAGCAAA
CAG
>Otu76;uniq=Uniq103;size=2385;
TAGGGAATATTGGTCAATGGGGGCAACCCTGAACCAGCCATGCCGCGTGCAGGAAGACAGCCTTCTGGGTTGTAAACTGC
TTTTGACCAGGAAGAAAATGGGCCATGCGTGGTTTTTTGACGGTACTGGTAGAATAAGCACCGGCTAACTCCGTGCCAGC
AGCCGCGGTAATACGGAGGGTGCAAGCGTTGTCCGGATTTATTGGGTTTAAAGGGTGCGTAGGCGGATAAATAAGTCAGT
GGTGAAATACTTCAGCTTAACTGGAGAGGTGCCATTGATACTGTATATCTTGAGTGCAGTCGAAGTAAGCAGAATTGATG
GTGTAGCGGTGAAATGCATAGATATCATCAAGAATACCGATAGCGAAGGCAGCTTACTTGGTTTCCACTGACGCTGATGC
ACGAAAGCGTGGGGAGCGAACAG
>Otu77;uniq=Uniq104;size=2294;
TGGGGAATATTGCACAATGGGCGCAAGCCTGATGCAGCAACGCCGCGTGAGCGATGAAGGCCTTCGGGTCGTAAAGCTCT
GTCCTCAAGGAAGATAATGACGGTACTTGAGGAGGAAGCCCCGGCTAACTACGTGCCAGCAGCCGCGGTAATACGTAGGG
GGCTAGCGTTATCCGGATTTACTGGGCGTAAAGGGTGCGTAGGCGGTCTTTCAAGTCAGGAGTTAAAGGCTACGGCTCAA
CCGTAGTAAGCTCCTGATACTGTCTGACTTGAGTGCAGGAGAGGAAAGCGGAATTCCCAGTGTAGCGGTGAAATGCGTAG
ATATTGGGAGGAACACCAGTAGCGAAGGCGGCTTTCTGGACTGTAACTGACGCTGAGGCACGAAAGCGTGGGGAGCAAAC
AG
>Otu78;uniq=Uniq106;size=2275;
TAAGGAATATTGGACAATGGAGGAAACTCTGATCCAGCCATCCCGCGTGTAGGATGACTGCCCTATGGGTTGTAAACTAC
TTTTGTCAGGGAAGAAACCCCCGGATTTATCTGGGGCTGACGGTACCTGAAGAATAAGCACCGGCTAACTCCGTGCCAGC
AGCCGCGGTAATACGGAGGGTGCAAGCGTTATCCGGAATCACTGGGTTTAAAGGGTGCGTAGGCGGCGCTATAAGTCAGA
GGTGAAAGCCCACCGCTTAACGGTGGAACTGCCTTTGATACTGTAGTGCTTGAATCAGGCTGAGGTCAGCGGAATGTGAC
ATGTAGCGGTGAAATGCATAGATATGTCATAGAACACCAATTGCGAAGGCAGCTGGCTAGACCTGTATTGACGCTGAGGC
ACGAAAGCGTGGGGAGCGAACAG
>Otu79;uniq=Uniq107;size=2266;
TGAGGAATATTGGACAATGGGCGGGAGCCTGATCCAGCCATGCCGCGTGCAGGATGACTGCCCTATGGGTTGTAAACTGC
TTTTATACGGGAAGAAACCTCCCCATGCGTGGGGAGCTGACGGTACCGTAAGAATAAGGACCGGCTAACTCCGTGCCAGC
AGCCGCGGTAATACGGAGGGTCCGAGCGTTATCCGGAATCATTGGGTTTAAAGGGTCCGTAGGCGGGCGTATAAGTCAGG
GGTGAAAGTTTGCGGCTCAACCGTAAAATTGCCTTTGATACTGTACGTCTTGAGTTATAGTGGAGTTGCCGGAACATGTG
GTGTAGCGGTGAAATGCATAGATATCACATAGAACACCGATCGCGAAGGCAGGTGACTAACTATATACTGACGCTGATGG
ACGAAAGCGTGGGGAGCGAACGG
>Otu80;uniq=Uniq108;size=2210;
TGAGGAATATTGGACAATGGCCGGAAGGTTGATCCAGCCATGCCGCGTGCAGGATGACGGCCCTATGGGTTGTAAACTGC
TTTTACACGGGAAGAAACCTCCCCTCGTGAGGGGAGCTGACGGTACCGTGAGAATAAGGACCGGCTAACTCCGTGCCAGC
AGCCGCGGTAATACGGAGGGTCCGAGCGTTATCCGGAATCATTGGGTTTAAAGGGTCCGTAGGCGGGCCTGTAAGTCAGG
GGTGAAAGGCCACGGCTCAACCGTGGGACTGCCCTTGATACTGCAGGTCTTGAGTTATAGTGGGGTTGCCGGAACATGTG
GTGTAGCGGTGAAATGCATAGATATCACATAGAACACCGATCGCGAAGGCAGGTGACCAACTATATACTGACGCTGATGG
ACGAAAGCGTGGGTAGCGAACGG
>Otu81;uniq=Uniq111;size=2187;
TGGGGAATTTTCCGCAATGGGCGCAAGCCTGACGGAGCAACGCCGCGTGGGGGAGGAATGTCTGTGGATTGTAAACCCCT
TTTCTCAGGGAAGAAGTTCTGACGGTACCTGAGGAATCAGCATCGGCTAACTCCGTGCCAGCAGCCGCGGTAAGACGGAG
GATGCAAGCGTTATCCGGAATTATTGGGCGTAAAGCGTCCGTAGGCGGTTTATCAAGTCTGCCGTTAAAGACTGCAGCTT
AACTGTGGATGAGCGGTGGAAACTGATTAACTAGAGTACGGTAGGGGTAGAGGGAATTCCCAGTGTAGCGGTGAAATGCG
TAGATATTGGGAAGAACACCAGTGGCGAAGGCGCTCTGCTGGGCCGTAACTGACGCTGAGGGACGAAAGCTAGGGGAGCG
AAAGG
>Otu82;uniq=Uniq113;size=2153;
TGAGGAATATTGGACAATGGGCGGGAGCCTGATCCAGCCATGCCGCGTGCAGGATGACTGCCCTATGGGTTGTAAACTGC
TTTTATACGGGAAGAAACCTGTCCACGTGTGGACAGCTGACGGTACCGTAAGAATAAGGACCGGCTAACTCCGTGCCAGC
AGCCGCGGTAATACGGAGGGTCCGAGCGTTATCCGGAATCATTGGGTTTAAAGGGTCCGTAGGCGGGCGTATAAGTCAGG
GGTGAAAGTTTGCGGCTCAACCGTAAAATTGCCTTTGATACTGTACGTCTTGAGTTATAGTGGAGTTGCCGGAACATGTG
GTGTAGCGGTGAAATGCATAGATATCACATAGAACACCGATCGCGAAGGCAGGTGACTAACTATATACTGACGCTGATGG
ACGAAAGCGTGGGGAGCGAACGG
>Otu83;uniq=Uniq114;size=2109;
TAGGGAATCTTCCGCAATGGGCGAAAGCCTGACGGAGCAACGCCGCGTGAGTGATGAAGGTCTTCGGATCGTAAAACTCT
GTTATCAGGGAAGAACAAATGTGTAAGTAACTGTGCACATCTTGACGGTACCTGATCAGAAAGCCACGGCTAACTACGTG
CCAGCAGCCGCGGTAATACGTAGGTGGCAAGCGTTATCCGGAATTATTGGGCGTAAAGCGCGCGTAGGCGGTTTTTTAAG
TCTGATGTGAAAGCCCACGGCTCAACCGTGGAGGGTCATTGGAAACTGGAAAACTTGAGTGCAGAAGAGGAAAGTGGAAT
TCCATGTGTAGCGGTGAAATGCGCAGAGATATGGAGGAACACCAGTGGCGAAGGCGACTTTCTGGTCTGTAACTGACGCT
GATGTGCGAAAGCGTGGGGATCAAACAG
>Otu84;uniq=Uniq115;size=2056;
TGGGGAATATTGGACAATGGGCGAAAGCCTGATCCAGCCATGCCGCGTGTGTGAAGAAGGTCTTCGGATTGTAAAGCACT
TTAAGTTGGGAGGAAGGGTTGTAGATTAATACTCTGCAATTTTGACGTTACCGACAGAATAAGCACCGGCTAACTTCGTG
CCAGCAGCCGCGGTAATACGAAGGGTGCAAGCGTTAATCGGAATTACTGGGCGTAAAGCGCGCGTAGGTGGTTTGTTAAG
TTGGAAGTGAAAGCCCCGGGCTCAACCTGGGAACTGCTTTCAAAACTGGCAAGCTAGAGTATGGCAGAGGGTGGTGGAAT
TTCCTGTGTAGCGGTGAAATGCGTAGATATAGGAAGGAACACCAGTGGCGAAGGCGACCACCTGGGCTAATACTGACACT
GAGGTGCGAAAGCGTGGGGAGCAAACAG
>Otu85;uniq=Uniq117;size=1936;
TGGGGAATTTTCCGCAATGGGCGAAAGCCTGACGGAGCAATACCGCGTGAGGGATGACGGCCTATGGGTTGTAAACCTCT
TTTTTCAGGGAGGAATCAATGACGTGTACCTGAAGAATAAGCATCGGCTAACTCCGTGCCAGCAGCCGCGGTAAGACGGA
GGATGCAAGTGTTATCCGGAATCACTGGGCGTAAAGCGTCTGTAGGTGGTTTAATAAGTCAACTGTTAAATCTTGAGGCT
CAACCTCAAAATCGCAGTCGAAACTATTAGACTAGAGTATAGTAGGGGTAAAGGGAATTTCCAGTGGAGCGGTGAAATGC
GTAGATATTGGAAGGAACACCGATGGCGAAGGCACTTTACTGGGCTATTACTAACACTCAGAGACGAAAGCTAGGGTAGC
AAATGG
>Otu86;uniq=Uniq118;size=1929;
TGGGGAATATTGGACAATGGGCGAAAGCCTGATCCAGCCATGCCGCGTGTGTGAAGAAGGTCTTCGGATTGTAAAGCACT
TTAAGTTGGGAGGAAGGGCATTAACCTAATACGTTAGTGTTTTGACGTTACCGACAGAATAAGCACCGGCTAACTTCGTG
CCAGCAGCCGCGGTAATACGAAGGGTGCAAGCGTTAATCGGAATTACTGGGCGTAAAGCGCGCGTAGGTGGTTCGTTAAG
TTGGATGTGAAAGCCCCGGGCTCAACCTGGGAACTGCATCCAAAACTGGCGAGCTAGAGTACGGTAGAGGGTGGTGGAAT
TTCCTGTGTAGCGGTGAAATGCGTAGATATAGGAAGGAACACCAGTGGCGAAGGCGACCACCTGGACTGATACTGACACT
GAGGTGCGAAAGCGTGGGGAGCAAACAG
>Otu87;uniq=Uniq119;size=1913;
TGGGGAATCTTCGGCAATGGGCGCAAGCCTGACCGAGCCATGCCGCGTGAGCGATGAAGGCCTTAGGGTTGTAAAGCTCT
TTCGCCAGGGAAGATAATGACGGTACCTGGTAAAGAAACCCCGGCTAACTCCGTGCCAGCAGCCGCGGTAATACGGAGGG
GGTTAGCGTTATTCGGAATTACTGGGCGTAAAGCGCACGTAGGCGGGCTGGAAAGTTGGGGGTGAAATCCCGGGGCTCAA
CCCCGGAACTGCCTTCAAAACTATCAGCCTAGAGTTCGAGAGAGGTGAGTGGAATTCCGAGTGTAGAGGTGAAATTCGTA
GATATTCGGAGGAACACCAGTGGCGAAGGCGGCTCACTGGCTCGATACTGACGCTGAGGTGCGAAAGCGTGGGGAGCAAA
CAG
>Otu88;uniq=Uniq120;size=1880;
TGGGGAATATTGCACAATGGGGGAAACCCTGATGCAGCCATGCCGCGTGTATGAAGAAGGCCTTCGGGTTGTAAAGTACT
TTCAGTTGTGAGGAAGGCAGTAAAGTTAATAGCTTTGTTGTTTGACGTTAGCAACAGAAGAAGCACCGGCTAACTCCGTG
CCAGCAGCCGCGGTAATACGGAGGGTGCGAGCGTTAATCGGAATTACTGGGCGTAAAGCGCATGCAGGTGGTCTGTTAAG
CAAGATGTGAAAGCCCGGGGCTCAACCTCGGAACAGCATTTTGAACTGGCAGACTAGAGTACTGTAGAGGGGGGTAGAAT
TTCAGGTGTAGCGGTGAAATGCGTAGAGATCTGAAGGAATACCGGTGGCGAAGGCGGCCCCCTGGACAGATACTGACACT
CAGATGCGAAAGCGTGGGGAGCAAACAG
>Otu89;uniq=Uniq121;size=1870;
TGGGGAATTTTCCGCAATGGGCGCAAGCCTGACGGAGCAACGCCGCGTGAGGGAGGAAGGTCTGTGGATTGTAAACCTCT
TTTGTTAGGGAAGAAGCTCTGACGGTACCTAACGAATAAGCATCGGCTAACTCCGTGCCAGCAGCCGCGGTAAGACGGAG
GATGCAAGCGTTATCCGGAATTATTGGGCGTAAAGCGTCCGCAGGCGGCCAATTAAGTCTGCTGTCAAAGACTGCAGCTC
AACTGTGGATAGGCAGTGGAAACTGATTGGCTAGAGTACGGTAGGGGTAGAGGGAATTCCCAGTGTAGCGGTGAAATGCG
TAGATATTGGGAAGAACACCAGTGGCGAAGGCGCTCTGCTGGGCCGTAACTGACGCTGAGGGACGAAAGCTAGGGGAGCG
AAAGG
>Otu90;uniq=Uniq122;size=1864;
TAGGGAATCTTGCGCAATGGGGGTAACCCTGACGCAGCGATGCCGCGTGAGTGAAGAAGGTTTTCGGATCGTAAAGCTCT
TTATCTCCGTGAGGAAAGAGACGTTAGCGGAGGAATAAGCGCCGGCTAACTACGTGCCAGCAGCCGCGGTAATACGTAGG
GCGCAAGCGTTGTTCGGAATTACTGGGCGTAAAGGGTATGTAGGCGGAAAAATAAGCTAGAGGTGAAAGCTTAGGGCTCA
ACCCTAAAACAGCTTTTAGAACTGTTTTTCTAGAGTCAGTCAGAGGTTAACGGAATTCCCGGTGTAGAGGTGAAATTCGT
AGATATCGGGAGGAACACCAGCGGCGAAAGCGGTTGACTGGGGCTGAACTGACGCTGAGGTACGAAAGCGTGGGTAGCAA
ACAG
>Otu91;uniq=Uniq123;size=1802;
TGGGGAATATTGCACAATGGGGGAAACCCTGATGCAGCCATGCCGCGTGTATGAAGAAGGCCTTCGGGTTGTAAAGTACT
TTCAGTTGTGAGGAAGGCAGTAAAGTTAATAGCTTTGCTGCTTGACGTTAGCAACAGAAGAAGCACCGGCTAACTCCGTG
CCAGCAGCCGCGGTAATACGGAGGGTGCGAGCGTTAATCGGAATTACTGGGCGTAAAGCGCATGCAGGTGGTCTGTTAAG
CAAGATGTGAAAGCCCGGGGCTCAACCTCGGAACAGCATTTTGAACTGGCAGACTAGAGTACTGTAGAGGGGGGTAGAAT
TTCAGGTGTAGCGGTGAAATGCGTAGAGATCTGAAGGAATACCGGTGGCGAAGGCGGCCCCCTGGACAGATACTGACACT
CAGATGCGAAAGCGTGGGGAGCAAACAG
>Otu92;uniq=Uniq124;size=1760;
TGGGGAATATTGGACAATGGGCGAAAGCCTGATCCAGCAATGCCGCGTGAGTGATGAAGGCCTTAGGGTTGTAAAGCTCT
TTTACCAGGGATGATAATGACAGTACCTGGAGAATAAGCTCCGGCTAACTCCGTGCCAGCAGCCGCGGTAATACGGAGGG
AGCTAGCGTTGTTCGGAATTACTGGGCGTAAAGCGCGCGTAGGCGGCTATTCAAGTCAGAGGTGAAATCCCGGAGCTCAA
CTCCGGAACTGCCTTTGAAACTAGATAGCTAGAATCTTGGAGAGGTCAGTGGAATTCCGAGTGTAGAGGTGAAATTCGTA
GATATTCGGAAGAACACCAGTGGCGAAGGCGACTGACTGGACAAGTATTGACGCTGAGGTGCGAAAGCGTGGGGAGCAAA
CAG
>Otu93;uniq=Uniq126;size=1742;
TGGGGAATCTTCCGCAATGGGCGAAAGCCTGACGGAGCAACGCCGCGTGAACGATGAAGGTCTTAGGATCGTAAAGTTCT
GTTGTTAGGGACGAAGGGTAAGAATCATAATAAGGTTTTTATTTGACGGTACCTAACGAGGAAGCCACGGCTAACTACGT
GCCAGCAGCCGCGGTAATACGTAGGCGGCAAGCGTTGTCCGGAATTATTGGGCGTAAAGGGAGCGCAGGCGGGAAACTAA
GCGGATCTTAAAAGTGCGGGGCTCAACCCCGTGATGGGGTCCGAACTGGTTTTCTTGAGTGCAGGAGAGGAAAGCGGAAT
TCCCAGTGTAGCGGTGAAATGCGTAGATATTGGGAAGAACACCAGTGGCGAAGGCGGCTTTCTGGACTGTAACTGACGCT
GAGGCTCGAAAGCTAGGGTAGCGAACGG
>Otu94;uniq=Uniq127;size=1735;
TAGGGAATATTGGACAATGGGCGCAAGCCTGATCCAGCAATGCCGCGTGTGTGAAGAAGGCCTGCGGGTTGTAAAGCACT
TTCAGTAGAGAAGAAAAGCCTAAGGTTAATAACCTTGAGTCTTGACGTAACCTACAGAAGAAGCACCGGCTAACTCCGTG
CCAGCAGCCGCGGTAATACGGAGGGTGCAAGCGTTAATCGGAATTACTGGGCGTAAAGCGCGCGTAGGCGGCTTTGTAAG
TCGGATGTGAAATCCCCGGGCTTAACCTGGGAACTGCATTCGATACTGCAGAGCTAGAGTATGGTAGAGGGAAGTGGAAT
TTCCGGTGTAGCGGTGAAATGCGTAGATATCGGAAGGAACACCAGTGGCGAAGGCGACTTCCTGGGCCAATACTGACGCT
GAGGTGCGAAAGCGTGGGGAGCAAACAG
>Otu95;uniq=Uniq128;size=1714;
TGGGGAATTTTCCGCAATGGGCGAAAGCCTGACGGAGCAATCTCGCGTGAGGGATGACGGCCTATGGGTTGTAAACCTCT
TTTTTCAGGGAGGAATAAATGACGTGTACCTGAAGAATAAGCATCGGCTAACTCCGTGCCAGCAGCCGCGGTAAGACGGA
GGATGCAAGTGTTATCCGGAATCACTGGGCGTAAAGCGTCTGTAGGTGGTTTAATAAGTCAACTGTTAAATCTTGAGGCT
CAACTTCAAAATCGCAGTCGAAACTATTAGACTAGAGTATAGTAGGGGTAAAGGGAATTTCCAGTGGAGCGGTGAAATGC
GTAGAGATTGGAAAGAACACCGATGGCGAAGGCACTTTACTGGGCTATTACTGACACTCAGAGACGAAAGCTAGGGTAGC
AAATGG
>Otu96;uniq=Uniq129;size=1714;
TGGGGAATTTTCCGCAATGGGCGAAAGCCTGACGGAGCAATACCGCGTGAGGGATGACGGCCTATGGGTTGTAAACCTCT
TTTTTCAGGGAGGAATCAATGACGTGTACCTGAAGAATAAGCATCGGCTAACTCCGTGCCAGCAGCCGCGGTAAGACGGA
GGATGCAAGTGTTATCCGGAATCACTGGGCGTAAAGCGTCTGTAGGTGGTCAAATAAGTCAACTGTTAAATCTTGAGGCT
CAACCTCAAAATCGCAGTCGAAACTATTAGACTAGAGTATAGTAGGGGTAAAGGGAATTTCCAGTGGAGCGGTGAAATGC
GTAGAGATTGGAAAGAACACCGATGGCGAAGGCACTTTACTGGGCTATTACTAACACTGAGAGACGAAAGCTAGGGTAGC
AAATGG
>Otu97;uniq=Uniq130;size=1697;
TGGGGAATATTGGACAATGGGCGAAAGCCTGATCCAGCAATGCCGCGTGAGTGATGAAGGCCTTAGGGTTGTAAAGCTCT
TTTACCAGGGATGATAATGACAGTACCTGGAGAATAAGCTCCGGCTAACTCCGTGCCAGCAGCCGCGGTAATACGGAGGG
AGCTAGCGTTGTTCGGAATTACTGGGCGTAAAGCGCGCGTAGGCGGTTACTCAAGTCAGAGGTGAAAGCCCGGGGCTCAA
CCCCGGAACTGCCTTTGAAACTAGGTGACTAGAATCTTGGAGAGGTCAGTGGAATTCCGAGTGTAGAGGTGAAATTCGTA
GATATTCGGAAGAACACCAGTGGCGAAGGCGACTGACTGGACAAGTATTGACGCTGAGGTGCGAAAGCGTGGGGAGCAAA
CAG
>Otu98;uniq=Uniq131;size=1682;
TCGGGAATCTTAGACAATGGGGGAAACCCTGATCTAGCCATGCCGCGTGAGTGACGAAGGCCTTAGGGTCGTAAAGCTCT
TTCGCTGGGGAAGATAATGACGGTACCCAGTAAAGAAACCCCGGCTAACTCCGTGCCAGCAGCCGCGGTAATACGGAGGG
GGTTAGCGTTGTTCGGAATTACTGGGCGTAAAGCGCGCGTAGGCGGACTGGAAAGTTGGGGGTGAAATCCCGGGGCTCAA
CCCCGGAACTGCCTTCAAAACTCCCAGTCTTGAGTTCGAGAGAGGTGAGTGGAATTCCGAGTGTAGAGGTGAAATTCGTA
GATATTCGGAGGAACACCAGTGGCGAAGGCGGCTCACTGGCTCGATACTGACGCTGAGGTGCGAAAGCGTGGGGAGCAAA
CAG
>Otu99;uniq=Uniq132;size=1657;
TGGGGAATCTTGGACAATGGGGGCAACCCTGATCCAGCCATGCCGCGTGAGTGATGAAGGCCTTAGGGTCGTAAAGCTCT
TTCGCCTGTGAAGATAATGACGGTAGCAGGTAAAGAAACCCCGGCTAACTCCGTGCCAGCAGCCGCGGTAATACGGAGGG
GGTTAGCGTTGTTCGGAATTACTGGGCGTAAAGCGCACGTAGGCGGATCGGAAAGTTGGGGGTGAAATCCCGGGGCTCAA
CCCCGGAACTGCCTCCAAAACTATCGGTCTAGAGTTCGAGAGAGGTGAGTGGAATTCCGAGTGTAGAGGTGAAATTCGTA
GATATTCGGAGGAACACCAGTGGCGAAGGCGGCTCACTGGCTCGATACTGACGCTGAGGTGCGAAAGTGTGGGGAGCAAA
CAG
>Otu100;uniq=Uniq137;size=1614;
TAGGGAATATTGCACAATGGGGGGAACCCTGATGCAGCAATGCCGCGTGGAGGATGACGCATTTAGGTGTGTAAACTCCT
TTTAACAAGGAAGAATTATGACGGTACTTGTTGAATAAGCACCGGCTAACTCCGTGCCAGCAGCCGCGGTAATACGGAGG
GTGCAAGCGTTACTCGGAATTACTGGGCGTAAAGGGTATGTAGGCGGACTAATAAGTCTGTTGTGAAATGCTAAGGCTTA
ACCTTAGAATTGCAATGGAAACTATTAGACTAGAGTTCGGAATGGGTAAATGGAATTAGTAGTGTAGGGGTAAAATCCGT
AGATATTACTAGGAATACCAAAAGCGAAGGCGATTTACTGGGACGATACTGACGCTAATGTACGAAAGCATGGGTAGCGA
ACGG
>Otu101;uniq=Uniq138;size=1603;
TGGGGAATCTTGCGCAATGGGCGAAAGCCTGACGCAGCCATGCCGCGTGAATGATGAAGGTCTTAGGATTGTAAAATTCT
TTCAGTAGGGACGATAATGACGGTACCTACAGAAGAAGCCCCGGCTAACTTCGTGCCAGCAGCCGCGGTAATACGAAGGG
GGCTAGCGTTGCTCGGAATTACTGGGCGTAAAGGGCGCGTAGGCGGATCGTTAAGTCAGAGGTGAAATCCCGGAGCTCAA
CTTCGGAATTGCCTTTGATACTGGCGATCTTGAGTATGAGAGAGGTATGTGGAACTCCGAGTGTAGAGGTGAAATTCGTA
GATATTCGGAAGAACACCAGTGGCGAAGGCGACATACTGGCTCATTACTGACGCTGAGGCGCGAAAGCGTGGGGAGCAAA
CAG
>Otu102;uniq=Uniq139;size=1597;
TGGGGAATATTGCACAATGGGCGCAAGCCTGATGCAGCCATGCCGCGTGAATGATGAAGGCCTTAGGGTTGTAAAATTCT
TTCGCTAGGGATGATAATGACAGTACCTAGTAAAGAAGCCCCGGCTAACTTCGTGCCAGCAGCCGCGGTAATACGAAGGG
GGCTAGCGTTGTTCGGAATTACTGGGCGTAAAGCGCACGTAGGCGGACTTTTAAGTCAGATGTGAAATCCCGAGGCTCAA
CCTCGGAACTGCATTTGAAACTGGGAGTCTAGAGATCAGGAGAGGTTAGCGGAATACCGAGTGTAGAGGTGAAATTCGTA
GATATTCGGTGGAACACCAGTGGCGAAGGCGGCTAACTGGACTGATACTGACGCTGAGGTGCGAAAGTGTGGGGAGCAAA
CAG
>Otu103;uniq=Uniq140;size=1592;
TAGGGAATATTGCACAATGGGGGGAACCCTGATGCAGCAATGCCGCGTGGAGGATGACGCATTTAGGTGTGTAAACTCCT
TTTAACAAGGAAGAATTATGACGGTACTTGTTGAATAAGCACCGGCTAACTCCGTGCCAGCAGCCGCGGTAATACGGAGG
GTGCAAGCGTTACTCGGAATTACTGGGCGTAAAGGGTATGTAGGCGGACTAATAAGTCTGTTGTGAAATGCTAAGGCTTA
ACCTTGGAATTGCAATGGAAACTATTAGACTAGAGTTCGGAATGGGTAAATGGAATTAGTAGTGTAGGGGTAAAATCCGT
AGATATTACTAGGAATACCAAAAGCGAAGGCGATTTACTGGGACGATACTGACGCTAATGTACGAAAGCATGGGTAGCGA
ACGG
>Otu104;uniq=Uniq144;size=1520;
TAGGGAATATTGCACAATGGGGGAAACCCTGATGCAGCAATGCCGCGTGGAGGATGACGCATTTAGGTGTGTAAACTCCT
TTTAACAAGGAAGAATTATGACGGTACTTGTTGAATAAGCACCGGCTAACTCCGTGCCAGCAGCCGCGGTAATACGGAGG
GTGCAAGCGTTACTCGGAATTACTGGGCGTAAAGGGTATGTAGGCGGACTAATAAGTCTGTTGTGAAATGCTAAGGCTTA
ACCTTAGAATTGCAATGGAAACTATTAGACTAGAGTTCGGAATGGGTAAATGGAATTAGTAGTGTAGGGGTAAAATCCGT
AGATATTACTAGGAATACCAAAAGCGAAGGCGATTTACTGGGACGATACTGACGCTAATGTACGAAAGCATGGGTAGCGA
ACGG
>Otu105;uniq=Uniq146;size=1504;
TAGGGAATATTGGTCAATGGGCGAGAGCCTGAACCAGCCATGCCGCGTGCAGGAAGACAGCTTTCTGAGTTGTAAACTGC
TTTTATATGGGAAGAAAAAGGCCTTGCGAGGCAAATTGCCGGTACCATATGAATAAGCACCGGCTAACTCCGTGCCAGCA
GCCGCGGTAATACGGAGGGTGCAAGCGTTGTCCGGATTTATTGGGTTTAAAGGGTGCGTAGGCGGATCTTTAAGTCAGTG
GTGAAATCCTGCAGCTTAACTGTAGAACTGCCATTGATACTGGAGATCTTGAGTATACTAGAGGTAGGCGGAATTTATGG
TGTAGCGGTGAAATGCATAGATACCATAAAGAACACCGATAGCGTAGGCAGCTTACTGGAGTATAACTGACGCTGAGGCA
CGAAAGCATGGGTAGCGAACAG
>Otu106;uniq=Uniq147;size=1497;
TGGGGAATCATAGACAATGGGGGAAACCCTGATCTTGCCATGCCGCGTGGACGATGAAGGCCTTAGGGTTGTAAAGTCCT
TTCACCGGTGAAGATAATGACGGTAGCCGGAGAAGAAGCCCCGGCTAACTCCGTGCCAGCAGCCGCGGTAATACGGAGGG
GGCTAGCGTTGTTCGGAATTACTGGGCGTAAAGCGCGCGTAGGCGGGCTGTTAAGTCGGGGGTGAAATCCCGGGGCTCAA
CCCCGGAACTGCCTTCGATACTGGCAGCCTAGAGGACGGTAGAGGCTAGTGGAATGGCGAGTGTAGAGGTGAAATTCGTA
GATATTCGCCGGAACACCAGTGGCGAAGGCGACTGGCTGGACCGTATCTGACGCTGAGGTGCGAAAGCGTGGGGAGCAAA
CAG
>Otu107;uniq=Uniq151;size=1481;
TGGGGAATATTGGACAATGGGCGCAAGCCTGATCCAGCCATGCCGCGTGAGTGATGAAGGCCTTAGGGTTGTAAAGCTCT
TTCGCAGGTGAAGATAATGACGGTAACCTGTAAAGAAGTCCCGGCTAATTTCGTGCCAGCAGCCGCGGTAATACGAAAGG
GACTAGCGTTGTTCGGAATTACTGGGCGTAAAGCGCGCGTAGGCGGCACGTCAAGTTAGGGGTGAAATCCCAGGGCTCAA
CCCTGGAACTGCCTCTAAAACTGGCGAGCTAGAGTTCGAGAGAGGTGAGTGGAATTCCAAGTGTAGAGGTGAAATTCGTA
GATATTTGGAAGAACACCGGTGGCGAAGGCGGCTCACTGGCTCGATACTGACGCTGAGGTGCGAAAGCGTGGGGAGCAAA
CAG
>Otu108;uniq=Uniq152;size=1480;
TGGGGAATATTGGACAATGGGCGCAAGCCTGATCCAGCCATGCCGCGTGTGTGAAGAAGGTCTTCGGATTGTAAAGCACT
TTAAGTTGGGAGGAAGGGCAGTAGATTAATACTCTGCTGTTTTGACGTTACCAACAGAATAAGCACCGGCTAACTCTGTG
CCAGCAGCCGCGGTAATACAGAGGGTGCAAGCGTTAATCGGAATTACTGGGCGTAAAGCGCGCGTAGGCGGCTAGGTAAG
ATGGGTGTGAAATCCCCGGGCTCAACCTGGGAACTGCATCCATAACTGCCTGGCTAGAGTACAGTAGAGGGTGGTGGAAT
TTCCTGTGTAGCGGTGAAATGCGTAGATATAGGAAGGAACACCAGTGGCGAAGGCGACCACCTGGACTGATACTGACGCT
GAGGTGCGAAAGCGTGGGGAGCAAACAG
>Otu109;uniq=Uniq153;size=1478;
TGGGGAATATTGGACAATGGGCGAAAGCCTGATCCAGCAATGCCGCGTGAGTGATGAAGGCCTTAGGGTTGTAAAGCTCT
TTTACTAGGGATGATAATGACAGTACCTAGAGAATAAGCTCCGGCTAACTCCGTGCCAGCAGCCGCGGTAATACGGAGGG
AGCTAGCGTTGTTCGGAATTACTGGGCGTAAAGCGCGCGTAGGCGGCTTTTTAAGTCAGGGGTGAAATCCCGGAGCTCAA
CTCCGGAACTGCCCTTGAAACTGGAAAGCTAGAATATTGGAGAGGTAAGTGGAATTCCGAGTGTAGAGGTGAAATTCGTA
GATATTCGGAAGAACACCAGTGGCGAAGGCGACTTACTGGACAATTATTGACGCTGAGGTGCGAAAGCGTGGGGAGCAAA
CAG
>Otu110;uniq=Uniq154;size=1462;
TGGGGAATCTTAGACAATGGGGGAAACCCTGATCTAGCCATGCCGCGTGAGTGACGAAGGCCCTAGGGTCGTAAAGCTCT
TTCGCCAGGGATGATAATGACAGTACCTGGTAAAGAAACCCCGGCTAACTCCGTGCCAGCAGCCGCGGTAATACGGAGGG
GGTTAGCGTTGTTCGGAATTACTGGGCGTAAAGCGCGCGTAGGCGGACTATTAAGTCAGAGGTGAAATCCCGGGGCTCAA
CCCCGGAACTGCCTTTGATACTGGTAGTCTTGAGTTCGAGAGAGGTGAGTGGAATTCCGAGTGTAGAGGTGAAATTCGTA
GATATTCGGAGGAACACCAGTGGCGAAGGCGGCTCACTGGCTCGATACTGACGCTGAGGTGCGAAAGTGTGGGGAGCAAA
CAG
>Otu111;uniq=Uniq157;size=1415;
TGGGGAATTTTCCGCAATGGGCGCAAGCCTGACGGAGCAACGCCGCGTGAGGGAGGAATGTCTGTGGATTGTAAACCTCT
TTTCTCTGGGAAGAAGCTCTGACGGTACCAGAGGAATCAGCATCGGCTAACTCCGTGCCAGCAGCCGCGGTAAGACGGAG
GATGCAAGCGTTATCCGGAATTATTGGGCGTAAAGCGTCCGTAGGCGGTTAGATAAGTCAGTTGTTAAAGACTGCAGCTC
AACTGTGGGAGAGCAACTGAAACTGTTTGACTAGAGTATGGTAGGGGTAGAGGGAATTCCTAGTGTAGCGGTGAAATGCG
TAGATATTAGGAAGAACACCAGTGGCGAAGGCGCTCTACTGGGCCAAGACTGACGCTGATGGACGAAAGCTAGGGGAGCG
AAAGG
>Otu112;uniq=Uniq158;size=1414;
TCGGGAATCTTAGACAATGGGGGAAACCCTGATCTAGCCATGCCGCGTGAGTGACGAAGGCCTTAGGGTCGTAAAGCTCT
TTCGCTGGGGAAGATAATGACGGTACCCAGTAAAGAAACCCCGGCTAACTCCGTGCCAGCAGCCGCGGTAATACGGAGGG
GGTTAGCGTTGTTCGGAATTACTGGGCGTAAAGCGCGCGTAGGCGGACTATTAAGTCAGGGGTGAAATCCCGGGGCTCAA
CCCCGGAACTGCCTTTGATACTGGTAGTCTTGAGTTCGAGAGAGGTGAGTGGAATTCCGAGTGTAGAGGTGAAATTCGTA
GATATTCGGAGGAACACCAGTGGCGAAGGCGGCTCACTGGCTCGATACTGACGCTGAGGTGCGAAAGCGTGGGGAGCAAA
CAG
>Otu113;uniq=Uniq160;size=1394;
TGAGGAATATTGGTCAATGGACGAGAGTCTGAACCAGCCAAGTAGCGTGCAGGAAGACGGCCCTATGGGTTGTAAACTGC
TTTTATAAGGGAATAAAGTGAGTCTCGTGAGACTTTTTGCATGTACCTTATGAATAAGGACCGGCTAATTCCGTGCCAGC
AGCCGCGGTAATACGGAAGGTCCGGGCGTTATCCGGATTTATTGGGTTTAAAGGGAGCGTAGGCCGGAGATTAAGCGTGT
TGTGAAATGTAGACGCTCAACGTCTGCACTGCAGCGCGAACTGGTTTCCTTGAGTACGCACAAAGTGGGCGGAATTCGTG
GTGTAGCGGTGAAATGCTTAGATATCACGAAGAACTCCGATTGCGAAGGCAGCTCACTGGAGCGCAACTGACGCTGAAGC
TCGAAAGTGCGGGTATCGAACAG
>Otu114;uniq=Uniq161;size=1390;
TGAGGAATATTGGTCAATGGACGAGAGTCTGAACCAGCCAAGTAGCGTGCAGGAAGACGGCCCTATGGGTTGTAAACTGC
TTTTATAAGGGAATAAAGTGAGTCTCGTGAGACTTTTTGCATGTACCTTATGAATAAGGACCGGCTAATTCCGTGCCAGC
AGCCGCGGTAATACGGAAGGTCCGGGCGTTATCCGGATTTATTGGGTTTAAAGGGAGCGTAGGCCGGAGATTAAGCGTGT
TGTGAAATGTAGATGCTCAACATCTGAACTGCAGCGCGAACTGGTTTCCTTGAGTACGCACAAAGTGGGCGGAATTCGTG
GTGTAGCGGTGAAATGCTTAGATATCACGAAGAACTCCGATTGCGAAGGCAGCTCACTGGAGCGCAACTGACGCTGAAGC
TCGAAAGTGCGGGTATCGAACAG
>Otu115;uniq=Uniq162;size=1379;
TGGGGAATCTTAGACAATGGGGGAAACCCTGATCTAGCCATGCCGCGTGAGTGACGAAGGCCCTAGGGTCGTAAAGCTCT
TTCGCCAGGGAAGATAATGACGGTACCTGGTAAAGAAGTCCCGGCTAACTCCGTGCCAGCAGCCGCGGTAATACGGAGGG
GACTAGCGTTGTTCGGAATTACTGGGCGTAAAGCGCGCGTAGGCGGACTATTAAGTTAGAGGTGAAATCCCAGGGCTCAA
CCCTGGAACTGCCTTTAATACTGGTAGTCTTGAGTTCGAGAGAGGTGAGTGGAATTCCGAGTGTAGAGGTGAAATTCGTA
GATATTCGGAGGAACACCAGTGGCGAAGGCGGCTCACTGGCTCGATACTGACGCTGAGGTGCGAAAGCGTGGGGAGCAAA
CAG
>Otu116;uniq=Uniq164;size=1340;
TGGGGAATATTGGACAATGGGGGGAACCCTGATCCAGCCATGCCGCGTGTGTGAAGAAGGCCTTTTGGTTGTAAAGCACT
TTAAGCGAGGAGGAGGCTACTGAGACTAATACTCTTGGATAGTGGACGTTACTCGCAGAATAAGCACCGGCTAACTCTGT
GCCAGCAGCCGCGGTAATACAGAGGGTGCGAGCGTTAATCGGATTTACTGGGCGTAAAGCGTGCGTAGGCGGCTGATTAA
GTCGGATGTGAAATCCCTGAGCTTAACTTAGGAATTGCATTCGATACTGGTCAGCTAGAGTATGGGAGAGGATGGTAGAA
TTCCAGGTGTAGCGGTGAAATGCGTAGAGATCTGGAGGAATACCGATGGCGAAGGCAGCCATCTGGCCTAATACTGACGC
TGAGGTACGAAAGCATGGGGAGCAAACAG
>Otu117;uniq=Uniq169;size=1297;
TGGGGAATATTGGACAATGGGGGCAACCCTGATCCAGCCATGCCGCGTGCGTGAAGAAGGCCTTAGGGTTGTAAAGCGCT
TTCACTGGTGAAGATGATGACGGTAGCCAGAGAAGAAGCCCCGGCTAACTCCGTGCCAGCAGCCGCGGTAATACGGAGGG
GGCAAGCGTTGTTCGGAATTACTGGGCGTAAAGGGCGCGTAGGCGGAATATCAAGTTAGGGGTGAAAGGCCTGGGCTCAA
CCTAGGAACGGCCTCTAAAACTGATAATCTAGAGTCCGGAAGAGGATGGCGGAATTCCTAGTGTAGAGGTGAAATTCGTA
GATATTAGGAAGAACACCGGTGGCGAAGGCGGCCATCTGGTCCGGTACTGACGCTGAGGCGCGAAAGCGTGGGGAGCAAA
CAG
>Otu118;uniq=Uniq172;size=1269;
TGGGGAATATTGCACAATGGGCGCAAGCCTGATGCAGCGACGCCGCGTGCGGGATGACGGCCTTCGGGTTGTAAACCGCT
TTTGATCGGGAGCAAGCCTTCGGGTGAGTGTACCTTTCGAATAAGCACCGGCTAACTACGTGCCAGCAGCCGCGGTAATA
CGTAGGGTGCAAGCGTTATCCGGAATTATTGGGCGTAAAGGGCTCGTAGGCGGTTCGTCGCGTCCGGTGTGAAAGTCCAT
CGCTTAACGGTGGATCTGCGCCGGGTACGGGCGGGCTGGAGTGCGGTAGGGGAGACTGGAATTCCCGGTGTAACGGTGGA
ATGTGTAGATATCGGGAAGAACACCAATGGCGAAGGCAGGTCTCTGGGCCGTTACTGACGCTGAGGAGCGAAAGCGTGGG
GAGCGAACAG
>Otu119;uniq=Uniq173;size=1251;
TGGGGAATTTTCCGCAATGGGCGAAAGCCTGACGGAGCAACGCCGCGTGAGGGATGAAGGCCTCTGGGCTGTAAACCTCT
TTTATCAAGGAAGAAGATCTGACGGTACTTGATGAATAAGCCACGGCTAATTCCGTGCCAGCAGCCGCGGTAATACGGGA
GTGGCAAGCGTTATCCGGAATTATTGGGCGTAAAGCGTCCGCAGGCGGCCCTTCAAGTCTGCTGTTAAAAAGTGGAGCTT
AACTCCATCATGGCAGTGGAAACTGTTGGGCTTGAGTGTGGTAGGGGCAGAGGGAATTCCCGGTGTAGCGGTGAAATGCG
TAGATATCGGGAAGAACACCAGTGGCGAAGGCGCTCTGCTGGGCCATCACTGACGCTCATGGACGAAAGCCAGGGGAGCG
AAAGG
>Otu120;uniq=Uniq176;size=1221;
TGGGGAATTTTCCGCAATGGGGGCAACCCTGACGGAGCAACGCCGCGTGGGGGAGGAATGTCTGTGGATTGTAAACCCCT
TTTCTCAGGGAAGAAGTTCTGACGGTACCTGAGGAATCAGCATCGGCTAACTCCGTGCCAGCAGCCGCGGTAAGACGGAG
GATGCAAGCGTTATCCGGAATTATTGGGCGTAAAGCGTCCGTAGGCGGTTTATCAAGTCTGTCGTTAAAGACTGCAGCTT
AACTGTGGGCGAGCGGTGGAAACTGATTAACTAGAGTGTGGTAGGGGTAGAGGGAATTCCCAGTGTAGCGGTGAAATGCG
TAGATATTGGGAAGAACACCAGTGGCGAAGGCGCTCTACTGGGCCACAACTGACGCTGAGGGACGAAAGCTAGGGGAGCG
AAAGG
>Otu121;uniq=Uniq179;size=1197;
TGGGGAATATTGGACAATGGGCGAAAGCCTGATCCAGCAATGCCGCGTGAGTGATGAAGGCCTTAGGGTTGTAAAGCTCT
TTTACCAGGGATGATAATGACAGTACCTGGAGAATAAGCTCCGGCTAACTCCGTGCCAGCAGCCGCGGTAATACGGAGGG
AGCTAGCGTTGTTCGGAATTACTGGGCGTAAAGCGCGCGTAGGCGGCCATTCAAGTCAGAGGTGAAATCCCGGAGCTCAA
CTCCGGAACTGCCTTTGAAACTAGATGGCTAGAATCTTGGAGAGGTCAGTGGAATTCCGAGTGTAGAGGTGAAATTCGTA
GATATTCGGAAGAACACCAGTGGCGAAGGCGACTGACTGGACAAGTATTGACGCTGAGGTGCGAAAGCGTGGGGAGCAAA
CAG
>Otu122;uniq=Uniq181;size=1190;
TGAGGAATATTGGACAATGGGCGGAAGCCTGATCCAGCCATGCCGCGTGCAGGAAGACGGCCCTACGGGTTGTAAACTGC
TTTTATACGGGAAGAATAACCACGACGTGTCGTGAGATGACGGTACCGTAAGAATAAGGACCGGCTAACTCCGTGCCAGC
AGCCGCGGTAATACGGAGGGTCCGAGCGTTATCCGGAATTATTGGGTTTAAAGGGTCCGCAGGCGGGCTTATAAGTCAGG
GGTGAAATGGTGCGGCTCAACCGTAGCACTGCCCTTGATACTGTTAGTCTTGAGTTATGGTGGAGTGGCCGGAATATGTA
GTGTAGCGGTGAAATGCATAGATATTACATAGAACACCGATCGCGAAGGCAGGTCACTAACCATATACTGACGCTGATGG
ACGAAAGCGTGGGGAGCGAACAG
>Otu123;uniq=Uniq182;size=1189;
TGGGGAATATTGCGCAATGGACGAAAGTCTGACGCAGCGACGCCGCGTGGAGGATGAAGGTTTTCGGATCGTAAACTCCT
GTCAAGAGGGAAGAAACCTGTTGAGAATAATACTTTCAGCAATTGACGGTACCTCTAGAGGAAGCACCGGCTAATTCAGT
GCCAGCAGCCGCGGTAATACTGAAGGTGCAAGCGTTAATCGGAATCACTGGGCGTAAAGCGCTCGTAGGTGGCTTTGTAA
GTCAGGTGTGAAAGCCCACGGCTCAACCGTGGAATTGCACTTGATACTGCATCGCTAGAGTATAGGAGAGGGAAGTGGAA
TTTCTGGTGTAGGAGTGAAATCCGTAGAGATCAGAAGGAACACCCGTGGCGAAGGCGACTTCCTGGACTATTACTGACAC
TGAGGAGCGAAAGCGTGGGGAGCAAACAG
>Otu124;uniq=Uniq187;size=1169;
TGGGGAATATTGGACAATGGGCGAAAGCCTGATCCAGCCATGCCGCGTGTGTGAAGAAGGTCTTCGGATTGTAAAGCACT
TTAAGTTGGGAGGAAGGGTTGTAGTTTAATACGCTGCAATCTTGACGTTACCGACAGAATAAGCACCGGCTAACTCTGTG
CCAGCAGCCGCGGTAATACAGAGGGTGCAAGCGTTAATCGGAATTACTGGGCGTAAAGCGCGCGTAGGTGGCTAAGTAAG
ATGGGTGTGAAATCCCCGGGCTCAACCTGGGAACTGCATCCATAACTGCTTGGCTAGAGTACGGTAGAGGGTAGTGGAAT
TTCCTGTGTAGCGGTGAAATGCGTAGATATAGGAAGGAACACCAGTGGCGAAGGCGACTACCTGGACTGATACTGACACT
GAGGTGCGAAAGCGTGGGGAGCAAACAG
>Otu125;uniq=Uniq188;size=1156;
TGGGGAATATTGGACAATGGGGGCAACCCTGATCCAGCAATGCCGCGTGTGTGAAGAAGGCCTTCGGGTTGTAAAGCACT
TTCAATTGAGAAGAAAGCTTTAAGGTTAATACCCTTGAAGTTTGACGGTATCTTTAGAAGAAGCACCGGCTAACTCCGTG
CCAGCAGCCGCGGTAATACGGAGGGTGCGAGCGTTAATCGGAATCACTGGGCGTAAAGCGTGCGTAGGTGGTTTAGTAAG
TCAGATGTGAAAGCCCCGGGCTTAACCCGGGAACTGCATTTGATACTGCTTGACTAGAGTTTGGTAGAGGGAAGTGGAAT
TCCGAGTGTAGCGGTGAAATGCGTAGAGATTCGGAGGAACACCAATGGCGAAGGCAACTTCCTGGACCAAAACTGACACT
GAGGTACGAAAGCGTGGGTAGCAAACAG
>Otu126;uniq=Uniq190;size=1144;
TGGGGAATATTGCACAATGGGCGCAAGCCTGATGCAGCCATGCCGCGTGAATGATGAAGGCCTTAGGGTTGTAAAATTCT
TTCGCCAGGGATGATAATGACAGTACCTGGTAAAGAAGCCCCGGCTAACTTCGTGCCAGCAGCCGCGGTAATACGAAGGG
GGCTAGCGTTGTTCGGAATTACTGGGCGTAAAGCGCACGTAGGCGGACTTTTAAGTCAGATGTGAAATCCCGAGGCTCAA
CCTCGGAACTGCATTTGAAACTGGGAGTCTAGAGATCAGGAGAGGTTAGCGGAATACCGAGTGTAGAGGTGAAATTCGTA
GATATTCGGTGGAACACCAGTGGCGAAGGCGGCTAACTGGACTGATACTGACGCTGAGGTGCGAAAGTGTGGGGAGCAAA
CAG
>Otu127;uniq=Uniq194;size=1133;
TGGGGAATATTGGACAATGGGGGCAACCCTGATCCAGCAATACCTCGTGTGTGAAGAAGGCCCTAGGGTTGTAAAGCACT
TTCAATTGGGACGAAGGTTGTTAACTTAATACGTTAATAACTTGACGGTACCTTTAGAAGAAGCACCGGCTAACTCCGTG
CCAGCAGCCGCGGTAATACGGAGGGTGCAAGCGTTAATCGGAATTACTGGGCGTAAAGCGCGCGTAGGTGGTTGTTTAAG
TCAGATGTGAAAGCCCTGGGCTTAACCTGGGAACGGCATTTGATACTGGGCAACTAGAGTATGGTAGAGGGAAGTGGAAT
TCCACATGTAGCGGTGAAATGCGTAGAGATGTGGAGGAACACCAGTGGCGAAGGCGACTTCCTGGACCAATACTGACACT
GAGGTGCGAAAGCGTGGGTAGCAAACAG
>Otu128;uniq=Uniq195;size=1132;
TGGGGAATATTGGACAATGGGCGCAAGCCTGATCCAGCAATGCCGCGTGTGTGAAGAAGGCCTGCGGGTTGTAAAGCACT
TTCAGTAGAGAAGAAAAGCCTAGGGTTAATACCCCTGAGTCTTGACGTTACCTACAGAAGAAGCACCGGCTAACTCCGTG
CCAGCAGCCGCGGTAATACGGAGGGTGCGAGCGTTAATCGGAATTACTGGGCGTAAAGCGCGCGTAGGCGGCTTTGTAAG
TCGGATGTGAAAGCCCCGGGCTTAACCTGGGAATTGCATTCGATACTGCTTAGCTAGAGTATGGTAGAGGGAAGTGGAAT
TTCCGGTGTAGCGGTGAAATGCGTAGATATCGGAAGGAACACCAGTGGCGAAGGCGACTTCCTGGGCCAATACTGACGCT
GAGGTGCGAAAGCGTGGGGAGCAAACAG
>Otu129;uniq=Uniq197;size=1111;
TGGGGAATATTGGACAATGGGGGCAACCCTGATCCAGCAATGCCGCGTGTGTGAAGAAGGCCTGCGGGTTGTAAAGCACT
TTCAGTAGAGAAGAAAAGCTCATGGTTAATAACCGTGAGTCTTGACGTTACCTACAGAAGAAGCACCGGCTAACTCCGTG
CCAGCAGCCGCGGTAATACGGAGGGTGCGAGCGTTAATCGGAATTACTGGGCGTAAAGCGCGCGTAGGTGGTTTTGTAAG
TCGGATGTGAAAGCCCAGGGCTTAACCTTGGAATTGCATTCGATACTGCAGAACTAGAGTATGGTAGAGGGAAGTGGAAT
TTCCGGTGTAGCGGTGAAATGCGTAGATATCGGAAGGAACACCAGTGGCGAAGGCGACTTCCTGGGCCAATACTGACACT
GAGGTGCGAAAGCGTGGGGAGCAAACAG
>Otu130;uniq=Uniq198;size=1110;
TGAGGAATTTTCCGCAATGGGCGAAAGCCTGACGGAGCAATGCCGCGTGGATGATGAAGGCTTTTGAGTCGTAAAGTTCT
TTTCTTAGCGAAGAAAATAGACGGTAGCTGAGGAATAAGCATCGGCTAATTCCGTGCCAGCAGCCGCGGTAATACGGAAG
ATGCAAGCGTTATTCGGAATTATTGGGCGTAAAGCGTCTGTAGGTGGCTTTTTAAGTCTACTGTTAAATGTCAAGGCTTA
ACCTTGAAAAAGCTGTATGAAACTAAAAGGCTTGAGTTTAGTAGAGGTAAAGGGAATTCTCGGTGTAGTGGTGAAATGCG
TAGATATCGGGAAGAACACCTGTGGCGAAAGCGCTTTACTGGGCTAAAACTGACACTGAGAGACGAAAGCTAGGGGAGCA
AATAG
>Otu131;uniq=Uniq203;size=1087;
TGGGGAATATTGGACAATGGGCGCAAGCCTGATCCAGCCATGCCGCGTGTGTGAAGAAGGCCTTCGGGTTGTAAAGCACT
TTCAGCGAGGAGGAAAGGGGTGTTGCTAATATCAACGCCCTGTGACGTTACTCGCAGAAGAAGCACCGGCTAACTCCGTG
CCAGCAGCCGCGGTAATACGGAGGGTGCAAGCGTTAATCGGAATTACTGGGCGTAAAGCGTGCGTAGGCGGCCTTTTAAG
TTGGATGTGAAAGCCCCGGGCTCAACCTGGGAACGGCATCCAAAACTGAGAGGCTCGAGTGCGGAAGAGGAGTGTGGAAT
TTCCTGTGTAGCGGTGAAATGCGTAGATATAGGAAAGAACACCAGTGGCGAAGGCGACACTCTGGTCTGACACTGACGCT
GAGGTACGAAAGCGTGGGGAGCAAACAG
>Otu132;uniq=Uniq204;size=1087;
TGGGGAATATTGGACAATGGGCGCAAGCCTGATCCAGCCATGCCGCGTGTGTGAAGAAGGCCTTCGGGTTGTAAAGCACT
TTCAGCGAGGAGGAAGGGATTGTAGTTAATAGCTGCGATTTTTGACGTTACTCGCAGAAGAAGCACCGGCTAACTCCGTG
CCAGCAGCCGCGGTAATACGGAGGGTGCAAGCGTTAATCGGAATTACTGGGCGTAAAGCGCACGCAGGCGGCTTTTTAAG
TCGGATGTGAAAGCCCCGGGCTCAACCTGGGAATTGCATTCGATACTGGGAAGCTAGAGTATGTGAGAGGGGGGTAGAAT
TCCAAGTGTAGCGGTGAAATGCGTAGAGATTTGGAGGAATACCAGTGGCGAAGGCGGCCCCCTGGCACACTACTGACGCT
CAGGTGCGAAAGCGTGGGGAGCAAACAG
>Otu133;uniq=Uniq205;size=1084;
TGGGGAATATTGCACAATGGGGGCAACCCTGATGCAGCAATGCCGCGTGTGTGAAGAAGGCCTGCGGGTTGTAAAGCACT
TTCAGTAAGGAGGAAAAGTTGTAGGTTAATACCCTGCAACCTTGACGTTACTTACAGAAGAAGCACCGGCTAACTCCGTG
CCAGCAGCCGCGGTAATACGGAGGGTGCGAGCGTTAATCGGAATTACTGGGCGTAAAGCGTGCGTAGGCGGCATGGTCAG
TCGGATGTGAAATCCCCGGGCTTAACCTGGGAATTGCATTCGATACTGCCAAGCTAGAGTATGTTAGAGGAAAGTGGAAT
TCCCGGTGTAGCGGTGAAATGCGTAGATATCGGGAGGAACATCAGTGGCGAAGGCGACTTTCTGGATCAATACTGACGCT
GAGGTACGAAAGCGTGGGGAGCAAACAG
>Otu134;uniq=Uniq206;size=1079;
TGGGGAATCTTGCGCAATGGGCGAAAGCCTGACGCAGCCATGCCGCGTGAATGATGAAGGTCTTAGGATTGTAAAATTCT
TTCACCGGGGACGATAATGACGGTACCCGGAGAAGAAGCCCCGGCTAACTTCGTGCCAGCAGCCGCGGTAATACGAAGGG
GGCTAGCGTTGCTCGGAATTACTGGGCGTAAAGGGAGCGTAGGCGGACATTTAAGTCAGGGGTGAAATCCCAGAGCTCAA
CTCTGGAACTGCCTTTGATACTGGGTGTCTTGAGTGTGATAGAGGTAAGTGGAACTCCGAGTGTAGAGGTGAAATTCGTA
GATATTCGGAAGAACACCAGTGGCGAAGGCGACTTACTGGATCATTACTGACGCTGAGGCTCGAAAGCGTGGGGAGCAAA
CAG
>Otu135;uniq=Uniq208;size=1075;
TAAGGAATATTGGACAATGGGCGGAAGCCTGATCCAGCCATGCCGCGTGCAGGAAGACGGCCCTACGGGTTGTAAACTGC
TTTTGTATGGGAAGAATGGCCCTGACGTGTCAGGGTAGGGACGGTACCATAAGAATAAGCACCGGCTAACTCCGTGCCAG
CAGCCGCGGTAATACGGAGGGTGCAAGCGTTATCCGGAATTACTGGGTTTAAAGGGTGCGTAGGCGGCTATATAAGTCAG
GAGTGAAAGGTTCCCGCTAAACGGGAGAAGGTCTTTTGATACTGTATAGCTTGAATAAGGTTGAGGTTAGCGGAATGTGA
CATGTAGCGGTGAAATGCATAGATATGTCATAGAACACCAATTGCGAAGGCAGCTGGCTAGACCTATATTGACGCTGAGG
CACGAAAGCGTGGGGAGCGAACAG
>Otu136;uniq=Uniq210;size=1063;
TGTGGAATATTGCACAATGAGCGAAAGCTTGATGCAGTGATACCGAGTGAACGATGAAGGCTTTTAGGTCGTAAAGTTCT
TTTAACAGAGATGAAAAAAATGACATTATCTGTAGAAAAAGTCACGGTTAATTACGTGCCAGCAGCCGCGGTGAGACGTA
AGTGGCAAGCATTATCCGGTGTTAATAGGCGTAAAGCGAGTTAAGGCTGAAAGAAAAGTTGCATTTTAAAATTTCAAACT
TAATTTGATTGTATGATGCAAAACTATCTTTCTAGAGTATGGTAGAAGAAAGTAGAACTATTAGTGTAGTGGTAAAATAC
GAAGATATTAATAGGAATGCCAAAGACGAAGGTAACTTTCTATGACATTACTGACGCTGATACTCTAAAGCTGGGGGAGC
AAACAG
>Otu137;uniq=Uniq212;size=1060;
TGGGGAATATTGGACAATGGGGGCAACCCTGATCCAGCCATGCCGCGTGAGTGATGAAGGCCTTAGGGTTGTAAAGCTCT
TTCAGCAGGGACGATAATGACGGTACCTGCAGAAGAAGCCCCGGCTAACTCCGTGCCAGCAGCCGCGGTAAGACGGAGGG
GGCTAGCGTTGTTCGGAATTACTGGGCGTAAAGCGCGCGTAGGCGGGTGTGCAAGTTGGGGGTGAAAGCCCGGGGCTCAA
CCTCGGAACTGCCTTCAAAACTGCACATCTAGAGGACGGGAGAGGCAAGTGGAATTCCCAGTGTAGAGGTGAAATTCGTA
GATATTGGGAAGAACACCGGTGGCGAAGGCGACTTGCTGGACCGGATCTGACGCTGAGGTGCGAAAGCGTGGGGAGCGAA
CAG
>Otu138;uniq=Uniq213;size=1055;
TGGGGAATATTGGACAATGGGCGAAAGCCTGATCCAGCCATGCCGCGTGTGTGAAGAAGGTCTTCGGATTGTAAAGCACT
TTAAGTTGGGAGGAAGGGCATTAACCTAATACGTTAGTGTTTTGACGTTACCGACAGAATAAGCACCGGCTAACTTCGTG
CCAGCAGCCGCGGTAATACGAAGGGTGCAAGCGTTAATCGGAATTACTGGGCGTAAAGCGCGCGTAGGTGGTTCGTTAAG
TTGGATGTGAAAGCCCCGGGCTCAACCTAGGAACTGCATCCAAAACTGGCGAGCTAGAGTACGGTAGAGGGTGGTGGAAT
TTCCTGTGTAGCGGTGAAATGCGTAGATATAGGAAGGAACACCAGTGGCGAAGGCGACCACCTGGACTGATACTGACACT
GAGGTGCGAAAGCGTGGGGAGCAAACAG
>Otu139;uniq=Uniq214;size=1055;
TGGGGAATATTGCACAATGGGGGAAACCCTGATGCAGCCATGCCGCGTGTATGAAGAAGGCCTTCGGGTTGTAAAGTACT
TTCAGTTGTGAGGAAGGCAGTAAAGTTAATAGCTTTATTGTTTGACGTTAGCAACAGAAGAAGCACCGGCTAACTCCGTG
CCAGCAGCCGCGGTAATACGGAGGGTGCGAGCGTTAATCGGAATTACTGGGCGTAAAGCGCATGCAGGTGGTCTGTTAAG
CAAGATGTGAAAGCCCGGGGCTCAACCTCGGAACAGCATTTTGAACTGGCAGACTAGAGTACTGTAGAGGGGGGTAGAAT
TTCAGGTGTAGCGGTGAAATGCGTAGAGATCTGAAGGAATACCGGTGGCGAAGGCGGCCCCCTGGACAGATACTGACACT
CAGATGCGAAAGCGTGGGGAGCAAACAG
>Otu140;uniq=Uniq215;size=1032;
TCGAGAATCTTCGGCAATGGACGAAAGTCTGACCGAGCGACGCCGCGTGCGGGACGAAGGCCTTCGGGTTGTAAACCGCT
GTCAGTTGGGAGGAAGGCTCCGTGAAGAGCGGAGCTTGACCGATCTTCAGAGGAAGTACGGGCTAAGTTCGTGCCAGCAG
CCGCGGTAAGACGAACCGTACAAACGTTATTCGGAATCACTGGGCTTAAAGGGTGCGTAGGCGGCACTGCAAGTTGGGTG
TGAAATCCCACGGCTCAACCGTGGAACTGCGCTCAAAACTGCAGTGCTAGAGGGAGATAGAGGTGAGCGGAACTTAAGGT
GGAGCGGTGAAATGCGTTGATATCTTAAGGAACACCCGTGGCGAAAGCGGCTCACTGGATCTTTTCTGACGCTGAGGCAC
GAAAGCTAGGGTAGCGAACGG
>Otu141;uniq=Uniq217;size=1028;
TGGGGAATATTGGACAATGGGCGCAAGCCTGATCCAGCCATGCCGCGTGTGTGAAGAAGGCTTTCGGGTTGTAAAGCACT
TTCAGCGGGGAGGAAAGGTTAAAAGTTAATACCTTTTAGCTGTGACGTTACCCGCAGAAGAAGCACCGGCTAACTCCGTG
CCAGCAGCCGCGGTAATACGGAGGGTGCGAGCGTTAATCGGAATTACTGGGCGTAAAGCGTGCGTAGGCGGTGATCTAAG
TGGGATGTGAAAGCCCCGGGCTCAACCTGGGAACTGCACCCCAAACTGGGTCGCTAGAGTACAGCAGAGGCGTGTGGAAT
TTCCTGTGTAGCGGTGAAATGCGTAGATATAGGAAGGAACACCAGTGGCGAAGGCGACACGCTGGGCTGATACTGACGCT
GAGGTACGAAAGCGTGGGGAGCAAACAG
>Otu142;uniq=Uniq218;size=1025;
TGGGGAATATTGGACAATGGGGGCAACCCTGATCCAGCCATGCCGCGTGAGTGAAGAAGGCCTTAGGGTTGTAAAGCTCT
TTCAGTCGTGACGATGATGACGGTAGCGACAGAAGAAGCCCCGGCTAACTCCGTGCCAGCAGCCGCGGTAATACGGAGGG
GGCAAGCGTTGTTCGGATTTACTGGGCGTAAAGGGCGCGTAGGCGGGGTATCAAGTTAGGGGTGAAAGCCCGGGGCTCAA
CCTCGGAACTGCCTTTAAAACTGATACTCTAGAGTCCGGAAGAGGGTCGCGGAATTCCCAGTGTAGAGGTGAAATTCGTA
GATATTGGGAAGAACACCGGTGGCGAAGGCGGCGACCTGGTCCGGTACTGACGCTGAGGCGCGAAAGCGTGGGGAGCAAA
CAG
>Otu143;uniq=Uniq220;size=1023;
TGGGGAATATTGCGCAATGGGGGCAACCCTGACGCAGCCATGCCGCGTGTGTGAAGAAGGCCTTCGGGTTGTAAAGCACT
TTCACTGGGGAAGAAAGGTTCAGGCTTAATACGTTTGAGCTGTGACATTACCTAGAGAAGAAGCACCGGCTAACTCCGTG
CCAGCAGCCGCGGTAATACGGAGGGTGCGAGCGTTAATCGGAATTACTGGGCGTAAAGCGCGCGTAGGCGGTTTGTTAAG
TCGGATGTGAAAGCCCCGGGCTCAACCTGGGAACTGCACCCGATACTGGCCGACTGGAGTGCGAGAGAGGGAGGTAGAAT
TCCACGTGTAGCGGTGAAATGCGTAGATATGTGGAGGAATACCGGTGGCGAAGGCGGCCTCCTGGCTCGACACTGACGCT
GAGGTGCGAAAGCGTGGGGAGCAAACAG
>Otu144;uniq=Uniq224;size=984;
TGGGGAATATTGGACAATGGGGGCAACCCTGATCCAGCCATGCCGCGTGAGTGATGAAAGCCCTAGGGTTGTAAAGCTCT
TTCAGCGAGGAGGATAATGACGTTACTCGCAGAAGAAGCCCCGGCTAACTTCGTGCCAGCAGCCGCGGTAATACGAAGGG
GGCTAGCGTTGTTCGGAATCACTGGGCGTAAAGCGCACGTAGGCGGACTGATTAGTCAGGGGTGAAATCCCGAGGCTCAA
CCTCGGAACTGCCTTTGATACTGTCAGTCTTGAGTCCGAGAGAGGTGAGTGGAACTCCGAGTGTAGAGGTGAAATTCGTA
GATATTCGGAAGAACACCAGTGGCGAAGGCGGCTCACTGGCTCGGTACTGACGCTGAGGTGCGAAAGCGTGGGGAGCAAA
CAG
>Otu145;uniq=Uniq225;size=980;
TGGGGAATATTGGACAATGGGCGAAAGCCTGATCCAGCAATGCCGCGTGAGTGATGAAGGCCTTAGGGTTGTAAAGCTCT
TTTACCCGGGATGATAATGACAGTACCGGGAGAATAAGCTCCGGCTAACTCCGTGCCAGCAGCCGCGGTAATACGGAGGG
AGCTAGCGTTGTTCGGAATTACTGGGCGTAAAGCGCACGTAGGCGGCTTTGTAAGTTAGAGGTGAAAGCCTGGAGCTCAA
CTCCAGAATTGCCTTTAAGACTGCATCGCTTGAATCCAGGAGAGGTGAGTGGAATTCCGAGTGTAGAGGTGAAATTCGTA
GATATTCGGAAGAACACCAGTGGCGAAGGCGGCTCACTGGACTGGTATTGACGCTGAGGTGCGAAAGCGTGGGGAGCAAA
CAG
>Otu146;uniq=Uniq226;size=974;
TGAGGAATATTGGACAATGGGCGGGAGCCTGATCCAGCCATGCCGCGTGCAGGAAGAATGCCCTATGGGTAGTAAACTGC
TTTTGTACGGGAAGAACAAGGGGCACGCGTGCCCCGTTGACGGTACCGTAAGAATAAGGACCGGCTAACTCCGTGCCAGC
AGCCGCGGTAATACGGAGGGTCCGAGCGTTATCCGGAATCATTGGGTTTAAAGGGTCCGTAGGCGGGCCGTTAAGTCAGG
GGTGAAATACCACGGCCCAACCGTGGCACTGCCCTTGATACTGGCGGTCTTGAGTTACGGTGAAGCGGGCGGAATATGTA
GTGTAGCGGTGAAATGCATAGATATTACATAGAACACCTATTGCGAAGGCAGCTCGCTAACCGTTTACTGACGCTGATGG
ACGAAAGCGTGGGGAGCGAACAG
>Otu147;uniq=Uniq230;size=967;
TGGGGAATATTGGACAATGGGCGCAAGCCTGATCCAGCCATGCCGCGTGAGTGAAGAAGGCCTTAGGGTTGTAAAGCTCT
TTCAGTCGTGACGATGATGACGGTAGCGACAGAAGAAGCCCCGGCTAACTCCGTGCCAGCAGCCGCGGTAATACGGAGGG
GGCAAGCGTTGTTCGGATTTACTGGGCGTAAAGGGCGCGTAGGCGGGGTATCAAGTTAGGGGTGAAAGCCCGGGGCTCAA
CCTCGGAACTGCCTTTAAAACTGATACTCTAGAGTCCGGAAGAGGGTCGCGGAATTCCCAGTGTAGAGGTGAAATTCGTA
GATATTGGGAAGAACACCGGTGGCGAAGGCGGCGACCTGGTCCGGTACTGACGCTGAGGCGCGAAAGCGTGGGGAGCAAA
CAG
>Otu148;uniq=Uniq233;size=949;
TAGGGAATATTGGTCAATGGACGGAAGTCTGAACCAGCCATGCCGCGTGCAGGAAGACGGCCTTCTGGGTTGTAAACTGC
TTTTCTCAGGGAAGAAAAGGCTCTTGCGAGAGACATTGCCGGTACCTGAGGAATAAGCACCGGCTAACTCCGTGCCAGCA
GCCGCGGTAATACGGAGGGTGCGAGCGTTGTCCGGATTTATTGGGTTTAAAGGGTGCGTAGGCGGCCTATTAAGTCAGTG
GTGAAAGGTATCAGCTTAACTGATGACGTGCCATTGAAACTGATAGGCTTGAGTACAGACGAGGTAGGCGGAATTTATGG
TGTAGCGGTGAAATGCATAGATACCATAAAGAACACCGATAGCGAAGGCAGCTTACTAGGCTGAGACTGACGCTGAGGCA
CGAAAGCGTGGGGAGCGAACAG
>Otu149;uniq=Uniq234;size=945;
TGGGGAATTTTGGACAATGGGCGAAAGCCTGATCCAGCCATGCCGCGTGCAGGATGAAGGCCTTCGGGTTGTAAACTGCT
TTTGTACGGAACGAAAAGACTCTGGTTAATACCTGGGGTCCATGACGGTACCGTAAGAATAAGCACCGGCTAACTACGTG
CCAGCAGCCGCGGTAATACGTAGGGTGCAAGCGTTAATCGGAATTACTGGGCGTAAAGCGTGCGCAGGCGGTTATATAAG
ACAGATGTGAAATCCCCGGGCTCAACCTGGGAACTGCATTTGTGACTGTATAGCTAGAGTACGGCAGAGGGGGATGGAAT
TCCGCGTGTAGCAGTGAAATGCGTAGATATGCGGAGGAACACCGATGGCGAAGGCAATCCCCTGGGCCTGTACTGACGCT
CATGCACGAAAGCGTGGGGAGCAAACAG
>Otu150;uniq=Uniq239;size=920;
TGGGGAATATTGGACAATGGGGGGAACCCTGATCCAGCCATGCCGCGTGTGTGAAGAAGGCCTTATGGTTGTAAAGCACT
TTAAGCGAGGAGGAGGCTACTGAGACTAATACTCTTGGATAGTGGACGTTACTCGCAGAATAAGCACCGGCTAACTCTGT
GCCAGCAGCCGCGGTAATACAGAGGGTGCGAGCGTTAATCGGATTTACTGGGCGTAAAGCGTGCGTAGGCGGCTTTTTAA
GTCGGATGTGAAATCCCCGAGCTTAACTTGGGAATTGCATTCGATACTGGGAAGCTAGAGTATGGGAGAGGATGGTAGAA
TTCCAGGTGTAGCGGTGAAATGCGTAGAGATCTGGAGGAATACCGATGGCGAAGGCAGCCATCTGGCCTAATACTGACGC
TGAGGTACGAAAGCATGGGGAGCAAACAG
>Otu151;uniq=Uniq240;size=919;
TGAGGAATATTGGACAATGGTGGGAACACTGATCCAGCCATGCCGCGTGCAGGATGACGGCCCTATGGGTTGTAAACTGC
TTTTAAATAGGAAGAACTCCACTTACGTGTAAGTGGTTGACGGTACTATAAGAATAAGGACCGGCTAACTCCGTGCCAGC
AGCCGCGGTAATACGGAGGGTCCGAGCGTTATCCGGAATCATTGGGTTTAAAGGGTCCGTAGGCGGGCCAATAAGTCAGA
GGTGAAAGGCCACGGCTCAACCGTGGGACTGCCTTTGATACTGTTGGTCTTGAGTTATAGTGGGGTTGCCGGAACATGTG
GTGTAGCGGTGAAATGCATAGATATCACATAGAACACCGATCGCGAAGGCAGGTGGCCAACTATAAACTGACGCTGATGG
ACGAAAGCGTGGGGAGCGAACGG
>Otu152;uniq=Uniq249;size=898;
TAGGGAATCTTCGGCAATGGGGGCAACCCTGACCGAGCAACGCCGCGTGAGTGAAGAAGGTTTTCGGATCGTAAAGCTCT
GTTGTAAGAGAAGAACGTGTGTGAGAGTGGAAAGTTCACACAGTGACGGTAACTTACCAGAAAGGGACGGCTAACTACGT
GCCAGCAGCCGCGGTAATACGTAGGTCCCGAGCGTTGTCCGGATTTATTGGGCGTAAAGCGAGCGCAGGCGGTTTAATAA
GTCTGAAGTTAAAGGCAGTGGCTTAACCATTGTTCGCTTTGGAAACTGTTAGACTTGAGTGCAGAAGGGGAGAGTGGAAT
TCCATGTGTAGCGGTGAAATGCGTAGATATATGGAGGAACACCGGTGGCGAAAGCGGCTCTCTGGTCTGTAACTGACGCT
GAGGCTCGAAAGCGTGGGGAGCAAACAG
>Otu153;uniq=Uniq250;size=896;
TGGGGAATATTGGACAATGGGGGCAACCCTGATCCAGCCATGCCGCGTGAGTGATGAAGGCCCTAGGGTTGTAAAGCTCT
TTCAGCGAGGAGGATAATGACGTTACTCGCAGAAGAAGCCCCGGCTAACTTCGTGCCAGCAGCCGCGGTAATACGAAGGG
GGCTAGCGTTGTTCGGAATCACTGGGCGTAAAGCGCACGTAGGCGGACTGATAAGTCAGGGGTGAAATCCCGGGGCTCAA
CCCCGGAACTGCCTTTGATACTGTCAGTCTTGAGTCCGAGAGAGGTGAGTGGAACTCCGAGTGTAGAGGTGAAATTCGTA
GATATTCGGAAGAACACCAGTGGCGAAGGCGGCTCACTGGCTCGGTACTGACGCTGAGGTGCGAAAGCGTGGGGAGCAAA
CAG
>Otu154;uniq=Uniq251;size=890;
TGGGGAATATTGCACAATGGGGGAAACCCTGATGCAGCCATGCCGCGTGTATGAAGAAGGCCTTCGGGTTGTAAAGTACT
TTCAGTTGTGAGGAAGGCGGTAAAGTTAATAGCTTTACTGTTTGACGTTAGCAACAGAAGAAGCACCGGCTAACTCCGTG
CCAGCAGCCGCGGTAATACGGAGGGTGCGAGCGTTAATCGGAATTACTGGGCGTAAAGCGCATGCAGGTGGTCTGTTAAG
CAAGATGTGAAAGCCCGGGGCTCAACCTCGGAACAGCATTTTGAACTGGCAGACTAGAGTACTGTAGAGGGGGGTAGAAT
TTCAGGTGTAGCGGTGAAATGCGTAGAGATCTGAAGGAATACCGGTGGCGAAGGCGGCCCCCTGGACAGATACTGACACT
CAGATGCGAAAGCGTGGGGAGCAAACAG
>Otu155;uniq=Uniq255;size=861;
TGAGGAATATTGGTCAATGGAGGGAACTCTGAACCAGCCATGCCGCGTGAAGGAAGAATGTCCTATGGATTGTAAACTTC
TTTTATTTGGGAAGAACCCCCCGCTCGCGCAGCGGGTCTGACGGTACCAAAGGAATCAGGACCGGCTAACTCCGTGCCAG
CAGCCGCGGTAATACGGAGGGTCCAAGCGTTATCCGGAATCATTGGGTTTAAAGGGTTCGCAGGCGGTTTAATAAGTCAG
TGGTGAAATCCCGTAGCTCAACTACGGAACTGCCATTGATACTGTTATACTAGAATATAGTTGAAGTAGGCGGAATGTGT
AGTGTAGCGGTGAAATGCTTAGATATTACACAGAACACCGATAGCGAAGGCAGCTTACTAAACTATTATTGACGCTCATG
AACGAAAGCGTGGGGAGCGAACAG
>Otu156;uniq=Uniq257;size=852;
TGGGGAATATTGCACAATGGGGGAAACCCTGATGCAGCAACGCCGCGTGAGTGATGAAGGTTTTCGGATCGTAAAGCTCT
GTCTTTGGGGAAGATAATGACGGTACCCAAGGAGGAAGCCACGGCTAACTACGTGCCAGCAGCCGCGGTAATACGTAGGT
GGCGAGCGTTATCCGGATTTACTGGGCGTAAAGGGAGCGTAGGCGGATGATTAAGTGGGATGTGAAATACCCGGGCTCAA
CTTGGGTGCTGCATTCCAAACTGGTTATCTAGAGTGCAGGAGAGGAGAGTGGAATTCCTAGTGTAGCGGTGAAATGCGTA
GAGATTAGGAAGAACACCAGTGGCGAAGGCGACTCTCTGGACTGTAACTGACGCTGAGGCTCGAAAGCGTGGGGAGCAAA
CAG
>Otu157;uniq=Uniq259;size=833;
TGGGGAATATTGCACAATGGGCGCAAGCCTGATGCAGCCATGCCGCGTGTGTGAAGAAGGCCCTAGGGTTGTAAAGCACT
TTCAATGGGGAAGAAAGGAGCAGAGTTAATAGCGCTGTTCTGTGACATTACCCATAGAAGAAGCACCGGCTAACTCCGTG
CCAGCAGCCGCGGTAATACGGAGGGTGCGAGCGTTAATCGGAATTACTGGGCGTAAAGCGCGCGTAGGCGGTAAGTTAAG
CGGGATGTGAAATCCCCGGGCTCAACCCGGGAACTGCGTTCCGAACTGGCTTGCTAGAGTACAGAAGAGGGTGGTGGAAT
TTCCAGTGTAGCGGTGAAATGCGTAGAGATTGGAAGGAACATCAGTGGCGAAGGCGGCCACCTGGTCTGATACTGACGCT
GAGGTGCGAAAGCGTGGGGAGCAAACAG
>Otu158;uniq=Uniq261;size=826;
TGAGGAATATTGGACAATGGGCGAAAGCCTGATCCAGCGACGCCGCGTGAGTGACAAAGGCCTTAGGGTTGTAAAGCTCT
TTTAGTGGGGAAGATAATGACGGTACCCACAGAAAAAGTCCCGGCTAACTTCGTGCCAGCAGCCGCGGTAATACGAAGGG
GGCTAGCGTTACTCGGAATTATTGGGCGTAAAGCGTGCGTAGGCGGTAAAATAAGTTGGAAGTGAAAGCCTTTGGCTCAA
CCAAAGAATTGCTTTCAAAACTGTTTTACTAGAGTATCAAAGGAGATAGAGGAATTCCTAGTGTAGAGGTGAAATTCGTA
GATATTAGGAGGAACACCGGAAGCGAAAGCGTCTATCTGGTTGACAACTGACGCTGTTGCACGAAAGCGTGGGGAGCAAA
CAG
>Otu159;uniq=Uniq262;size=823;
CTAAGAATATTCCGCAATGGGGGAAACCCTGACGGGGCAATCTCTCATGGATGATGAATGTCTTCGGATTGTAAAATCCT
TTCGGTAAGGAAGAATGTGTAGAGTAGTAAATAGCTCTGCATTGACGGTACTTGCAGAAGAAGTCCCGGCTAACTACGTG
CCAGCAGCCGCGGTAATACGTAGGGGGCAAACGTTGTTCGGAATCACTGGGCGTAAAGGGTATGTAGGTTGTTGAGTAAG
TAAAAGGTGAAATCCCAAAGCTTAACTTTGGAATTGCTTTTTATACTGCTTAACTAGAGTCTCTTATAGAGGTAGTAGGA
ATTCCTAGTGGAGGAGTAAAATCTGTAGATATTAGGAGGAACACCAATGGCGAAGGCAAGCTACTGGGTAGAGACTGACA
TTGAGATACGAAAGCTAGGGGAGCAAATGG
>Otu160;uniq=Uniq263;size=819;
TCGGGAATATTGGACAATGGGCGCAAGCCTGATCCAGCCATGCCGCGTGTGTGAAGAAGGCCTTAGGGTTGTAAAGCACT
TTCAGAAGTGAAGAAAAGCCGGATGTGAATAATGTCTGGTCTTGACGTTAGCTTCAGAAGAAGCACCGGCTAACTCCGTG
CCAGCAGCCGCGGTAATACGGAGGGTGCGAACGTTAATCGGAATTACTGGGCGTAAAGCGCGCGTAGGCGGCTTGTTAAG
TCAGATGTGAAAGCCCCGGGCTCAACCTGGGAATTGCATTTGAAACTGGCAGGCTAGAGTGCAGTAGAGGAAGGTGGAAT
TCAGGGTGTAGCGGTGAAATGCGTAGATATCCTGAGGAACACCGGTGGCGAAGGCGGCCTTCTGGACTGACACTGACGCT
GAGGTGCGAAAGCGTGGGGAGCAAACAG
>Otu161;uniq=Uniq264;size=819;
TAGGGAATATTGGACAATGGGCGGAAGCCTGATCCAGCCATCCCGCGTGTAGGAATAATGCCCTATGGGTTGTAAACTAC
TTTTATTAGGGAAGAAAAATCTTGATTTATCAGGACTTGACGGTACCTAAGGAATAAGCACCGGCTAACTCCGTGCCAGC
AGCCGCGGTAATACGGAGGGTGCAAGCGTTATCCGGATTTACTGGGTTTAAAGGGTGCGCAGGCGGTAATATAAGTCAGT
GGTGAAAGCTTCCAGCTCAACTGGGAAACTGCCATTGATACTGTATTACTTGAATTTGGGAGAGGTAGGCGGAATACATC
ATGTAGCGGTGAAATGCTTAGATATGATGTAGAACACCGATTGCGAAGGCAGCTTACTAGACCAATATTGACGCTCATGC
ACGAAAGCGTGGGGAGCAAACAG
>Otu162;uniq=Uniq267;size=812;
TGAGGAATATTGGACAATGGTCGGAAGACTGATCCAGCCATGCCGCGTGCAGGATGACGGCCCTATGGGTTGTAAACTGC
TTTTACATGGGAAGAAACCTCCCCTTGCGAGGGGATCTGACGGTACCATGAGAATAAGGACCGGCTAACTCCGTGCCAGC
AGCCGCGGTAATACGGAGGGTCCGAGCGTTATCCGGAATCATTGGGTTTAAAGGGTCCGTAGGCGGGCCGTTAAGTCAGG
GGTGAAAGTCTGCGGCTCAACCGTAGAACTGCCTTTGATACTGGCGGTCTTGAGTCGTTGTGGGGTTGCCGGAACATGTG
GTGTAGCGGTGAAATGCATAGATATCACATAGAACACCGATCGCGAAGGCAGGTGACCAACAACGTACTGACGCTGATGG
ACGAAAGCGTGGGTAGCGAACGG
>Otu163;uniq=Uniq269;size=800;
TGGGGAATATTGCACAATGGGCGCAAGCCTGATGCAGCCATGCCGCGTGAGTGAAGAAGGCCTTAGGGTTGTAAAACTCT
TTCATCGGTGAAGATAATGACGGTAGCCGAAGAAGAAGCCCCGGCTAACTCCGTGCCAGCAGCCGCGGTAATACGGAGGG
GGCGAGCGTTGTTCGGAATTACTGGGCGTAAAGCGCGCGTAGGCGGATTGGTCAGTTGGGGGTGAAATCCCGAGGCTTAA
CCTCGGAACTGCCCTCAATACTGCCAATCTAGAGTTCGGAAGAGGTAAGTGGAATTCCTAGTGTAGAGGTGAAATTCGTA
GATATTAGGAAGAACACCAGTGGCGAAGGCGGCTTACTGGTCCGATACTGACGCTGAGGTGCGAAAGCGTGGGGAGCAAA
CAG
>Otu164;uniq=Uniq270;size=799;
TCGAGAATTATTCGCAATGGGCGAAAGCCTGACGATGCGACGCCGTGTGAACGATGAAGGCCTTCGGGTTGTAAAGTTCT
TTCGCCAAGAAACAAAAGAAGGTTACGAATAATGACCTGATTTGAGGGTACTTGGTAAAGAAGCACCGGCTAACTCCGTG
CCAGCAGCTGCGGTAATACGGAGGGTGCAAGCATTAATCGGATTTACTGGGTGTAAAGAGCGCGTAGGCGGACAAATAAG
TCAGATGTGAAATTCCAGAGCTCAACTCTGGAGCTGCATTTGAAACTGTCTGTCTCGAGGGTGGACGGAGAAAACGGAAT
TCCACGTGTAGCGGTGAAATGCGTAGATATGTGGAAGAACACCGGTGGCGAAAGCGGTTTTCTAGTTTATTCCTGACGCT
GAGGCGCGAAAGCAAGGGGAGCAAACAG
>Otu165;uniq=Uniq273;size=794;
TAGGGAATCTTCCGCAATGGGCGAAAGCCTGACGGAGCAACGCCGCGTGAGTGATGAAGGTCTTCGGATCGTAAAACTCT
GTTATTAGGGAAGAACAAATGTGTAAGTAACTATGCACGTCTTGACGGTACCTAATCAGAAAGCCACGGCTAACTACGTG
CCAGCAGCCGCGGTAATACGTAGGTGGCAAGCGTTATCCGGAATTATTGGGCGTAAAGCGCGCGTAGGCGGTTTTTTAAG
TCTGATGTGAAAGCCCACGGCTCAACCGTGGAGGGTCATTGGAAACTGGAAAACTTGAGTGCAGAAGAGGAAAGTGGAAT
TCCATGTGTAGCGGTGAAATGCGCAGAGATATGGAGGAACACCAGTGGCGAAGGCGACTTTCTGGTCTGTAACTGACGCT
GATGTGCGAAAGCGTGGGGATCAAACAG
>Otu166;uniq=Uniq279;size=775;
TGGGGAATTTTGGACAATGGGCGCAAGCCTGATCCAGCAATGCCGCGTGCAGGATGAAGGCCTTCGGGTTGTAAACTGCT
TTTGTACGGAACGAAAAGCCCTGGGTTAATACCCTGGGGTCATGACGGTACCGTAAGAATAAGCACCGGCTAACTACGTG
CCAGCAGCCGCGGTAATACGTAGGGTGCGAGCGTTAATCGGAATTACTGGGCGTAAAGCGTGCGCAGGCGGTTTTGTAAG
ACAGAGGTGAAATCCCCGGGCTCAACCTGGGAACTGCCTTTGTGACTGCAAGGCTAGAGTACGGCAGAGGGGGATGGAAT
TCCGCGTGTAGCAGTGAAATGCGTAGATATGCGGAGGAACACCGATGGCGAAGGCAATCCCCTGGGCCTGTACTGACGCT
CATGCACGAAAGCGTGGGGAGCAAACAG
>Otu167;uniq=Uniq280;size=773;
TAGGGAATTTTCCGCAATGGGCGAAAGCCTGACGGAGCAATACCGCGTGAGGGATGAATGCCTATGGGTTGTAAACCTCT
TTTTTCAGGGAGGAATTCATGACGTGTACCTGAAGAATAAGCATCGGCTAACTCCGTGCCAGCAGCCGCGGTAAGACGGA
GGATGCAAGTGTTATCCGGAATCACTGGGCGTAAAGCGTCTGTAGGTGGTTTAATAAGTCAACTGTTAAATCTTGAGGCC
CAACCTCAAAATCGCAGTCGAAACTATTAGACTAGAGTATAGTAGGGGTAAAGGGAATTTCCAGTGGAGCGGTGAAATGC
GTAGAGATTGGAAAGAACACCGATGGCGAAGGCACTTTACTGGGCTATTACTAACACTCAGAGACGAAAGCTAGGGTAGC
AAATGG
>Otu168;uniq=Uniq281;size=772;
TAAGGAATATTGGACAATGGGCGCAAGCCTGATCCAGCTATCCCGCGTGCAGGATGACGGCCCTATGGGTTGTAAACTGC
TTTTATACAGGAAGAAACGCTTCCATTTATGGGAGCCTGACGGTACTGTACGAATAAGCACCGGCTAACTCCGTGCCAGC
AGCCGCGGTAATACGGAGGGTGCAAGCGTTATCCGGAATCACTGGGTTTAAAGGGTGCGTAGGCGGCGCTATAAGTCAGA
GGTGAAAGGCCACCGCTTAACGGTGGGACTGCCTTTGATACTGTAGTGCTTGAATCAGGTTGAGGTCGGCGGAATGTGAC
ATGTAGCGGTGAAATGCTTAGATATGTCATAGAACACCAATTGCGAAGGCAGCTGACTAGACCTTGATTGACGCTGAGGC
ACGAAAGCGTGGGGAGCGAACAG
>Otu169;uniq=Uniq282;size=771;
TGAGGAATATTGGACAATGGGCGGAAGCCTGATCCAGCCATGCCGCGTGCAGGAAGACTGCCCTATGGGTTGTAAACTGC
TTTTATATAGGAAGAACCACTCTCACGTGTGAGAGCTTGACGGTACTATATGAATAAGCACCGGCTAACTCCGTGCCAGC
AGCCGCGGTAATACGGAGGGTGCAAGCGTTATCCGGAATTATTGGGTTTAAAGGGTCCGTAGGCGGGCGATTAAGTCAGA
GGTGAAATCCCACAGCTTAACTGTGGAACTGCCTTTGATACTGGTTGTCTTGAGTTATACTGAAGTAAGTAGAATGTGTA
GTGTAGCGGTGAAATGCATAGATATTACACAGAATACCGATTGCGAAGGCAGCTTACTAAGTATATACTGACGCTCATGG
ACGAAAGCGTGGGGAGCGAACAG
>Otu170;uniq=Uniq283;size=769;
TGGGGAATTTTCCGCAATGGGCGAAAGCCTGACGGAGCAATACCGCGTGAACGAAGAAGGCTCTAGGGTCGTAAAGTTCT
TTTATCAGGGAAGAAGGATTGACGGTACCTGATGAATCAGCATCGGCTAACTCCGTGCCAGCAGCCGCGGTAAGACGGAG
GATGCAAGCGTTATCCGGAATTATTGGGCGTAAAGCGTACGTAGGCGGCTGAGAAAGTCTGATGTTAAAGGCCACGGCCC
AACTGTGGAAAGGCATTGGAAACTACTCGGCTAGAGTGCGGTAGGGGTAGAGGGAATTCCCGGTGTAGCGGTGAAATGCG
TAGATATCGGGAAGAACACCAGTGGCGAAAGCGCTCTACTGGGCCGCAACTGACGCTGAGGTACGAAAGCTAGGGTAGCG
AAAGG
>Otu171;uniq=Uniq284;size=766;
TGGGGAATATTGGACAATGGGCGAAAGCCTGATCCAGCAATGCCGCGTGTGTGAAGAAGGCCTTCGGGTTGTAAAGCACT
TTCAGTTAGGAAGAAAAGCAAGAAGTTAATACCTTCTTGTACTGACGTTACTAACAGAAGAAGCACCGGCTAACTCCGTG
CCAGCAGCCGCGGTAATACGGAGGGTGCAAGCGTTAATCGGAATTACTGGGCGTAAAGGGCGCGTAGGCGGTTTGGTCAG
TCAGATGTGAAATCCCCGAGCTTAACTTGGGAATTGCATTTGATACTGCCAAGCTAGAATGTGGTAGAGGAAAGCGGAAT
TCCGGGTGTAGCGGTGAAATGCGTAGATATCCGGAGGAACATCAGTGGCGAAGGCGGCTTTCTGGACCAACATTGACGCT
GAGGCGCGAAAGCGTGGGGAGCAAACAG
>Otu172;uniq=Uniq286;size=761;
TGGGGAATCTTAGACAATGGGCGAAAGCCTGATCTAGCGATGCCGCGTGTGTGACGAAGGCCTTAGGGTCGTAAAGCACT
TTCGCCAGGGATGATAATGACAGTACCTGGTAAAGAAACCCCGGCTAACTCCGTGCCAGCAGCCGCGGTAATACGGAGGG
GGTTAGCGTTGTTCGGAATTACTGGGCGTAAAGCGCGCGTAGGCGGATTAGTAAGTTAGAGGTGAAATCCCGGGGCTCAA
CCCCGGAACTGCCTTTAATACTGCTAGTCTAGAGTTCGAGAGAGGTGAGTGGAATTCCAAGTGTAGAGGTGAAATTCGTA
GATATTTGGAGGAACACCAGTGGCGAAGGCGGCTCACTGGCTCGATACTGACGCTGAGGTGCGAAAGTGTGGGGAGCAAA
CAG
>Otu173;uniq=Uniq289;size=757;
TGAGGAATATTGCGCAATGGGGGAAACCCTGACGCAGCGACGCCGCGTGGATGATGAAGGCCTTCGGGTCGTAAAATCCT
GTCAGATGGGAAGAAATGCTATTTACTTAATACGTATTTAGTTTGACGGTACCATCAAAGGAAGCACCGGCTAACTCCGT
GCCAGCAGCCGCGGTAATACGGAGGGTGCAAGCGTTGTTCGGAATTACTGGGCGTAAAGCGCGCGTAGGCGGCTTTTTAA
GTCAGATGTGAAAGTCCACGGCTCAACCGTGGAAGTGCATTTGAAACTGGGGAGCTTGAGTACTGGAGGGGGTGGTGGAA
TTCCCGGTGTAGAGGTGAAATTCGTAGATATCGGGAGGAATACCGGTGGCGAAGGCGACCACCTGGCCAGATACTGACGC
TGAGGTGCGAAAGCGTGGGGAGCAAACAG
>Otu174;uniq=Uniq301;size=719;
TGGGGAATATTGGACAATGGGCGAAAGCCTGATCCAGCCATGCCGCGTGTGTGAAGAAGGCCTTTTGGTTGTAAAGCACT
TTAAGCGAGGAGGAGGCTACTTGGATTAATACTCTAGGATAGTGGACGTTACTCGCAGAATAAGCACCGGCTAACTCTGT
GCCAGCAGCCGCGGTAATACAGAGGGTGCGAGCGTTAATCGGATTTACTGGGCGTAAAGCGTGCGTAGGCGGCTTTTTAA
GTCGGATGTGAAATCCCTGAGCTTAACTTAGGAATTGCATTCGATACTGGGAAGCTAGAGTATGGGAGAGGATGGTAGAA
TTCCAGGTGTAGCGGTGAAATGCGTAGAGATCTGGAGGAATACCGATGGCGAAGGCAGCCATCTGGCCTAATACTGACGC
TGAGGTACGAAAGCATGGGGAGCAAACAG
>Otu175;uniq=Uniq302;size=719;
TGGGGAATATTGGACAATGGGGGAAACCCTGATCCAGCAATGCCGCGTGAGTGAAGAAGGCCTTAGGGTTGTAAAACTCT
TTCACTGATGAAGATGATGACGGTAATCAGAGAAGAAGCCCCGGCTAACTCCGTGCCAGCAGCCGCGGTAATACGGAGGG
GGCTAGCGTTGTTCGGATTTACTGGGCGTAAAGCGCACGTAGGCGGCGTATCTAGTCAGAGGTGAAAGCCCGGGGCTCAA
CCCCGGAATTGCCTTTGATACTGGTATGCTTGAGTTCGGAAGAGGGTAGTGGAATTCCAAGTGTAGAGGTGAAATTCGTA
GATATTTGGAAGAACACCGGTGGCGAAGGCGGCTACCTGGTCCGATACTGACGCTGAGGTGCGAAAGCGTGGGGAGCGAA
CAG
>Otu176;uniq=Uniq303;size=718;
TGAGGAATATTGGTCAATGGACGAGAGTCTGAACCAGCCAAGTAGCGTGCAGGAAGACGGCCCTATGGGTTGTAAACTGC
TTTTATAAGGGAATAAAGTGAGCCTCGTGAGGCTTTTTGCATGTACCTTATGAATAAGGACCGGCTAATTCCGTGCCAGC
AGCCGCGGTAATACGGAAGGTCCGGGCGTTATCCGGATTTATTGGGTTTAAAGGGAGCGTAGGCCGGAGATTAAGCGTGT
TGTGAAATGTAGACGCTCAACGTCTGCACTGCAGCGCGAACTGGTTTCCTTGAGTACGCACAAAGTGGGCGGAATTCGTG
GTGTAGCGGTGAAATGCTTAGATATCACGAAGAACTCCGATTGCGAAGGCAGCTCACTGGAGCGCAACTGACGCTGAAGC
TCGAAAGTGCGGGTATCGAACAG
>Otu177;uniq=Uniq304;size=718;
TGAGGAATATTGGACAATGGAGGCAACTCTGATCCAGCCATGCCGCGTGCAGGAAGACTGCCCTATGGGTTGTAAACTGC
TTTTATACGGGAAGAATAAGGTGCTTGTGAGCACTGATGACGGTACCGTAAGAATAAGCACCGGCTAACTCCGTGCCAGC
AGCCGCGGTAATACGGAGGGTGCAAGCGTTATCCGGAATCATTGGGTTTAAAGGGTCCGTAGGCGGAATTATAAGTCAGT
GGTGAAAGTTTGTGGCTCAACCATAAAATTGCCATTGATACTGTAGTTCTGGAATAGTTGTGCAGTGGTTAGAATATGTA
GTGTAGCGGTGAAATGCTTAGATATTACATAGAATACCGATTGCGAAGGCAGATCACTAACAACTCATTGACGCTGATGG
ACGAAAGCGTAGGTAGCGAACAG
>Otu178;uniq=Uniq306;size=718;
TGGGGAATATTGGACAATGGGGGCAACCCTGATCCAGCCATGCCGCGTGTGTGAAGAAGGCCTTTTGGTTGTAAAGCACT
TTAAGCAGTGAAGAAGACTCCATGGTTAATACCCATGGACGATGACATTAGCTGCAGAATAAGCACCGGCTAACTCTGTG
CCAGCAGCCGCGGTAATACAGAGGGTGCAAGCGTTAATCGGAATTACTGGGCGTAAAGCGAGCGTAGGTGGCTTGATAAG
TCAGATGTGAAAGCCCCGGGCTTAACCTGGGAACGGCATCTGATACTGTTAGGCTAGAGTAGGTGAGAGGAAGGTAGAAT
TCCAGGTGTAGCGGTGAAATGCGTAGAGATCTGGAGGAATACCGATGGCGAAGGCAGCCTTCTGGCATCATACTGACACT
GAGGTTCGAAAGCGTGGGTAGCAAACAG
>Otu179;uniq=Uniq309;size=701;
TGGGGAATATTGGACAATGGGGGGAACCCTGATCCAGCCATGCCGCGTGTGTGAAGAAGGCCTTTTGGTTGTAAAGCACT
TTAAGCGAGGAGGAGGCTACCGAGATTAATACTCTTGGATAGTGGACGTTACTCGCAGAATAAGCACCGGCTAACTCTGT
GCCAGCAGCCGCGGTAATACAGAGGGTGCAAGCGTTAATCGGATTTACTGGGCGTAAAGCGCGCGTAGGTGGCCAATTAA
GTCAAATGTGAAATCCCCGAGCTTAACTTGGGAATTGCATTCGATACTGGTTGGCTAGAGTATGGGAGAGGATGGTAGAA
TTCCAGGTGTAGCGGTGAAATGCGTAGAGATCTGGAGGAATACCGATGGCGAAGGCAGCCATCTGGCCTAATACTGACAC
TGAGGTGCGAAAGCATGGGGAGCAAACAG
>Otu180;uniq=Uniq310;size=699;
TAAGGAATATTGGACAATGGGCGAAAGCCTGATCCAGCCATCCCGCGTGCAGGATGAAGGCCCTCTGGGTTGTAAACTGC
TTTTGTATGGAAAGAAACGCCTGGATTTATCCGGGCCTGACGGTACCATAAGAATAAGCACCGGCTAACTCCGTGCCAGC
AGCCGCGGTAATACGGAGGGTGCAAGCGTTATCCGGAATCACTGGGTTTAAAGGGTGCGTAGGCGGATTAGTAAGTCAGT
GGTGAAAGCCTGCAGCTTAACTGTAGAATTGCCTTTGATACTGCTAATCTTGAATTAGGACGAGGTATGCGGAATGTGAC
ATGTAGCGGTGAAATGCATAGATATGTCATAGAACACCGATTGCGAAGGCAGCATACTAGACCTATATTGACGCTGAGGC
ACGAAAGCGTGGGGAGCGAACAG
>Otu181;uniq=Uniq313;size=689;
TGGGGAATCTTAGACAATGGGCGAAAGCCTGATCTAGCCATGCCGCGTGAGTGATGAAGGCCCTAGGGTCGTAAAGCTCT
TTCGCCAGGGATGATAATGACAGTACCTGGTAAAGAAACCCCGGCTAACTCCGTGCCAGCAGCCGCGGTAATACGGAGGG
GGTTAGCGTTGTTCGGAATTACTGGGCGTAAAGCGCGCGTAGGCGGATTAGTCAGTCAGAGGTGAAATCCCGGGGCTCAA
CCCCGGAACTGCCTTTGATACTGCTAGTCTTGAGTTCGAGAGAGGTGAGTGGAATTCCGAGTGTAGAGGTGAAATTCGTA
GATATTCGGAGGAACACCAGTGGCGAAGGCGGCTCACTGGCTCGATACTGACGCTGAGGTGCGAAAGTGTGGGGAGCAAA
CAG
>Otu182;uniq=Uniq316;size=672;
TGGGGAATCTTAGACAATGGGCGCAAGCCTGATCTAGCCATGCCGCGTGAGTGATGAAGGCCTTAGGGTCGTAAAGCTCT
TTCGCCAGAGATGATAATGACAGTATCTGGTAAAGAAACCCCGGCTAACTCCGTGCCAGCAGCCGCGGTAATACGGAGGG
GGTTAGCGTTGTTCGGAATTACTGGGCGTAAAGCGCACGTAGGCGGATCAGAAAGTATGGGGTGAAATCCCAGGGCTCAA
CCCTGGAACTGCCTCATAAACTCCTGGTCTAGAGTTCGAGAGAGGTGAGTGGAATTCCGAGTGTAGAGGTGAAATTCGTA
GATATTCGGAGGAACACCAGTGGCGAAGGCGGCTCACTGGCTCGATACTGACGCTGAGGTGCGAAAGTGTGGGGAGCAAA
CAG
>Otu183;uniq=Uniq317;size=671;
TGGGGAATATTGGACAATGGGCGCAAGCCTGATCCAGCAATGCCGCGTGAGTGATGAAGGCCTTCGGGTTGTAAAGCTCT
TTCGCACGCGACGATGATGACGGTAGCGTGAGAAGAAGCCCCGGCTAACTTCGTGCCAGCAGCCGCGGTAATACGAAGGG
GGCTAGCGTTGTTCGGAATTACTGGGCGTAAAGGGCGCGTAGGCGGTACTTCAAGTCAGGCGTGAAAGCCCCGGGCTCAA
CCTGGGAACCGCGCTTGAGACTGGAGAACTAGAGTTCGGGAGAGGATGGTGGAATTCCCAGTGTAGAGGTGAAATTCGTA
GATATTGGGAAGAACACCGATGGCGAAGGCAGCCATCTGGACCGACACTGACGCTGAGGCGCGAAAGCGTGGGGAGCAAA
CAG
>Otu184;uniq=Uniq318;size=670;
TGGGGAATTTTGGACAATGGGCGCAAGCCTGATCCAGCAATGCCGCGTGAGTGAAGAAGGCCTTCGGGTTGTAAAGCTCT
TTTGTCAGGGAAGAAACGGTAGGAGCTAATATCTCCTGCTAATGACGGTACCTGAAGAATAAGCACCGGCTAACTACGTG
CCAGCAGCCGCGGTAATACGTAGGGTGCAAGCGTTAATCGGAATTACTGGGCGTAAAGCGTGCGCAGGCGGTTTTGTAAG
TTTGTCGTGAAATCCCCGGGCTTAACCTGGGAATTGCGATGAAGACTGCAAGGCTAGAATCTGGCAGAGGGGGGTAGAAT
TCCACGTGTAGCAGTGAAATGCGTAGAGATGTGGAGGAACACCGATGGCGAAGGCAGCCCCCTGGGTCAAGATTGACGCT
CATGCACGAAAGCGTGGGGAGCAAACAG
>Otu185;uniq=Uniq320;size=667;
TGAGGAATATTGGTCAATGGACGAGAGTCTGAACCAGCCAAGTAGCGTGCAGGAAGACGGCCCTATGGGTTGTAAACTGC
TTTTATAAGGGAATAAAGTGAGAGTCGTGACTCTTTTTGCATGTACCTTATGAATAAGGACCGGCTAATTCCGTGCCAGC
AGCCGCGGTAATACGGAAGGTCCGGGCGTTATCCGGATTTATTGGGTTTAAAGGGAGCGTAGGCCGGAGATTAAGCGTGT
TGTGAAATGTAGATGCTCAACATCTGCACTGCAGCGCGAACTGGTTTCCTTGAGTACGCACAAAGTGGGCGGAATTCGTG
GTGTAGCGGTGAAATGCTTAGATATCACGAAGAACTCCGATTGCGAAGGCAGCTCACTGGAGCGCAACTGACGCTGAAGC
TCGAAAGTGCGGGTATCGAACAG
>Otu186;uniq=Uniq321;size=666;
TAGGGAATATTGGACAATGGGCGAAAGCCTGATCCAGCAATGCCGCGTGAGTGATGAAGGCCTTAGGGTTGTAAAGCTCT
TTTACCCGAGATGATAATGACAGTATCGGGAGAATAAGCTCCGGCTAACTCCGTGCCAGCAGCCGCGGTAATACGGAGGG
AGCTAGCGTTGTTCGGAATTACTGGGCGTAAAGCGCACGTAGGCGGCGATTTAAGTCAGAGGTGAAAGCCCGGGGCTCAA
CCCCGGAACTGCCTTTGAGACTGGATTGCTAGAATCTTGGAGAGGCGAGTGGAATTCCGAGTGTAGAGGTGAAATTCGTA
GATATTCGGAAGAACACCAGTGGCGAAGGCGGCTCGCTGGACAAGTATTGACGCTGAGGTGCGAAAGCGTGGGGAGCAAA
CAG
>Otu187;uniq=Uniq323;size=662;
TGGGGAATATTGCACAATGGGCGAAAGCCTGATGCAGCCATGCCGCGTGTGTGAAGAAGGCTCTAGGGTTGTAAAGCACT
TTCAGCGAGGAGGAAAGGGATAAGGTTAATACCCTTGTTCTGTGACGTTACTCGCAGAAGAAGCACCGGCTAACTCCGTG
CCAGCAGCCGCGGTAATACGGAGGGTGCAAGCGTTAATCGGAATTACTGGGCGTAAAGCGTGCGTAGGCGGCTACTTAAG
TGGGATGTGAAAGCCCCGGGCTCAACCTGGGAACTGCACCCCAAACTGGGTAGCTAGAGTACGAGAGAGGAGTGTGGAAT
TTCCTGTGTAGCGGTGAAATGCGTAGATATAGGAAGGAACACCAGTGGCGAAGGCGACACTCTGGCTTGATACTGACGCT
GAGGTACGAAAGCGTGGGGAGCAAACAG
>Otu188;uniq=Uniq329;size=646;
TGGGGAATTTTCTGCAATGGGCGCAAGCCTGACAGAGCAATACCGCGTGAGGGAAGAAAGCCCACAGGGTTGTAAACCTC
TTTTATCAAGGAAGAAGTTCTGACGTTACTTGATGAATAAGCATCGGCTAACTCCGTGCCAGCAGCCGCGGTAAGACGGG
GGATGCAAGTGTTATCCGGAATCACTGGGCGTAAAGCGTTTGTAGGTGGTCTAGTAAGTCTATTGTTAAAGCTTGAAGCT
TAACTTCAAAAATGTAATAGAAACTATTAGACTTGAGGATAGTAGGGGTAAAGGGAATTTCCAGTGGAGCGGTGAAATGC
GTAGAGATTGGAAGGACCACCGATGGCGAAGGCACTTTACTGGGCTATTTCTGACACTAAGAGACGAAAGCTAGGGTAGC
GAATGG
>Otu189;uniq=Uniq331;size=637;
TGGGGAATTTTCCGCAATGGGCGCAAGCCTGACGGAGCAACGCCGCGTGAGGGAGGAAGGCCTGTGGGTTGTAAACCTCT
TTTCTCAGGGAAGAAGCTCTGACGGTACCTGAGGAATCAGCATCGGCTAACTCCGTGCCAGCAGCCGCGGTAAGACGGAG
GATGCAAGCGTTATCCGGAATTATTGGGCGTAAAGCGTCCGTAGGTGGTTATACAAGTCTGTTGTTAAAGGCCGCAGCTC
AACTGTGTGATTGGCGATGGAAACTGTATGACTTGAGTGTGGTAGGGGTAGAGGGAATTCCTAGTGTAGCGGTGAAATGC
GTAGATATTAGGAAGAACACCAGTGGCGAAGGCGCTCTACTGGGCCATAACTGACACTGATGGACGAAAGCTAGGGGAGC
GAAAGG
>Otu190;uniq=Uniq332;size=637;
TAGGGAATATTGGTCAATGGGCGAGAGCCTGAACCAGCCATGCCGCGTGCAGGAAGAAGGCCTTCTGGGTTGTAAACTGC
TTTTATATAGGAAGAAAAAGGTCTTGCGAGACCAACTGACGGTACTATATGAATAAGCACCGGCTAACTCCGTGCCAGCA
GCCGCGGTAATACGGAGGGTGCAAGCGTTGTCCGGATTTATTGGGTTTAAAGGGTACGTAGGTGGGCTATTAAGTCAGTG
GTGAAAGCCTGCAGCTCAACTGTAGAATTGCCATTGATACTGATAGTCTTGAGTATGGTCGAGGTAGGCAGAATTTATGG
TGTAGCGGTGAAATGCATAGATACCATAAGGAATACCGATAGCGAAGGCAGCTTACTGGGCCGTTACTGACACTAATGTA
CGAAAGCGTGGGGAGCGAACAG
>Otu191;uniq=Uniq333;size=635;
TGGGGAATATTGGACAATGGGGGCAACCCTGATCCAGCGATGCCGCGTGAGTGAAGAAGGCCTTCGGGTTGTAAAGCTCT
TTTGCCGGGAAAGAAACGGCGGCGGAGAACATCCGCCGACACTGACGGTACCCGGAGAAAAAGCGCCGGCTAACTACGTG
CCAGCAGCCGCGGTAATACGTAGGGCGCGAGCGTTAATCGGAATTACTGGGCGTAAAGCGAGAGCAGGCGGCCGCGCAAG
TCGAGTGTGAAATCCCCGGGCTTAACCTGGGAACTGCGCCCGAGACTGCGCGGCTGGAGTTCGGCAGAGGAAGGTGGAAT
TCCGCGTGTAGCAGTGATATGCGTAGATATGCGGAGGAACACTCATGGCGAAGGCATCCTTCTGGGCCGAAACTGACGCT
CATTCTCGAAAGCGTGGGTAGCGAACGG
>Otu192;uniq=Uniq335;size=629;
TGGGGAATATTGGACAATGGGCGCAAGCCTGATCCAGCCATGCCGCGTGAGTGATGAAGGCCTTAGGGTTGTAAAACTCT
TTCGATGGTGAAGATAATGACGGTAACCATTAAAGAAGCCCCGGCTAATTTCGTGCCAGCAGCCGCGGTAATACGAAAGG
GGCAAGCATTGTTCGGAATTACTGGGCGTAAAGCGCGCGTAGGCGGCCTATCAAGCCAGGGGTGAAATCCCGGAGCTCAA
CTCCGGAACTGCCTTTGGAACTGGTAAGCTTGAGGATGTGAGAGGATAGTGGAATACCGAGTGTAGAGGTGAAATTCGTA
GATATTCGGTGGAACACCAGTGGCGAAGGCGACTGTCTGGCACATTTCTGACGCTGAGGTGCGAAAGCGTGGGGAGCAAA
CAG
>Otu193;uniq=Uniq336;size=627;
TGAGGAATATTGGGCAATGGACGAAAGTCTGACCCAGCCATGCCGCGTGCAGGATGACGGCCCTACGGGTTGTAAACTGC
TTTTATATAGGAAGAAACCCCTTTACGTGTAAAGGGCTGACGGTACTATAAGAATAAGGACCGGCTAACTCCGTGCCAGC
AGCCGCGGTAATACGGAGGGTCCAAGCGTTATCCGGATTTATTGGGTTTAAAGGGTACGTAGGCGGAACTTTAAGTCAGT
AGTGAAAGCCCATCGCTTAACGATGGAACTGCTATTGATACTGAAGTTCTTGAATATAGTTGAAGTAGGCGGAATACGGC
ATGTAGCGGTGAAATGCATAGATATGCCGTGGAACACCAATCGCGAAGGCAGCTTACTAAGCTATTATTGACGCTAAGGT
ACGAAAGCGTGGGGAGCGAACAG
>Otu194;uniq=Uniq337;size=620;
TGGGGAATATTGGACAATGGGCGCAAGCCTGATCCAGCCATGCCGCGTGAGTGAAGAAGGCCCTAGGGTTGTAAAGCTCT
TTCACCCGCGAAGATGATGACGGTAGCGGGAGAAGAAGCCCCGGCTAACTCCGTGCCAGCAGCCGCGGTAATACGGAGGG
GGCAAGCGTTGTTCGGAATTACTGGGCGTAAAGGGCGCGTAGGCGGTCTGTTGCGTCAGGTGTGAAAGCCCCGGGCTCAA
CCTGGGAGGTGCACTTGATACGGGCAGGCTAGAATCCGGGAGAGGATGGTGGAATTCCCAGTGTAGAGGTGAAATTCGTA
GATATTGGGAAGAACACCGATGGCGAAGGCAGCCATCTGGACCGGTATTGACGCTGAGGCGCGAAAGCGTGGGGAGCAAA
CAG
>Otu195;uniq=Uniq338;size=619;
TGGGGAATATTGCACAATGGGCGCAAGCCTGATGCAGCAATGCCGCGTGTGTGAAGAAGGCCTGCGGGTTGTAAAGCACT
TTCAGAAAGGAAGAAAAGCTGAGTATTAATACTACTCGGTCTTGACATTATATTCAGAAGAAGCACCGGCTAACTCCGTG
CCAGCAGCCGCGGTAATACGGAGGGTGCGAGCGTTAATCGGAATTACTGGGCGTAAAGCGCGCGTAGGTGGTCATGTAAG
TCGGATGTGAAATCCCCGGGCTTAACTCGGGAATTGCATTCGATACTGTATGACTAGAGTGTGATAGAGGTAAGTGGAAT
TCCGGGTGTAGCGGTGAAATGCGTAGATATCCGGAGGAACATCAGTGGCGAAGGCGGCTTACTGGATCAACACTGACACT
GAGGTGCGAAAGCGTGGGGAGCAAACAG
>Otu196;uniq=Uniq340;size=617;
TGGGGAATATTGCACAATGGGCGAAAGCCTGATGCAGCGACGCCGCGTGAGGGATGACGGCCTTCGGGTTGTAAACCTCT
TTCAGTAGGGAAGAAGCGAAAGTGACGGTACCTGCAGAAGAAGCACCGGCTAACTACGTGCCAGCAGCCGCGGTAATACG
TAGGGTGCGAGCGTTATCCGGAATTATTGGGCGTAAAGAGCTCGTAGGCGGTTTGTCGCGTCTGTCGTGAAAGTCCGGGG
CTTAACCCCGGATCTGCGGTGGGTACGGGCAGACTAGAGTGCAGTAGGGGAGACTGGAATTCCTGGTGTAGCGGTGGAAT
GCGCAGATATCAGGAGGAACACCGATGGCGAAGGCAGGTCTCTGGGCTGTAACTGACGCTGAGGAGCGAAAGCATGGGGA
GCGAACAG
>Otu197;uniq=Uniq341;size=616;
TGGGGAATATTGCGCAATGGGGGAAACCCTGACGCAGCCATGCCGCGTGTGTGAAGAAGGCTTTCGGGTTGTAAAGCACT
TTCAGCAGCGAGAAAAAGCCACGGACTAATACTTCGTGGTCTTGATGTTAACTGCACAAGAAGCACCGGCTAACTCCGTG
CCAGCAGCCGCGGTAATACGGAGGGTGCAAGCGTTAATCGGAATTACTGGGCGTAAAGCGCGCGTAGGCGGTTGGTTAAG
TCAGCTGTGAAAGCCCCGGGCTCAACCTGGGAATTGCAGTTGATACTGGCCAACTTGAATGCGGGAGAGGGAGGTAGAAT
TCCATGTGTAGCGGTGAAATGCGTAGATATATGGAGGAATACCAGTGGCGAAGGCGGCCTCCTGGCCTGACATTGACGCT
GAGGTGCGAAAGCGTGGGGAGCAAACAG
>Otu198;uniq=Uniq345;size=610;
TGGGGAATATTGGGCAATGGGCGAAAGCCTGACCCAGCGATGCCGCGTGAGGGAAGAATTCCTTCGGGATGTAAACCTCT
TTTAAGAGGGAAGAAGGGTCTGCAAATTAACCTTGCAGGCTTGACTGTACCTCTAGAATAAGCCCCGGCTAACTCCGTGC
CAGCAGCCGCGGTAATACGGAGGGGGCAAGCGTTGCTCGGAATTACTGGGCGTAAAGAGTCCGTAGGTGGTTTTGTAAGT
TGGATGTGAAAGCCCGGGGCTTAACCCCGGAATTGCATCCAAAACTGCTTGACTTGAGTCCAAGAGAGGTTGGCGGAATT
CCCGGTGTAGCGGTGAAATGCGTAGATATCGGGAGGAACACCAGTGAGCGAAGGCAGCCAACTGGCTTGGTACTGACACT
GAGGGACGAAAGCGTGGGTAGCGAACCG
>Otu199;uniq=Uniq348;size=606;
TGGGGAATATTGGACAATGGGCGAAAGCCTGATCCAGCAATGCCGCGTGAGTGATGAAGGCCTTAGGGTTGTAAAGCTCT
TTTACCCGGGATGATAATGACAGTACCGGGAGAATAAGCTCCGGCTAACTCCGTGCCAGCAGCCGCGGTAATACGGAGGG
AGCTAGCGTTGTTCGGAATTACTGGGCGTAAAGCGCACGTAGGCGGCTTTGTAAGTCAGGGGTGAAAGCCTGGAGCTCAA
CTCCAGAACTGCCTTTGAGACTGCATCGCTTGAATCCGGGAGAGGTGAGTGGAATTCCGAGTGTAGAGGTGAAATTCGTA
GATATTCGGAAGAACACCAGTGGCGAAGGCGGCTCACTGGACCGGTATTGACGCTGAGGTGCGAAAGCGTGGGGAGCAAA
CAG
>Otu200;uniq=Uniq349;size=600;
TGGGGAATATTGCACAATGGGCGAAAGCCTGATGCAGCCATGCCGCGTGTATGAAGAAGGCCTTCGGGTTGTAAAGTACT
TTCAGTTGTGAGGAAGGGGGTGTCGTTAATAGCGGCATCTCTTGACGTTAGCAACAGAAGAAGCACCGGCTAACTCCGTG
CCAGCAGCCGCGGTAATACGGAGGGTGCGAGCGTTAATCGGAATTACTGGGCGTAAAGCGCATGCAGGTGGTTCATTAAG
TCAGATGTGAAAGCCCGGGGCTCAACCTCGGAACTGCATTTGAAACTGGTGAACTAGAGTACTGTAGAGGGGGGTAGAAT
TTCAGGTGTAGCGGTGAAATGCGTAGAGATCTGAAGGAATACCAGTGGCGAAGGCGGCCCCCTGGACAGATACTGACACT
CAGATGCGAAAGCGTGGGGAGCAAACAG
>Otu201;uniq=Uniq350;size=598;
TGGGGAATATTGGACAATGGGCGCAAGCCTGATCCAGCCATGCCGCGTGTGTGAAGAAGGCCTTCGGGTTGTAAAGCACT
TTCAGTGGGGAGGAAGGGGTTGTAGTTAATAGCTGCAATTTTTGACGTTACCCACAGAAGAAGCACCGGCTAACTCCGTG
CCAGCAGCCGCGGTAATACGGAGGGTGCAAGCGTTAATCGGAATTACTGGGCGTAAAGCGCACGCAGGCGGCTTTTTAAG
TCGGATGTGAAAGCCCCGGGCTCAACCTGGGAATTGCATCTGATACTGGGAAGCTAGAGTATGTGAGAGGGGGGTAGAAT
TCCAAGTGTAGCGGTGAAATGCGTAGAGATTTGGAGGAATACCAGTGGCGAAGGCGGCCCCCTGGCACAATACTGACGCT
CAGGTGCGAAAGCGTGGGGAGCAAACAG
>Otu202;uniq=Uniq351;size=597;
TGGGGAATATTGGACAATGGGGGCAACCCTGATCCAGCAATGCCGCGTGTGTGAAGAAGGCCTGCGGGTTGTAAAGCACT
TTCAGTAGAGAAGAAAAGCCTAGGGTTAATACCCCTGAGTCTTGACGTTACCTACAGAAGAAGCACCGGCTAACTCCGTG
CCAGCAGCCGCGGTAATACGGAGGGTGCGAGCGTTAATCGGAATTACTGGGCGTAAAGCGCGCGTAGGCGGCTTGGTCAG
TCGGATGTGAAAGCCCCGGGCTTAACCTGGGAATTGCATTCGATACTGCCGGGCTAGAGTATGGTAGAGGGAAGTGGAAT
TTCCGGTGTAGCGGTGAAATGCGTAGATATCGGAAGGAACACCAGTGGCGAAGGCGACTTCCTGGGCCAATACTGACGCT
GAGGTGCGAAAGCGTGGGGAGCAAACAG
>Otu203;uniq=Uniq352;size=597;
TAGGGAATTTTCCGCAATGGGCGAAAGCCTGACGGAGCAATACCGCGTGAGGGATGACGGCCTATGGGTTGTAAACCTCT
TTTTTCAGGGAGGAATCAATGACGTGTACCTGAAGAATAAGCATCGGCTAACTCCGTGCCAGCAGCCGCGGTAAGACGGA
GGATGCAAGTGTTATCCGGAATCACTGGGCGTAAAGCGTCTGTAGGTGGTCAAATAAGTCAACTGTTAAATCTTGAGGCT
CAACCTCAAAACCGCAGTCGAAACTATTAGACTAGAGTATAGTAGGGGTAAAGGGAATTTCCAGTGGAGCGGTGAAATGC
GTAGAGATTGGAAGGAACACCGATGGCGAAGGCACTTTACTGGGCTATTACTAACACTCAGAGACGAAAGCTAGGGTAGC
AAATGG
>Otu204;uniq=Uniq355;size=583;
TGAGGAATATTGGACAATGGGCGAGGGCCTGATCCAGCCATGCCGCGTGCGGGAAGACGGCCCTACGGGTCGTAAACCGC
TTTTGTACGGGAAGAATTCGGGGCACGTGTGCCCTGTTGACGGTACCGTAAGAATAAGGACCGGCTAACTCCGTGCCAGC
AGCCGCGGTAATACGGAGGGTCCGAGCGTTATCCGGAATCATTGGGTTTAAAGGGTCCGTAGGCGGGCCGTTAAGTCAGG
GGTGAAATACTGCGGCTCAACCGTAGAGGTGCCCTTGATACTGGCGGTCTTGAGTCACGGTGGGGCGGCCGGAATATGTG
GTGTAGCGGTGAAATGCATAGATATCACATAGAACACCGATCGCGAAGGCAGGTCGCCAACCGTGTACTGACGCTGATGG
ACGAAAGCGTGGGTAGCGAACGG
>Otu205;uniq=Uniq356;size=583;
TGGGGAATATTGGACAATGGGGGAAACCCTGATCCAGCAATGCCGCGTGTGTGAAGAAGGCCTGCGGGTTGTAAAGCACT
TTCAGTAGGGAAGATAATGACGGTACCTACAGAAGAAGCACCGGCTAACTCCGTGCCAGCAGCCGCGGTAATACGGAGGG
TGCGAGCGTTAATCGGAATTACTGGGCGTAAAGCGCACGTAGGTGGTTTGGTAAGTCGGATGTGAAATCCCCGGGCTCAA
CCTGGGAATTGCATTCGATACTGCCTCACTAGAGTCTGGCAGAGGGATGCGGAATTCCGGGTGTAGCGGTGAAATGCGTA
GAGATCCGGAGGAACATCAGTGGCGAAGGCGGCATCCTGGGCTAAGACTGACACTGAGGTGCGAAAGCGTGGGGAGCAAA
CAG
>Otu206;uniq=Uniq357;size=583;
TAACGAATCTTCCGCAATGCACGCAAGTGTGACGGAGCAATGCCGCGTGTGGGATGAAGCAGCTTCGCTGTGTAAACCAC
TGTCAGGGTCTAGGAAGAACTGACCAGACCCAGAGGAAGGGCCGGCTAAACTCGTGCCAGCAGCCGCGGTAATACGAGTG
GCCCGAGCGTTAATCGGAATCACTGGGCTTAAAGCGTCCGCAGGCGGATGCGCAGGCGTCTTGTGAAATCCCACGGCTCA
ACCGTGGAACTGCAGGGCGAACCGCGTGTCTTGAGGTAGGTAGGGGTCATCGGAACGTACGGTGGAGCGGTGAAATGCAT
AGATATCGTACGGAACGCCAAAGGTGAAGACAGGTGACTGGGCCTATTCTGACGCTCATGGACGAAAGCGTGGGGATCAA
ACAG
>Otu207;uniq=Uniq360;size=582;
TGGGGAATATTGCACAATGGGCGAAAGCCTGATGCAGCGACGCCGCGTGGGGGATGACGGTCTTCGGATTGTAAACCCCT
TTCAGTAGGGACGAAGCGCAAGTGACGGTACCTGCAGAAGAAGCACCGGCTAACTACGTGCCAGCAGCCGCGGTAATACG
TAGGGTGCGAGCGTTGTCCGGAATTACTGGGCGTAAAGAGCTCGTAGGCGGTTTGTCACGTCGTCTGTGAAATCCCTCGG
CTTAACCGGGGGCGTGCAGGCGATACGGGCAGACTTGAGTACTACAGGGGAGACTGGAATTCCTGGTGTAGCGGTGAAAT
GCGCAGATATCAGGAGGAACACCGGTGGCGAAGGCGGGTCTCTGGGTAGTAACTGACGCTGAGGAGCGAAAGCATGGGTA
GCGAACAG
>Otu208;uniq=Uniq361;size=581;
TCGAGAATCTTCGGCAATGGGCGAAAGCCTGACCGAGCAATGCCGCGTGCGGGATGAAGGCCCTCGGGTTGTAAACCGCG
AAAGTGAGGAGGAAGGGCCCGTGAAGAGCGGGTCTTGACCGATCCACAGTAAGGACGGGCTAAGTTCGTGCCAGCAGCCG
CGGTAACACGAACCGTCCAAACGTTATTCGGAATCATTGGGCTTAAAGGGTGCGTAGGCGGCTCATTAAGTCGGGTGTGA
AATCCTTCGGCTCAACCGAAGAATTGCGCCCGATACTGGTGGGCTTGAGGGAGACAGGGGTGAGCGGAACTGATGGTGGA
GCGGTGAAATGCGTTGATATCATCAGGAACACCGGTGGCGAAAGCGGCTCACTGGGTCTCTTCTGACGCTGAGGCACGAA
AGCCAGGGTAGCGAACGG
>Otu209;uniq=Uniq362;size=581;
TGGGGAATATTGGACAATGGGGGCAACCCTGATCCAGCCATGCCGCGTGAGTGATGAAGGCCCTAGGGTTGTAAAGCTCT
TTCAGCGAGGAGGATAATGACGTTACTCGCAGAAGAAGCCCCGGCTAACTTCGTGCCAGCAGCCGCGGTAATACGAAGGG
GGCTAGCGTTGTTCGGAATCACTGGGCGTAAAGCGCACGTAGGCGGACTGATCAGTCAGGGGTGAAATCCCGGGGCTCAA
CCCCGGAACTGCCTTTGATACTGTCAGTCTTGAGTCCGAGAGAGGTGAGTGGAACTCCGAGTGTAGAGGTGAAATTCGTA
GATATTCGGAAGAACACCAGTGGCGAAGGCGGCTCACTGGCTCGGTACTGACGCTGAGGTGCGAAAGCGTGGGGAGCAAA
CAG
>Otu210;uniq=Uniq367;size=572;
TGAGGAATATTGGTCAATGGACGCAAGTCTGAACCAGCCATGTCGCGTGCAGGATGACTGCCCTATGGGTTGTAAACTGC
TTTTATATAGGAAGAAACTCAGATACGTGTATTTGACTGACGGTACTATATGAATAAGGATCGGCTAACTCCGTGCCAGC
AGCCGCGGTAATACGGAGGATTCGAGCGTTATCCGGATTTATTGGGTTTAAAGGGTGCGTAGGCGGTCTTTTAAGTCAGT
GGTGAAATCTTACAGCTCAACTGTGAAACTGCCATTGATACTGGAGGACTTGAATACAAACGAGGTAGGCGGAATATAAT
ATGTAGCGGTGAAATGCTTAGATATATTATAGAACACCGATTGCGAAGGCAGCTTACTAGATTGTTATTGACGCTGATGC
ACGAAAGCGTGGGGAGCGAACAG
>Otu211;uniq=Uniq368;size=571;
TGGGGAATATTGGACAATGGGGGCAACCCTGATCCAGCCATGCCGCGTGAGTGATGAAGGCCCTAGGGTTGTAAAGCTCT
TTCAGCGAGGAGGATAATGACGTTACTCGCAGAAGAAGCCCCGGCTAACTTCGTGCCAGCAGCCGCGGTAATACGAAGGG
GGCTAGCGTTGTTCGGAATCACTGGGCGTAAAGCGCACGTAGGCGGACTGATTAGTCAGGGGTGAAATCCCGGGGCTCAA
CCCCGGAACTGCCTTTGATACTGTCAGTCTTGAGTCCGAGAGAGGTGAGTGGAACTCCGAGTGTAGAGGTGAAATTCGTA
GATATTCGGAAGAACACCAGTGGCGAAGGCGGCTCACTGGCTCGGTACTGACGCTGAGGTGCGAAAGCGTGGGGAGCAAA
CAG
>Otu212;uniq=Uniq371;size=565;
TGAGGAATATTGGTCAATGGGTGCAAGCCTGAACCAGCCATCCCGCGTGAAGGACGACTGCCCTATGGGTTGTAAACTTC
TTTTGTATAGGGATAAACCTACCCTCGTGAGGGTAGCTGAAGGTACTATACGAATAAGCACCGGCTAACTCCGTGCCAGC
AGCCGCGGTAATACGGAGGGTGCAAGCGTTATCCGGATTTATTGGGTTTAAAGGGTCCGTAGGCGGACTTATAAGTCAGT
GGTGAAAGCCTGTCGCTTAACGATAGAACTGCCATTGATACTGTAAGTCTTGAGTATATTTGAGGTAGCTGGAATAAGTA
GTGTAGCGGTGAAATGCATAGATATTACTTAGAACACCAATTGCGAAGGCAGGTTACCAAGATATAACTGACGCTGAGGG
ACGAAAGCGTGGGGAGCGAACAG
>Otu213;uniq=Uniq372;size=563;
TGGGGAATTTTGGACAATGGGCGAAAGCCTGATCCAGCAATGCCGCGTGCAGGATGAAGGCCCTCGGGTTGTAAACTGCT
TTTGTACGGAACGAAAAGCCTGGGGCTAATATCCCCGGGTCATGACGGTACCGTAAGAATAAGCACCGGCTAACTACGTG
CCAGCAGCCGCGGTAATACGTAGGGTGCAAGCGTTAATCGGAATTACTGGGCGTAAAGCGTGCGCAGGCGGTTTTGTAAG
ACAGTGGTGAAATCCCCGGGCTCAACCTGGGAACTGCCATTGTGACTGCAAGGCTAGAGTGCGGCAGAGGGGGATGGAAT
TCCGCGTGTAGCAGTGAAATGCGTAGATATGCGGAGGAACACCGATGGCGAAGGCAATCCCCTGGGCCTGCACTGACGCT
CATGCACGAAAGCGTGGGGAGCAAACAG
>Otu214;uniq=Uniq373;size=559;
TGGGGAATTTTTGTCAATGGGGGAAACCCTGAACAAGCAACGCCGCGTGAAGGACGAAGACCTTCGGGTTGTAAACTTCT
GTCGGAGGGGACGAAAGCATTGTTGGTTAATACCCAGTAGTGTTGACGGTACCCTACGAGGAAGCCCCGGCTAACTCCGT
GCCAGCAGCCGCGGTAATACGGGGGGGGCAAGCGTTGTTCGGAATTACTGGGCGTAAAGGGCGCGCAGGCGGGCGGGACA
GTCTCTCGTGAAATCCCACGGCTCAACCGTGGAATTGCGGGAGATACTACTCGTCTTGAGTTCGGGAGAGGAGTGTGGAA
TTCCCAGTGTAGCGGTGAAATGCGTAGATATTGGGAGGAACACCGGTGGCGAAGGCGGCACTCTGGACCGAAACTGACGC
TGAGGCGCGAAAGCCAGGGGAGCAAACGG
>Otu215;uniq=Uniq376;size=555;
TCGGGAATATTGGACAATGGGCGCAAGCCTGATCCAGCCATGCCGCGTGTGTGATGAAGGCCCTAGGGTTGTAAAGCACT
TTCAGTGGGGAAGATAATGACGGTACCCACAGAAGAAGCCCCGGCTAACTTCGTGCCAGCAGCCGCGGTAATACGAAGGG
GGCTAGCGTTGTTCGGAATTACTGGGCGTAAAGCGCGCGTAGGCGGATTGATCAGTTGGGGGTGAAATCCCGGGGCTCAA
CCCCGGAACTGCCTTCAATACTGTCAGTCTAGAGGTCGAGAGAGGTGAGTGGAATTCCGAGTGTAGAGGTGAAATTCGTA
GATATTCGGAGGAACACCAGTGGCGAAGGCGGCTCACTGGCTCGAATCTGACGCTGAGGTGCGAAAGCGTGGGGAGCAAA
CAG
>Otu216;uniq=Uniq377;size=554;
TGGGGAATTTTCCGCAATGGGCGAAAGCCTGACGGAGCAATACCGCGTGAGGGAGGAAGGCTTTTGGGTTGTAAACCTCT
TTTCTCAAGGAAGAAGAACTGACGGTACTTGAGGAATCAGCATCGGCTAACTCCGTGCCAGCAGCCGCGGTAATACGGAG
GATGCAAGCGTTATCCGGAATTATTGGGCGTAAAGCGTCCGCAGGTGGCACATAAAGTCCGCTGTTAAAGACCAGGGCTT
AACCCCGGGAAGGCAGTGGAAACTGATGAGCTAGAGTACGGTAGGGGTAGAGGGAATTCCCAGTGTAGCGGTGAAATGCG
TAGAGATTGGGAAGAACACCAGTGGCGAAGGCGCTCTACTGGACCTGTACTGACACTCAGGGACGAAAGCTAGGGTAGCG
AAAGG
>Otu217;uniq=Uniq378;size=553;
TGAGGAATATTGGTCAATGGGCGCAAGCCTGAACCAGCCATGCCGCGTGCAGGATGAAGCATCTATGGTGTGTAAACTGC
TTTTATACGGGAAGAAACAGCTCTACGTGTAGAGCCTTGACGGTACCGTAGGAATAAGGATCGGCTAACTCCGTGCCAGC
AGCCGCGGTAATACGGAGGATCCAAGCGTTATCCGGAATCATTGGGTTTAAAGGGTCCGTAGGCGGCCCTGTAAGTCAGT
GGTGAAATCTCCCCGCTCAACGGGGAAACGGCCATTGATACTGCAGGGCTTGAATTATTGGGAAGTAACTAGAATATGTA
GTGTAGCGGTGAAATGCTTAGATATTACATGGAATACCGATTGCGAAGGCAGGTTACTATCAATACATTGACGCTGATGG
ACGAAAGCGTGGGTAGCGAACAG
>Otu218;uniq=Uniq379;size=553;
TGGGGAATTTTCCGCAATGGGCGAAAGCCTGACGGAGCTAGACCGCGTGAGGGAAGAAGGCCTTTGGGTTGTAAACCTCT
TTTCTCAGGGAAGAAGAACTGACGGTACCTGAGGAATCAGCCTCGGCTAACTCCGTGCCAGCAGCCGCGGTAATACGGAG
GAGGCAAGCGTTATCCGGAATTATTGGGCGTAAAGCGTCCGCAGGTGGTTTTGCAAGTCTGCTGTTAAATATCGGGGCTC
AACCCCGAGCCAGCAGTGGAAACTGCAAGACTAGAGTGCGGTAGGGGTAGGGGGAATTCCCAGTGTAGCGGTGAAATGCG
TAGATATTGGGAAGAACACCGGTGGCGAAAGCGCCCTGCTAGACCGCAACTGACACTCAGGGACGAAAGCTAGGGTAGCG
AAAGG
>Otu219;uniq=Uniq380;size=534;
TGAGGAATATTGGACAATGGAGGCAACTCTGATCCAGCCATGCCGCGTGCAGGAAGACTGCCCTATGGGTTGTAAACTGC
TTTTATACGGGAAGAAACCCATCTACGTGTAGGTGGCTGACGGTACCGTAAGAATAAGGATCGGCTAACTCCGTGCCAGC
AGCCGCGGTAATACGGAGGATCCAAGCGTTATCCGGAATCATTGGGTTTAAAGGGTCCGTAGGTTGACAATTAAGTCAGG
GGTGAAAGTTTGCGGCTTAACCGTAAAATTGCCTTTGATACTGGTTGTCTTGAATCATTGTGAAGTGGTTAGAATATGTA
GTGTAGCGGTGAAATGCATAGATATTACATAGAATACCAATTGCGAAGGCAGATCACTAACAATGTATTGACACTGATGG
ACGAAAGCGTGGGGAGCGAACGG
>Otu220;uniq=Uniq385;size=517;
TCGAGAATCATTCGCAATGGGCGAAAGCCTGACGATGCGACGCCGTGTGGACGATGAAGGCCTTCGGGTTGTAAAGTCCT
TTCGCTAAGGAACAAGAGAGGGTAACTAATAATTACCCAATTTGAGTGTACTTAGTAAAGAAGCACCGGCTAACTCCGTG
CCAGCAGCTGCGGTAATACGGAGGGTGCAAGCATTAATCGGATTTATTGGGTGTAAAGAGCGTGTAGGCGGATAGGTAAG
TCAGATGTGAAATTTCGAAGCTCAACTTCGAAGCTGCATTTGAAACTACTTGTCTAGAGGATAGACGGAGAAAATGGAAT
TCCAAGTGTAGCGGTGAAATGCGTAGATATTTGGAAGAACACCGGTGGCGAAAGCGGTTTTCTAGTTTATTCCTGACGCT
CAGACGCGAAAGCAAGGGGAGCAAACAG
>Otu221;uniq=Uniq386;size=516;
TGGGGAATATTGCACAATGGGCGGAAGCCTGATGCAGCGACGCCGCGTGAGGGATGACGGCCTTCGGGTTGTAAACCTCT
TTCAGCAGGGACGAAGCGTAAGTGACGGTACCTGCAGAAGAAGCACCGGCTAACTACGTGCCAGCAGCCGCGGTAATACG
TAGGGTGCGAGCGTTGTCCGGAATTACTGGGCGTAAAGAGCTCGTAGGCGGTTTGTCACGTCGTCTGTGAAATCCTAGGG
CTTAACCCTGGACGTGCAGGCGATACGGGCTGACTTGAGTACTACAGGGGAGACTGGAATTTCTGGTGTAGCGGTGGAAT
GCACAGATATCAGGAAGAACACCGATGGCGAAGGCAGGTCTCTGGGTAGTAACTGACGCTGAGGAGCGAAAGCATGGGTA
GCGAACAG
>Otu222;uniq=Uniq391;size=509;
TGAGGAATATTGGTCAATGGACGCAAGTCTGAACCAGCCATGTCGCGTGCAGGATGACTGCCCTATGGGTTGTAAACTGC
TTTTATATAGGAAGAAACTCAGATACGTGTATTTGACTGACGGTACTATATGAATAAGGATCGGCTAACTCCGTGCCAGC
AGCCGCGGTAATACGGAGGATTCGAGCGTTATCCGGATTTATTGGGTTTAAAGGGTGCGTAGGCGGTCTTTTAAGTCAGT
GGTGAAATCTTACAGCTCAACTGTGAAACTGCCATTGATACTGGAAGACTTGAATACAAACGAGGTAGGCGGAATATAAT
ATGTAGCGGTGAAATGCTTAGATATATTATAGAACACCGATTGCGAAGGCAGCTTACTAGATTGTTATTGACGCTGATGC
ACGAAAGCGTGGGGAGCGAACAG
>Otu223;uniq=Uniq392;size=509;
TGGGGAATATTGCACAATGGGCGAAAGCCTGATGCAGCCATGCCGCGTGTGTGAAGAAGGCCCTAGGGTTGTAAAGCACT
TTCAGTGGGGAGGAAAGGTCGAAGGTTAATACCCTTTGGCTGTGACGTTACCCACAGAAGAAGCACCGGCTAACTCCGTG
CCAGCAGCCGCGGTAATACGGAGGGTGCGAGCGTTAATCGGAATTACTGGGCGTAAAGCGTGCGTAGGCGGCTACCTAAG
TTGGATGTGAAAGCCCTGGGCTCAACCTGGGAACTGCATCCAAAACTGGGTGGCTTGAGTGCGAGAGAGGAGTGTGGAAT
TTCCTGTGTAGCGGTGAAATGCGTAGATATAGGAAGGAACACCAGTGGCGAAGGCGACACTCTGGCTTGACACTGACGCT
GAGGTACGAAAGCGTGGGGAGCAAACAG
>Otu224;uniq=Uniq394;size=506;
TGGGGAATATTGCACAATGGGGGAAACCCTGATGCAGCCATGCCGCGTGTGTGAAGAAGGCTCTAGGGTTGTAAAGCACT
TTCAGTAGGGAGGAAAGGGTGTAAGTTAATACCTTATATCTGTGACGTTACCTACAGAAGAAGCACCGGCTAACTCCGTG
CCAGCAGCCGCGGTAATACGGAGGGTGCGAGCGTTAATCGGAATTACTGGGCGTAAAGCGCGCGTAGGCGGTTGTCTAAG
CTAGATGTGAAAGCCCCGGGCTCAACCTGGGAATTGCATTTAGAACTGGGCGACTAGAGTACAGCAGAGGGGTGTGGAAT
TTCCGGTGTAGCGGTGAAATGCGTAGAGATCGGAAGGAACATCAGTGGCGAAGGCGACACCCTGGGTTGATACTGACGCT
GAGGTGCGAAAGCGTGGGGAGCAAACAG
>Otu225;uniq=Uniq398;size=500;
TAAGGAATATTGGACAATGGGGGCAACCCTGATCCAGCCATCCCGCGTGTAGGAAGACTGCCCTATGGGTTGTAAACTAC
TTTTAGATAGGAAGAATAGTTGTGATTTATCATGATGTGACGGTACTATCAGAATAAGCACCGGCTAACTCCGTGCCAGC
AGCCGCGGTAATACGGAGGGTGCAAGCGTTATCCGGAATCACTGGGTTTAAAGGGTGCGTAGGCGGCCTGGTAAGTCAGA
GGTGAAATGCACGAGCTTAACTGGTGAATTGCCTTTGAAACTATCAAGCTAGAATTATGTTGAGGTCAGCGGAATGAGTC
ATGTAGCGGTGAAATGCATAGATATGACTTAGAACACCGATTGCGTAGGCAGCTGGCTAGGCATAAATTGACGCTGAGGC
ACGAAAGCGTGGGGAGCGAACAG
>Otu226;uniq=Uniq401;size=499;
TGGGGAATATTGGACAATGGGCGAAAGCCTGATCCAGCAATGCCGCGTGAGTGATGAAGGCCCTAGGGTTGTAAAGCTCT
TTTACCAGGGATGATAATGACAGTACCTGGAGAATAAGCTCCGGCTAACTCCGTGCCAGCAGCCGCGGTAATACGGAGGG
AGCTAGCGTTGTTCGGAATTACTGGGCGTAAAGCGCGCGTAGGCGGTTACTCAAGTCAGAGGTGAAAGCCCGGAGCTCAA
CTCCGGAACTGCCTTTGAAACTAGGTGACTAGAATCTTGGAGAGGCGAGTGGAATTCCGAGTGTAGAGGTGAAATTCGTA
GATATTCGGAAGAACACCAGTGGCGAAGGCGACTCGCTGGACAAGTATTGACGCTGAGGTGCGAAAGCGTGGGGAGCAAA
CAG
>Otu227;uniq=Uniq403;size=498;
TGGGGAATATTGGACAATGGGGGCAACCCTGATCCAGCCATGCCGCGTGAGTGATGAAGGCCCTAGGGTTGTAAAGCTCT
TTCAGCGAGGAGGATAATGACGTTACTCGCAGAAGAAGCCCCGGCTAACTTCGTGCCAGCAGCCGCGGTAATACGAAGGG
GGCTAGCGTTGTTCGGAATCACTGGGCGTAAAGCGCACGTAGGCGGATTGATAAGTTAGGGGTGAAATCCCGGGGCTCAA
CCTCGGAACTGCCTTTGATACTGTCAGTCTTGAGTCCGAGAGAGGTGAGTGGAACTCCGAGTGTAGAGGTGAAATTCGTA
GATATTCGGAAGAACACCAGTGGCGAAGGCGGCTCACTGGCTCGGTACTGACGCTGAGGTGCGAAAGCGTGGGGAGCAAA
CAG
>Otu228;uniq=Uniq408;size=491;
TGGGGAATTTTGGACAATGGGGGCAACCCTGATCCAGCAATGCCGCGTGAGTGAAGAAGGCCTTCGGGTTGTAAAGCTCT
TTTGTCAGGGAAGAAACGGTCCGGGCTAATATCCTGGGCTAATGACGGTACCTGAAGAATAAGCACCGGCTAACTACGTG
CCAGCAGCCGCGGTAATACGTAGGGTGCGAGCGTTAATCGGAATTACTGGGCGTAAAGCGTGCGCAGGCGGTTGTGCAAG
ACAGATGTGAAATCCCCGGGCTTAACCTGGGAATTGCATTTGTGACTGCACGGCTAGAGTGTGTCAGAGGGGGGTAGAAT
TCCACGTGTAGCAGTGAAATGCGTAGAGATGTGGAGGAATACCGATGGCGAAGGCAGCCCCCTGGGATAACACTGACGCT
CATGCACGAAAGCGTGGGGAGCAAACAG
>Otu229;uniq=Uniq409;size=491;
TGGGGAATATTGCACAATGGGCGAAAGCCTGATGCAGCGACGCCGCGTGAGGGATGACGGCCTTCGGGTTGTAAACCTCT
TTCAGCAGGGAAGAAGCCACAAGTGACGGTACCTGCAGAAGAAGCGCCGGCTAACTACGTGCCAGCAGCCGCGGTAATAC
GTAGGGCGCAAGCGTTGTCCGGAATTATTGGGCGTAAAGAGCTCGTAGGCGGTTTGTCGCGTCTGCTGTGAAAGCCCGGG
GCTTAACCCCGGGTGTGCAGTGGGTACGGGCAGACTAGAGTGCAGTAGGGGAGACTGGAATTCCTGGTGTAGCGGTGGAA
TGCGCAGATATCAGGAGGAACACCGATGGCGAAGGCAGGTCTCTGGGCTGTTACTGACGCTGAGGAGCGAAAGCATGGGG
AGCGAACAG
>Otu230;uniq=Uniq410;size=491;
TGGGGAATATTGGACAATGGGCGCAAGCCTGATCCAGCCATGCCGCGTGAGTGAAGAAGGCCCTAGGGTTGTAAAGCTCT
TTCAGTCGTGAAGATGGTGACTGTAGCGACAGAAGAAGCCCCGGCTAACTCCGTGCCAGCAGCCGCGGTAATACGGAGGG
GGCTAGCGTTGTTCGGATTTACTGGGCGTAAAGCGCACGTAGGCGGATCGATCAGTCAGAGGTGAAAGCCCCGGGCTCAA
CCCGGGAACTGCCTTTGATACTATCGATCTTGAATCCGGGAGAGGTGAGCGGAATTCCAAGTGTAGAGGTGAAATTCGTA
GATATTTGGAAGAACACCAGTGGCGAAGGCGGCTCACTGGACCGGTATTGACGCTGAGGTGCGAAAGCGTGGGGAGCGAA
CAG
>Otu231;uniq=Uniq411;size=490;
TGGGGAATCTTGGACAATGGGGGCAACCCTGATCCAGCCATGCCGCGTGAGTGATGAAGGCCCTAGGGTCGTAAAGCTCT
TTCGCCTGTGAAGATAATGACGGTAGCAGGTAAAGAAACCCCGGCTAACTCCGTGCCAGCAGCCGCGGTAATACGGAGGG
GGTTAGCGTTGTTCGGAATTACTGGGCGTAAAGCGCACGTAGGCGGATCGGAAAGTTGGGGGTGAAATCCCGGGGCTCAA
CCCCGGAACTGCCTCCAAAACTATCGGTCTAGAGTTCGAGAGAGGTGAGTGGAATTCCGAGTGTAGAGGTGAAATTCGTA
GATATTCGGAGGAACACCAGTGGCGAAGGCGGCTCACTGGCTCGATACTGACGCTGAGGTGCGAAAGTGTGGGGAGCAAA
CAG
>Otu232;uniq=Uniq414;size=489;
TGGGGAATATTGGACAATGGGCGCAAGCCTGATCCAGCCATGCCGCGTGAATGAAGAAGGCCCTAGGGTTGTAAAGTTCT
TTCGGCGGGGAAGATGATGACGGTACCCGCAGAAGAAGCCCCGGCTAACTCCGTGCCAGCAGCCGCGGTAATACGGAGGG
GGCTAGCGTTGCTCGGAATTACTGGGCGTAAAGGGCGTGTAGGCGGATAGCCAAGTCAGGCGTGAAAGCCCCGGGCTTAA
CCTGGGAACTGCGCTTGATACTGGCCATCTAGAGTCCGGGAGAGGGTGGTGGAATTCCCAGTGTAGAGGTGAAATTCGTA
GATATTGGGAAGAACACCAGTGGCGAAGGCGGCCACCTGGCCCGGTACTGACGCTGAGGCGCGAAAGCGTGGGGAGCAAA
CAG
>Otu233;uniq=Uniq417;size=485;
TGGGGAATTTTCTGCAATGGGCGAAAGCCTGACAGAGCAATACCGCGTGAGGGAAGAAAGCCCACAGGGTTGTAAACCTC
TTTTGTCAAGGAAGAAGTTCTGACGTTACTTGACGAATAAGCATCGGCTAACTCCGTGCCAGCAGCCGCGGTAAGACGGG
GGATGCAAGTGTTATCCGGAATCACTGGGCGTAAAGCGTTTGTAGGTGGTTTAGTAAGTCTATTATTAAATCTTGAAGCT
CAACTTCAAAACTGTAATAGAAACTATTAAACTTGAGGATAGTAGGGGTAAAGGGAATTTCCAGTGGAGCGGTGAAATGC
GTAGAGATTGGAAGGACCACCGATGGCGAAGGCACTTTACTGGGCTATATCTGACACTAAGAGACGAAAGCTAGGGTAGC
GAATGG
>Otu234;uniq=Uniq418;size=484;
TGGGGAATATTGCACAATGGGCGCAAGCCTGATGCAGCAATGCCGCGTGTGTGAAGAAGGCCTGCGGGTTGTAAAGCACT
TTCAGAAGAGAAGAAAAGCTGAGTGTTAATAACACTCGGTCTTGACGTTAACTTCAGAAGAAGCACCGGCTAACTCCGTG
CCAGCAGCCGCGGTAATACGGAGGGTGCGAGCGTTAATCGGAATTACTGGGCGTAAAGCGCGCGTAGGCGGTTTTGTAAG
TCGGATGTGAAATCCCCGGGCTTAACTCGGGAATTGCATTCGATACTGCGAGACTAGAGTGTGATAGAGGTAAGTGGAAT
TCCCGGTGTAGCGGTGAAATGCGTAGATATCGGGAGGAACATCAGTGGCGAAGGCGGCTTACTGGATCAACACTGACGCT
GAGGTGCGAAAGCGTGGGGAGCAAACAG
>Otu235;uniq=Uniq419;size=482;
TGAGGAATATTGGACAATGGAGGCAACTCTGATCCAGCCATGCCGCGTGCAGGAAGACGGCCTTATGGGTTGTAAACTGC
TTTTTTACAGGAAGAATAAGAGCTACGTGTAGCTTGATGACGGTACTGTAAGAATAAGGATCGGCTAACTCCGTGCCAGC
AGCCGCGGTAATACGGAGGATTCGAGCGTTATTCGGAATCATTGGGTTTAAAGGGTCCGTAGGCGGATTGATAAGTCAGA
GGTGAAAGTTTGCAGCTCAACTGTAAAATTGCCTTTGATACTGTTAATCTTGAGTTATTGTGAAGTGGTTAGAATATGTA
GTGTAGCGGTGAAATGCATAGATATTACATAGAATACCGATTGCGAAGGCAGATCACTAATAATATACTGACGCTCATGG
ACGAAAGCGTGGGTAGCGAACAG
>Otu236;uniq=Uniq424;size=478;
TAGGGAATCTTCGGCAATGGGCGAAAGCCTGACCGAGCAACGCCGCGTGAATGATGGAGGCCTTCGGGTTGTAAAATTCT
GTTATAAGGGAAGAACGACTTTAGTAGGAAATGGCTAGAGTGTGACGGTACCTTATGAGAAAGCCACGGCTAACTACGTG
CCAGCAGCCGCGGTAATACGTAGGTGGCGAGCGTTATCCGGAATTATTGGGCGTAAAGAGCGCGCAGGTGGTTGATTAAG
TCTGATGTGAAAGCCCACGGCTTAACCGTGGAGGGTCATTGGAAACTGGTCGACTTGAGTGCAGAAGAGGGAAGTGGAAT
TCCATGTGTAGCGGTGAAATGCGTAGAGATATGGAGGAACACCAGTGGCGAAGGCGGCTTCCTGGTCTGTAACTGACACT
GAGGCGCGAAAGCGTGGGGAGCAAACAG
>Otu237;uniq=Uniq425;size=478;
TGGGGAATATTGCGCAATGGGGGAAACCCTGACGCAGCAACGCCGCGTGAATGAAGAAGGCCTTAGGGTTGTAAAGTTCT
GTTTTCTGGGACGATAATGACGGTACCAGAGGAGGAAGCCACGGCTAACTACGTGCCAGCAGCCGCGGTAATACGTAGGT
GGCAAGCGTTGTCCGGATTTACTGGGCGTAAAGGATGCGTAGGCGGATGTTTAAGTGAGATGTGAAATACCCGAGCTCAA
CTTGGGTGCTGCATTTCAAACTGGATATCTAGAGTGCAGGAGAGGAAAGCGGAATTCCTAGTGTAGCGGTGAAATGCGTA
GAGATTAGGAAGAACACCAGTGGCGAAGGCGGCTTTCTGGACTGTAACTGACGCTGAGGCATGAAAGCGTGGGGAGCAAA
CAG
>Otu238;uniq=Uniq432;size=464;
TGGGGAATTTTCCGCAATGGGCGAAAGCCTGACGGAGCAATCTCGCGTGAGGGATGACTGCCTATGGGTTGTAAACCTCT
TTTTTCAGGGAGGATAAAAGACGTTACCTGAAGAATAAGCATCGGCTAACTCCGTGCCAGCAGCCGCGGTAAGACGGAGG
ATGCAAGTGTTATCCGGAATCACTGGGCGTAAAGCGTCTGTAGGTGGTTTAATAAGTCAACTGTTAAATCTTGGAGCTCA
ACTTCAAAATCGCAGTCGAAACTATTAGACTTGAGTATAGTAGGGGTAAAGGGAATTTCCAGTGGAGCGGTGAAATGCGT
AGAGATTGGAAAGAACACCGATGGCGAAGGCACTTTACTGGGCTATTACTGACACTCAGAGACGAAAGCTAGGGTAGCAA
ATGG
>Otu239;uniq=Uniq434;size=462;
TGAGGAATATTGGACAATGGAGGGAACTCTGATCCAGCCATGCCGCGTGAAGGAAGACTGCCCTATGGGTTGTAAACTTC
TTTTATAGAGGAAGAAACGCAGATACGTGTATTTGTTTGACGGTACTCTACGAATAAGGATCGGCTAACTCCGTGCCAGC
AGCCGCGGTAATACGGAGGATCCAAGCGTTATCCGGAATCATTGGGTTTAAAGGGTCCGCAGGCGGTTGTTTAAGTCAGA
GGTGAAAGTTTGCAGCTTAACTGTAAAATTGCCTTTGATACTGAATAACTTGAGTTATAATGAAGTGGTTAGAATATGTA
GTGTAGCGGTGAAATGCATAGATATTACATAGAATACCGATTGCGAAGGCAGATCACTAATTATATACTGACGCTGAGGG
ACGAAAGCGTGGGGAGCGAACAG
>Otu240;uniq=Uniq435;size=460;
TTTCGAATCTTTCACAATGGGCGAAAGCCTGATGGAGCAACGCCGCGTGGGGGATGAAGGTCTTCGGATTGTAAACCCCT
GTCACCAAGGATAAAACGCTATCTATTAATACTAGGTAGCCTGATGTAACTTGGAGAGGAAGGAGTGGCTAACTCTGTGC
CAGCAGCCGCGGTAATACAGAGACTCCAAGCGTTATTCGGATTCACTGGGCGTAAAGGGAGCGCAGGCGGTCAGATGTGT
CAGGTGTGAAATGCTGCAGCTTAACTGTAGACGTGCACTTGAAACTATCTGACTAGAGTATCGGAGAGGTAAGCGGAATT
CCAGGTGTAGCAGTGAAATGCGTAGATATCTGGAGGAACACCAATGGCGAAGGCAGCTTACTGGACGATTACTGACGCTC
AGGCTCGAAAGCATGGGGAGCGAAAGG
>Otu241;uniq=Uniq436;size=460;
TCGAGAATCTTCCGCAATGGGCGAAAGCCTGACGGAGCGACACCGCGTGCAGGATGAAGGCCCTAGGGTTGTAAACTGCT
GTCACGCTATAGGAATGCTATGTCGTTAATAGCTGCATGGTTGACCAAAGCGAGAGGAAGCACCGGCTAACTACGTGCCA
GCAGCCGCGGTAATACGTAGGGTGCAAACGTTGTTCGGAATCACTGGGCATAAAGCGCACGTAGGCGGCCAAGTCAGTTC
GGTGTGAAAGCCCTCGGCTCAACCGGGGAACTGCATCGGATACTGCTTGGCTTGAGGATGGTTGGGGTGAGTGGAACTCC
TGGTGGAGCGGTGAAATGCGTAGATATCAGGAGGAACACCAGTGGCGAAAGCGACTCACTGGACCATATCTGACGCTGAG
GTGCGAAAGCTAGGGTAGCGAACGG
>Otu242;uniq=Uniq438;size=458;
TGGGGAATATTGCACAATGGGCGCAAGCCTGATGCAGCGACGCCGCGTGAGGGATGACGGCCTTCGGGTTGTAAACCTCT
TTCAGTAGGGAAGAAGCGAAAGTGACGGTACCTGCAGAAGAAGCGCCGGCTAACTACGTGCCAGCAGCCGCGGTAATACG
TAGGGCGCGAGCGTTATCCGGAATTATTGGGCGTAAAGAGCTCGTAGGCGGTTTGTCGCGTCTGCCGTGAAAGTCCGGGG
CTTAACCCCGGATCTGCGGTGGGTACGGGCAGACTAGAGTGCAGTAGGGGAGACTGGAATTCCTGGTGTAGCGGTGAAAT
GCGCAGATATCAGGAGGAACACCGATGGCGAAGGCAGGTCTCTGGGCTGTAACTGACGCTGAGGAGCGAAAGCATGGGGA
GCGAACAG
>Otu243;uniq=Uniq440;size=456;
TGAGGAATATTGGACAATGGTGGGAACACTGATCCAGCCATGCCGCGTGCAGGATGACGGCCCTATGGGTTGTAAACTGC
TTTTAAATAGGAAGAACTCCACTTACGTGTAGGTGGTTGACGGTACTATAAGAATAAGGACCGGCTAACTCCGTGCCAGC
AGCCGCGGTAATACGGAGGGTCCGAGCGTTATCCGGAATCATTGGGTTTAAAGGGTCCGTAGGCGGGCCAATAAGTCAGA
GGTGAAAGGCCACGGCTCAACCGTGGGACTGCCTTTGATACTGTTGGTCTTGAGTTATAGTGAGGTTGCCGGAACATGTG
GTGTAGCGGTGAAATGCATAGATATCACATAGAACACCGATCGCGAAGGCAGGTGGCCAACTATAAACTGACGCTGATGG
ACGAAAGCGTGGGGAGCGAACGG
>Otu244;uniq=Uniq443;size=454;
TGGGGAATATTGCACAATGGGCGGAAGCCTGATGCAGCGACGCCGCGTGAGGGATGACGGCCTTCGGGTTGTAAACCTCT
TTCAGTAGGGAAGAAGCGAGAGTGACGGTACCTGCAGAAGAAGCGCCGGCTAACTACGTGCCAGCAGCCGCGGTAATACG
TAGGGCGCAAGCGTTGTCCGGAATTATTGGGCGTAAAGAGCTCGTAGGCGGTTTGTCGCGTCTGCTGTGAAAGCCCGGGG
CTCAACCCCGGGTCTGCAGTGGGTACGGGCAGACTAGAGTGCAGTAGGGGAGACTGGAATTCCTGGTGTAGCGGTGAAAT
GCGCAGATATCAGGAGGAACACCGATGGCGAAGGCAGGTCTCTGGGCTGTTACTGACGCTGAGGAGCGAAAGCATGGGGA
GCGAACAG
>Otu245;uniq=Uniq445;size=453;
TGGGGAATATTGGACAATGGGCGCAAGCCTGATCCAGCAATGCCGCGTGAGTGATGAAGGCCTTAGGGTTGTAAAGCTCT
TTTACCCGGGATGATAATGACAGTACCGGGAGAATAAGCCCCGGCTAACTCCGTGCCAGCAGCCGCGGTAATACGGAGGG
GGCTAGCGTTGTTCGGAAATACTGGGCGTAAAGCGAACGTAGGCGGCTTGGCAAGTCAGGGGTGAAATCCCAGTGCTCAA
CACTGGAACTGCCTTTGAAACTGCTTGGCTTGAATCCTGGAGAGGCGAGTGGAATTCCGAGTGTAGAGGTGAAATTCGTA
GATATTCGGAAGAACACCAGTGGCGAAGGCGACTCGCTGGACAGGTATTGACGCTGAGGTTCGAAAGCGTGGGGAGCAAA
CAG
>Otu246;uniq=Uniq446;size=452;
TGGGGAATCTTGCGCAATGGGCGAAAGCCTGACGCAGCCATGCCGCGTGAATGATGAAGGTCTTAGGATTGTAAAATTCT
TTCACCGGGGACGATAATGACGGTACCCGGAGAAGAAGCCCCGGCTAACTTCGTGCCAGCAGCCGCGGTAATACGAAGGG
GGCTAGCGTTGCTCGGAATTACTGGGCGTAAAGGGCGCGTAGGCGGACATTTAAGTCAGGGGTGAAATCCCGGGGCTCAA
CCTCGGAACTGCCTTTGATACTGGGTGTCTTGAGTGTGAGAGAGGTATGTGGAACTCCGAGTGTAGAGGTGAAATTCGTA
GATATTCGGAAGAACACCAGTGGCGAAGGCGACATACTGGCTCATTACTGACGCTGAGGCGCGAAAGCGTGGGGAGCAAA
CAG
>Otu247;uniq=Uniq447;size=450;
TCGAGAATCTTCCGCAATGGACGAAAGTCTGACGGAGCGACGCCGCGTGCGGGATGAAGGCCCTTGGGTTGTAAACCGCT
GTCAGAGGGGATGAAATCATGGTAGGCAATCCTTCCATGTTGACAGAGCCTCAGAGGAAGCACGGGCTAAGTACGTGCCA
GCAGCCGCGGTAACACGTACTGTGCGAACGTTATTCGGAATCACTGGGCTTAAAGGGTACGTAGGCGGTTAATCAAGTCA
GGTGTGAAATGCCTGAGCTCAACTGAGGCACTGCGCTTGAAACTGATTAGCTAGAGTATTCCAGGGGTGTGCGGAACTGC
CAGTGGAGCGGTGAAATGCGTTGATATTGGCAGGAACACCGGAGGCGAAGGCGGCACACTGGGGGATAACTGACGCTGAG
GTACGAAAGCCAGGGTAGCGAACGG
>Otu248;uniq=Uniq450;size=449;
TGGGGAATATTGGACAATGGGGGCAACCCTGATCCAGCCATGCCGCGTGAGTGATGACGGCCTTAGGGTTGTAAAGCTCT
TTTCTCCGGGACGATAATGACGGTACCGGAGGAATAAGCCCCGGCTAACTTCGTGCCAGCAGCCGCGGTAATACGAAGGG
GGCTAGCGTTGCTCGGAATCACTGGGCGTAAAGGGCGCGTAGGCGGTTTTTTAAGTCGGGGGTGAAAGCCTGTGGCTCAA
CCACAGAATGGCCTTCGATACTGGAAGACTTGAGACCGGAAGAGGACAGCGGAACTGCGAGTGTAGAGGTGAAATTCGTA
GATATTCGCAAGAACACCAGTGGCGAAGGCGGCTGTCTGGTCCGGTTCTGACGCTGAGGCGCGAAAGCGTGGGGAGCAAA
CAG
>Otu249;uniq=Uniq451;size=446;
TAGGGAATATTGGTCAATGGGCGAGAGCCTGAACCAGCCATGCCGCGTGCAGGAAGACGGCCTTCTGGGTTGTAAACTGC
TTTTATACAGGAACAAATAGTCCATGCGTGGGAAGTTGAGTGTACTGTATGAATAAGCACCGGCTAACTCCGTGCCAGCA
GCCGCGGTAATACGGAGGGTGCAAGCGTTGTCCGGATTTATTGGGTTTAAAGGGTGCGTAGGTGGTCAATTAAGTCAGTG
GTGAAATCCTGCAGCTCAACTGTAGATGTGCCATTGATACTGGTTGACTTGAGTATAGACGAGGTAGGCGGAATTTATGG
TGTAGCGGTGAAATGCATAGATACCATAAAGAACACCGATAGCGAAGGCAGCTTACTAGACTATAACTGACACTGAGGCA
CGAAAGCGTGGGGAGCGAACAG
>Otu250;uniq=Uniq457;size=442;
TGGGGAATCTTGGACAATGGGGGCAACCCTGATCCAGCCATGCCGCGTGAGTGATGAAGGCCTTAGGGTCGTAAAGCTCT
TTCGCCTGTGAAGATAATGACGGTAGCAGGTAAAGAAACCCCGGCTAACTCCGTGCCAGCAGCCGCGGTAATACGGAGGG
GGTTAGCGTTGTTCGGAATTACTGGGCGTAAAGCGCACGTAGGCGGACTGGAAAGTTGGGGGTGAAATCCCAGGGCTCAA
CCCTGGAACTGCCTCCAAAACTATCAGTCTAGAGTTCGAGAGAGGTGAGTGGAATTCCAAGTGTAGAGGTGAAATTCGTA
GATATTTGGAGGAACACCAGTGGCGAAGGCGGCTCACTGGCTCGATACTGACGCTGAGGTGCGAAAGTGTGGGGAGCAAA
CAG
>Otu251;uniq=Uniq459;size=439;
TGGGGAATATTGGACAATGGGCGCAAGCCTGATCCAGCCATGCCGCGTGTGTGAAGAAGGCCTTCGGGTTGTAAAGCACT
TTCAGCGAGGAGGAAAGGGGTGTTGCTAATATCAGCGCCCTGTGACGTTACTCGCAGAAGAAGCACCGGCTAACTCCGTG
CCAGCAGCCGCGGTAATACGGAGGGTGCAAGCGTTAATCGGAATTACTGGGCGTAAAGCGTGCGTAGGCGGCCTTTTAAG
TTGGATGTGAAAGCCCCGGGCTCAACCTGGGAACGGCATCCAAAACTGAGAGGCTCGAGTGCGGAAGAGGAGTGTGGAAT
TTCCTGTGTAGCGGTGAAATGCGTAGATATAGGAAAGAACACCAGTGGCGAAGGCGACACTCTGGTCTGACACTGACGCT
GAGGTACGAAAGCGTGGGGAGCAAACAG
>Otu252;uniq=Uniq461;size=434;
TGGGGAATTTTCCGCAATGGGCGAAAGCCTGACGGAGCAATACCGCGTGAGGGATGAAGGCTTACTGAGTTGTAAACCTC
TTTTTTCAAGGAAGAAGTTCTGACGTTACTTGAAGAATAAGCATCGGCTAACTCCGTGCCAGCAGCCGCGGTAAGACGGA
GGATGCAAGTGTTATCCGGAATCACTGGGCGTAAAGCGTCTGCAGGTGGTTTTTTAAGTCTGATGTTAAAACTTGAGGCT
CAACCTCAATCCAGCATTGGAAACTGAAAGACTTGAGTATAGTAGGGATAGAGGGAATTTCCAGTGGAGCGGTGAAATGC
GTAGATATTGGAAAGAACACCGATGGCGAAAGCACTCTATTGGGCTATTACTGACACTCAGAGACGAAAGCTAGGGGAGC
AAATGG
>Otu253;uniq=Uniq464;size=432;
TGGGGAATATTGGACAATGGGCGCAAGCCTGATCCAGCCATGCCGCGTGTGTGAAGAAGGCCTTTTGGTTGTAAAGCACT
TTAAGCGAGGAGGAGGCTACTTGGATTAATACTCTAGGATAGTGGACGTTACTCGCAGAATAAGCACCGGCTAACTCTGT
GCCAGCAGCCGCGGTAATACAGAGGGTGCGAGCGTTAATCGGATTTACTGGGCGTAAAGCGTGCGTAGGCGGCTTTTTAA
GTCGGATGTGAAATCCCTGAGCTTAACTTAGGAATTGCATTCGATACTGGGAAGCTAGAGTATGGGAGAGGATGGTAGAA
TTCCAGGTGTAGCGGTGAAATGCGTAGAGATCTGGAGGAATACCGATGGCGAAGGCAGCCATCTGGCCTAATACTGACGC
TGAGGTACGAAAGCATGGGGAGCAAACAG
>Otu254;uniq=Uniq468;size=428;
TAGGGAATTTTCCGCAATGGGCGAAAGCCTGACGGAGCAATACCGCGTGAGGGATGACTGCCTATGGGTTGTAAACCTCT
TTTTTCAGGGAGGAATAAATGACGTGTACCTGAAGAATAAGCATCGGCTAACTCCGTGCCAGCAGCCGCGGTAAGACGGA
GGATGCAAGTGTTATCCGGAATCACTGGGCGTAAAGCGTCTGTAGGTGGTCAAATAAGTCAACTGTTAAATCTTGAGGCT
CAACCTCAAAATCGCAGTCGAAACTATTAGACTAGAGTATAGTAGGGGTAAAGGGAATTTCCAGTGGAGCGGTGAAATGC
GTAGAGATTGGAAGGAACACCGATGGCGAAGGCACTTTACTGGGCTATTACTAACACTCAGAGACGAAAGCTAGGGTAGC
AAATGG
>Otu255;uniq=Uniq470;size=428;
TGGGGAATATTGGACAATGGGCGCAAGCCTGATCCAGCCATGCCGCGTGAGTGAAGAAGGCCTTAGGGTTGTAAAGCTCT
TTCGACGGGGAAGATGATGACGGTACCCGTAGAAGAAGCCCCGGCTAACTCCGTGCCAGCAGCCGCGGTAATACGGAGGG
GGCAAGCGTTGTTCGGAATTACTGGGCGTAAAGGGCGTGTAGGCGGGATATCAAGTTAGGGGTGAAAGGCCTGGGCTCAA
CCTGGGAACTGCCTCTAAAACTGATAACCTAGAGTTCGGGAGAGGATAGCGGAATTCCTAGTGTAGAGGTGAAATTCGTA
GATATTAGGAAGAACACCGGTGGCGAAGGCGGCTATCTGGCCCGATACTGACGCTGAGGCGCGAAAGCGTGGGGAGCAAA
CAG
>Otu256;uniq=Uniq472;size=426;
TAGGGAATCTTGCGCAATGGGCGAAAGCCTGACGCAGCAACGCCGCGTGGGGGATGAAGGCCTTCGGGTCGTAAACCCCT
TTCAGCAGGGACGAAAATGACGGTACCTGCAGAAGAAGGTCCGGCCAACTACGTGCCAGCAGCCGCGGTAATACGTAGGG
ACCAAGCGTTGTCCGGAATTATTGGGCGTAAAGAGCTCGTAGGCGGTTCGGTAAGTCGGGTGTGAAAATCCAGGGCTCAA
CCCTGGGACGCCACCCGATACTGCTGTGACTAGAGTCCGGTAGAGGAGCGTGGAATTCCTGGTGTAGCGGTGAAATGCGC
AGATATCAGGAGGAACACCAGCGGCGAAGGCGGCGCTCTGGGCCGGTACTGACGCTGAGGAGCGAAGGCGTGGGGAGCAA
ACAG
>Otu257;uniq=Uniq477;size=417;
TGGGGAATTTTCCGCAATGGGCGAAAGCCTGACGGAGCAATCTCGCGTGAGGGATGACTGCCTATGGGTTGTAAACCTCT
TTTTTCAGGGAGGAATCAATGACGTGTACCTGAAGAATAAGCATCGGCTAACTCCGTGCCAGCAGCCGCGGTAAGACGGA
GGATGCAAGTGTTATCCGGAATCACTGGGCGTAAAGCGTCTGTAGGTGGTTTAATAAGTCAACTGTTAAATCTTGAAGCT
CAACTTCAAAATCGCAGTCGAAACTATTAGACTAGAGTATAGTAGGGGTAAAGGGAATTTCCAGTGGAGCGGTGAAATGC
GTAGAGATTGGAAAGAACACCGATGGCGAAGGCACTTTACTGGGCTATTACTGACACTCAGAGACGAAAGCTAGGGTAGC
AAATGG
>Otu258;uniq=Uniq478;size=417;
TGAGGAATATTGGACAATGGGCGCAAGCCTGATCCAGCCATGCCGCGTGCAGGAAGACTGCCCTATGGGTTGTAAACTGC
TTTTATACAGGAAGAAACCCTTTCACGTGTGAGAGGCTGACGGTACTGTATGAATAAGCACCGGCTAACTCCGTGCCAGC
AGCCGCGGTAATACGGAGGGTGCAAGCGTTATCCGGAATCATTGGGTTTAAAGGGTCCGTAGGCGGGCGATTAAGTCAGA
GGTGAAATCCCACAGCTTAACTGTGGAACTGCCTTTGATACTGGTTGTCTTGAGTTATATTGAAGTAAGTAGAATGTGTA
GTGTAGCGGTGAAATGCATAGATATTACACAGAATACCGATTGCGAAGGCAGCTTACTAAGTATATACTGACGCTGATGG
ACGAAAGCGTGGGGAGCGAACAG
>Otu259;uniq=Uniq480;size=412;
TGGGGAATATTGCACAATGGGCGCAAGCCTGATGCAGCCATGCCGCGTGTGTGAAGAAGGCCTTCGGGTTGTAAAGCACT
TTCAGTCAGGAGGAAAGGTTAGTAGTTAATACCTGCTAGCTGTGACGTTACTGACAGAAGAAGCACCGGCTAACTCCGTG
CCAGCAGCCGCGGTAATACGGAGGGTGCGAGCGTTAATCGGAATTACTGGGCGTAAAGCGTACGCAGGCGGTTTGTTAAG
CGAGATGTGAAAGCCCCGGGCTCAACCTGGGAACAGCATTTCGAACTGGCAAGCTAGAGTGTGATAGAGGGTGGTAGAAT
TTCAGGTGTAGCGGTGAAATGCGTAGAGATCTGAAGGAATACCGATGGCGAAGGCAGCCACCTGGGTCAACACTGACGCT
CATGTACGAAAGCGTGGGGAGCAAACAG
>Otu260;uniq=Uniq485;size=410;
TGGGGAATATTGGACAATGGGCGAAAGCCTGATCCAGCCATGCCGCGTGTGTGAAGAAGGCCTTCGGGTTGTAAAGCACT
TTCAGCGAGGAGGAAAGGATGGTTGCTAATATCAACCGTCTGTGACGTTACTCGCAGAAGAAGCACCGGCTAACTCCGTG
CCAGCAGCCGCGGTAATACGGAGGGTGCAAGCGTTAATCGGAATTACTGGGCGTAAAGCGTGCGTAGGCGGCCTTTTAAG
TTGGATGTGAAAGCCCCGGGCTTAACCTGGGAACGGCATCCAAAACTGAGAGGCTCGAGTGCGGAAGAGGAGTGTGGAAT
TTCCTGTGTAGCGGTGAAATGCGTAGATATAGGAAAGAACACCAGTGGCGAAGGCGACACTCTGGTCTGACACTGACGCT
GAGGTACGAAAGCGTGGGGAGCAAACAG
>Otu261;uniq=Uniq486;size=409;
TGGGGAATCTTAGACAATGGGGGAAACCCTGATCTAGCCATGCCGCGTGAGTGACGAAGGCCTTAGGGTCGTAAAGCTCT
TTCGCTAGGGAAGATAATGACGGTACCTAGTAAAGAAGTCCCGGCTAACTCCGTGCCAGCAGCCGCGGTAATACGGAGGG
GACTAGCGTTGTTCGGAATTACTGGGCGTAAAGCGCGCGTAGGCGGACTATTAAGTCAGGGGTGAAATCCCGGGGCTCAA
CCCCGGAACTGCCTTTGATACTGGTAGTCTTGAGATCGAGAGAGGTGAGTGGAATTCCGAGTGTAGAGGTGGAATTCGTA
GATATTCGGAGGAACACCAGTGGCGAAGGCGGCTCACTGGCTCGATACTGACGCTGAGGTGCGAAAGTGTGGGGAGCAAA
CAG
>Otu262;uniq=Uniq491;size=400;
TGGGGAATTTTCCGCAATGGGCGAAAGCCTGACGGAGCAACGCCGCGTGAGGGACGAAGGCCTCTGGGCTGTAAACCTCT
TTTCTCAAGGAAGAAGATATGACGGTACTTGAGGAATAAGCCACGGCTAATTCCGTGCCAGCAGCCGCGGTAATACGGGA
GTGGCAAGCGTTATCCGGAATTATTGGGCGTAAAGCGTCCGCAGGCGGCTTTTCAAGTCTGCTGTTAAAGCGTGGAGCTT
AACTCCATCATGGCAGTGGAAACTGAAAGGCTTGAGTATGGTAGGGGCAGAGGGAATTCCCGGTGTAGCGGTGAAATGCG
TAGATATCGGGAAGAACACCAGTGGCGAAGGCGCTCTGCTGGGCCATTACTGACGCTCATGGACGAAAGCCAGGGGAGCG
AAAGG
>Otu263;uniq=Uniq492;size=399;
TGGGGAATATTGGACAATGGGCGCAAGCCTGATCCAGCCATGCCGCGTGTGTGAAGAAGGCCTTCGGGTTGTAAAGCACT
TTCAGCGAGGAGGAAAGGATGGTTGCTAATATCAGCCGTCTGTGACGTTACTCGCAGAAGAAGCACCGGCTAACTCCGTG
CCAGCAGCCGCGGTAATACGGAGGGTGCAAGCGTTAATCGGAATTACTGGGCGTAAAGCGTGCGTAGGCGGCCATTTAAG
TTGGATGTGAAAGCCCCGGGCTCAACCTGGGAACTGCATCCAAAACTGGGTGGCTTGAGTGCGAGAGAGGAGTGTGGAAT
TTCCTGTGTAGCGGTGAAATGCGTAGATATAGGAAGGAACACCAGTGGCGAAGGCGACACTCTGGCTTGACACTGACGCT
GAGGTACGAAAGCGTGGGGAGCAAACAG
>Otu264;uniq=Uniq493;size=399;
TGGGGAATATTGGGCAATGGGCGAAAGCCTGACCCAGCCATGCCGCGTGAAGGATGAAGGCCTTCGGGTCGTAAACTTCT
GTCAGTAGGGACGATGGGACTTCGGTCTTGACGGTACCTACAGAGGAAGCCCCGGCTAACTCCGTGCCAGCAGCCGCGGT
AATACGGAGGGGGCAAGCGTTGCTCGGATTTACTGGGCGTAAAGGGTCCGCAGGCGGTTGAGCAAGTTAGATGTGAAAGC
TCAAGGCTTAACCTTGGAATTGCATCTAAAACTGCTCGACTAGAGTCCAAGAGGGGTCGGCGGAATTCCCGGTGTAGCGG
TGAAATGCGTAGATATCGGGAGGAACACCAGTGGCGAAGGCGGCCGACTGGCTTGGAACTGACGCTCAGGGACGAAAGCG
TGGGTAGCGAACCG
>Otu265;uniq=Uniq494;size=399;
TCGGGAATCTTAGACAATGGGGGAAACCCTGATCTAGCCATGCCGCGTGAGTGACGAAGGCCTTAGGGTCGTAAAGCTCT
TTCGCTGGGGAAGATAATGACGGTACCCAGTAAAGAAACCCCGGCTAACTCCGTGCCAGCAGCCGCGGTAATACGGAGGG
GGTTAGCGTTGTTCGGAATTACTGGGCGTAAAGCGCGCGTAGGCGGACTGGAAAGTTGGGGGTGAAATCCCGGGGCTCAA
CCCTGGAACTGCCTTCAAAACTCCCAGTCTTGAGTTCGAGAGAGGTGAGTGGAATTCCGAGTGTAGAGGTGAAATTCGTA
GATATTCGGAGGAACACCAGTGGCGAAGGCGGCTCACTGGCTCGATACTGACGCTGAGGTGCGAAAGCGTGGGGAGCAAA
CAG
>Otu266;uniq=Uniq498;size=392;
TGGGGAATATTGGACAATGGGCGCAAGCCTGATCCAGCCATGCCGCGTGAGTGACGAAGGCCTTAGGGTTGTAAAGCTCT
TTTGGCGGGGACGATAATGACGGTACCCGCAGAATAAGCCCCGGCTAACTTCGTGCCAGCAGCCGCGGTAATACGAAGGG
GGCTAGCGTTGTTCGGAATCACTGGGCGTAAAGCGCACGTAGGCTGACTGGTCAGTTGGGGGTGAAATCCCGGGGCTCAA
CCCCGGAACTGCCTTCAATACTGCCAGTCTTGAGTCCGAGAGAGGTGAGTGGAATTCCTAGTGTAGAGGTGAAATTCGTA
GATATTAGGAAGAACACCAGTGGCGAAGGCGGCTCACTGGCTCGGTACTGACGCTGAGGTGCGAAAGCGTGGGGAGCAAA
CAG
>Otu267;uniq=Uniq502;size=384;
TGGGGAATATTGGACAATGGGCGAAAGCCTGATCCAGCAATACCGCGTGAATGATTGAAGGCCTTATTGGTTGTAAAGTT
CTTTTAGTAGGGAAGATAATGACGGTACCTACAGAAAAAGTCCCGGCTAACTCCGTGCCAGCAGCCGCGGTAAGACGGAG
GGGGCTAGCGTTATTCGGATTTACTGGGCGTAAAGAGTGCGTAGGCGGATTAATAAGTTGGAAGTGAAATCCCGAGGCTT
AACCTCGGAACTGCTTTCAAAACTGTTTTTCTTGAGTAAAATAGGGGGTGATGGAATTCCTAGTGGAGAGGTGAAATTCT
TAGATATTAGGAGGAACACCGGTGGCGAAGGCGTTCACCTGGGTTTTTACTGACGCTCAAGCACGAAAGCGTGGGGAGCA
AACAG
>Otu268;uniq=Uniq503;size=384;
TGAGGAATATTGGACAATGGGCGCAAGCCTGATCCAGCCATGCCGCGTGCAGGAAGACGGCCCTATGGGTTGTAAACTGC
TTTTATACAGGAAGAAACCTCCAGACGTGTTTGGGGCTGACGGTACTGTAAGAATAAGCACCGGCTAACTCCGTGCCAGC
AGCCGCGGTAATACGGAGGGTGCAAGCGTTATCCGGAATTATTGGGTTTAAAGGGTCCGTAGGTGGACTAGTAAGTCAGA
GGTGAAATCCTGCAGCTCAACTGTAGAATTGCCTTTGATACTGTTAGTCTTGAGTTATTGTGAAGTAGTTAGAATATGTA
GTGTAGCGGTGAAATGCATAGATATTACATAGAATACCAATTGCGAAGGCAGATTACTAACAATCAACTGACACTGATGG
ACGAAAGCGTGGGGAGCGAACAG
>Otu269;uniq=Uniq507;size=377;
TGGGGAATATTGGACAATGGGCGCAAGCCTGATCCAGCAATGCCGCGTGTGTGAAGAAGGCCTGCGGGTTGTAAAGCACT
TTCAGTAGAGAAGAAAAGCTTAGGGTTAATAACTCTGAGTCTTGACGTAACCTACAGAAGAAGCACCGGCTAACTCCGTG
CCAGCAGCCGCGGTAATACGGAGGGTGCAAGCGTTAATCGGAATTACTGGGCGTAAAGCGCGCGTAGGCGGCTTTGTAAG
TCGGATGTGAAAGCCCTGGGCTTAACCTGGGAATTGCATTCGATACTGCATAACTAGAGTATGGTAGAGGGAAGTGGAAT
TTCCGGTGTAGCGGTGAAATGCGTAGATATCGGAAGGAACACCAGTGGCGAAGGCGACTTCCTGGGCCAATACTGACGCT
GAGGTGCGAAAGCGTGGGGAGCAAACAG
>Otu270;uniq=Uniq510;size=375;
TGGGGAATATTGCACAATGGGCGCAAGCCTGATGCAGCGACGCCGCGTGAGGGATGACGGCCTTCGGGTTGTAAACCTCT
TTCAGCAGGGAAGAAGCCACAAGTGACGGTACCTGCAGAAGAAGCGCCGGCTAACTACGTGCCAGCAGCCGCGGTAATAC
GTAGGGCGCAAGCGTTGTCCGGAATTATTGGGCGTAAAGAGCTCGTAGGCGGTTTGTCGCGTCTGCTGTGAAAGCCCGGG
GCTCAACCCCGGGTCTGCAGTGGGTACGGGCAGACTAGAGTGCAGTAGGGGAGACTGGAATTCCTGGTGTAGCGGTGAAA
TGCGCAGATATCAGGAGGAACACCGATGGCGAAGGCAGGTCTCTGGGCTGTTACTGACGCTGAGGAGCGAAAGCATGGGG
AGCGAACAG
>Otu271;uniq=Uniq512;size=371;
TGAGGAATATTGGACAATGGAGGCAACTCTGATCCAGCCATGCCGCGTGCAGGAAGACTGCCCTATGGGTTGTAAACTGC
TTTTATAGAGGAAGAAACCGCTCTACGAGTAGAGCTCTGACGGTACTCTACGAATAAGGATCGGCTAACTCCGTGCCAGC
AGCCGCGGTAATACGGAGGATCCAAGCGTTATCCGGAATCATTGGGTTTAAAGGGTCCGTAGGCGGGCTTATAAGTCAGT
GGTGAAAGTTTGCGGCTCAACCGTAAAATTGCCATTGATACTGTAGGTCTTGAATCATTGTGAAGTGGTTAGAATGTGTA
GTGTAGCGGTGAAATGCATAGATATTACACAGAATACCGATTGCGAAGGCAGATCACTAACAATTGATTGACGCTCAGGG
ACGAAAGCGTGGGTAGCGAACAG
>Otu272;uniq=Uniq515;size=369;
TGGGGAATATTGGACAATGGGCGCAAGCCTGATCCAGCCATGCCGCGTGTGTGAAGAAGGCCTTCGGGTTGTAAAGCACT
TTCAGCGAGGAGGAAAGGATGGTTGCTAATATCAACCGTCTGTGACGTTACTCGCAGAAGAAGCACCGGCTAACTCCGTG
CCAGCAGCCGCGGTAATACGGAGGGTGCAAGCGTTAATCGGAATTACTGGGCGTAAAGCGTGCGTAGGCGGCCTTTTAAG
TTGGATGTGAAAGCCCCGGGCTCAACCTGGGAACGGCATCCAAAACTGAGAGGCTCGAGTGCGGAAGAGGAGTGTGGAAT
TTCCTGTGTAGCGGTGAAATGCGTAGATATAGGAAAGAACACCAGTGGCGAAGGCGACACTCTGGTCTGACACTGACGCT
GAGGTACGAAAGCGTGGGGAGCAAACAG
>Otu273;uniq=Uniq516;size=369;
TGGGGAATATTGGACAATGGGCGAAAGCCTGATCCAGCAATGCCGCGTGAGTGATGAAGGCCTTAGGGTTGTAAAGCTCT
TTTACCAGGGATGATAATGACAGTACCTGGAGAATAAGCTCCGGCTAACTCCGTGCCAGCAGCCGCGGTAATACGGAGGG
AGCTAGCGTTGTTCGGAATTACTGGGCGTAAAGCGCGCGTAGGCGGCTTTTCAAGTCAGGGGTGAAATCCCGGGGCTCAA
CCCCGGAACTGCCCTTGAAACTGGATGGCTAGAATACTGGAGAGGTGAGTGGAATTCCGAGTGTAGAGGTGAAATTCGTA
GATATTCGGAAGAACACCAGTGGCGAAGGCGACTCACTGGACAGTTATTGACGCTGAGGTGCGAAAGCGTGGGGAGCAAA
CAG
>Otu274;uniq=Uniq517;size=368;
TGGGGAATATTGCACAATGGGCGCAAGCCTGATGCAGCAACGCCGCGTGAGGGATGACGGCCTTCGGGTTGTAAACCTCT
TTTAGCAGGGAAGAAGCGAAAGTGACGGTACCTGCAGAAAAAGCGCCGGCTAACTACGTGCCAGCAGCCGCGGTAATACG
TAGGGCGCAAGCGTTGTCCGGAATTATTGGGCGTAAAGAGCTCGTAGGCGGTCTGTCGCGTCTGCTGTGAAATCCCGAGG
CTCAACCTCGGGCTTGCAGTGGGTACGGGCAGACTAGAGTGCGGTAGGGGAGAATGGAATTCCTGGTGTAGCGGTGGAAT
GCGCAGATATCAGGAGGAACACCGATGGCGAAGGCAGTTCTCTGGGCCGTAACTGACGCTGAGGAGCGAAAGCGTGGGGA
GCGAACAG
>Otu275;uniq=Uniq518;size=368;
TAAGGAATATTGGACAATGGGCGCAAGCCTGATCCAGCCATCCCGCGTGCAGGATGACGGCCCTATGGGTTGTAAACTGC
TTTTAGATAGGACGAAACGCCTGGATTTATCCGGGTCTGACGGTACTATCAGAATAAGCACCGGCTAACTCCGTGCCAGC
AGCCGCGGTAATACGGAGGGTGCAAGCGTTATCCGGAATCACTGGGTTTAAAGGGTGCGTAGGCGGCGTCGTAAGTCAGA
TGTGAAAGCCCACCGCTTAACGGTGGAACTGCATTTGATACTGCGGTGCTTGAATCAGGTTGAGGTCAGCGGAATGTGTC
ATGTAGCGGTGAAATGCATAGATATGACATAGAACACCAATTGCGAAGGCAGCTGGCTAGACCTGTATTGACGCTGAGGC
ACGAAAGCGTGGGGAGCGAACAG
>Otu276;uniq=Uniq521;size=367;
TGGGGAATATTGGACAATGGGGGCAACCCTGATCCAGCCATGCCGCGTGAGTGAAGAAGGCCTTAGGGTTGTAAAGCTCT
TTCGCTAGGGAAGATAATGACGGTACCTAGTAAAGAAGTCCCGGCTAACTCCGTGCCAGCAGCCGCGGTAATACGGAGGG
GACTAGCGTTGTTCGGAATTACTGGGCGTAAAGAGTACGTAGGCGGCTTGGCAAGTTGGGTGTGAAAGCCCGGGGCTCAA
CCCCGGAACTGCACTCAAAACTGCTTGGCTAGAGATCGGAAGAGGTAAGTGGAATTCCCAGTGTAGAGGTGAAATTCGTA
GATATTGGGAAGAACACCGGTGGCGAAGGCGGCTTACTGGTCCGATACTGACGCTGAGGTACGAAAGCGTGGGGAGCAAA
CAG
>Otu277;uniq=Uniq522;size=367;
TGGGGAATATTGGACAATGGGCGCAAGCCTGATCCAGCCATGCCGCGTGGATGAAGAAGGCCCTAGGGTTGTAAAGTCCT
TTCGATGGTGAAGATAATGACGGTAACCATACAAGAAGCCCCGGCTAATTTCGTGCCAGCAGCCGCGGTAATACGAAAGG
GGCTAGCGTTGTTCGGAATTACTGGGCGTAAAGCGCACGTAGGCGGCCTTGTAAGTTGGGGGTGAAATCCCGGAGCTCAA
CTCCGGAACTGCCTCCAAAACTACAAAGCTAGAGGATGTGAGAGGATAGTGGAATTCCGAGTGTAGAGGTGAAATTCGTA
GATATTCGGAAGAACACCAGTGGCGAAGGCGACTGTCTGGCACATTTCTGACGCTGAGGTGCGAAAGCGTGGGGAGCAAA
CAG
>Otu278;uniq=Uniq523;size=366;
TGGGGAATATTGGACAATGGGCGCAAGCCTGATCCAGCCATGCCGCGTGTGTGAAGAAGGCCTTTTGGTTGTAAAGCACT
TTAAGCGAGGAGGAGGCTACTGAGATTAATACTCTTGGATAGTGGACGTTACTCGCAGAATAAGCACCGGCTAACTCTGT
GCCAGCAGCCGCGGTAATACAGAGGGTGCGAGCGTTAATCGGATTTACTGGGCGTAAAGCGTGCGTAGGCGGCTTTTTAA
GTCGGATGTGAAATCCCTGAGCTTAACTTAGGAATTGCATTCGATACTGGGAAGCTAGAGTATGGGAGAGGATGGTAGAA
TTCCAGGTGTAGCGGTGAAATGCGTAGAGATCTGGAGGAATACCGATGGCGAAGGCAGCCATCTGGCCTAATACTGACGC
TGAGGTACGAAAGCATGGGGAGCAAACAG
>Otu279;uniq=Uniq524;size=366;
TAACGAATATTCCGCAATGCGCGAAAGCGTGACGGGGCAATGCCGCGTGTGGGATGAAGCCCTTCGGGGTGTAAACCACT
GTCAGGGTTTAGGAACACAATGACCAAACTCAAAGGAAGGGCCGGCTAACTCTGTGCCAGCAGCCGCGGTAATACAGAGG
GCCCGAGCGTTAATCGGAATCACTGGGCTTAAAGAGTGCGTAGGCGGACATGTAGGTACCTTGTGAAATCCCACGGCTCA
ACCGTGGAATTGCTTGGTAAACCATATGTCTTGAGGCAGGTAGGGGTGGTCGGAACGATAGGTGGAGCGGTGAAATGCGT
AGATATCTATCGGAACGCCAACGGAGAAGTCAGGCCACTGGGCCTGTCCTGACGCTGAGGCACGAAAGCATGGGTAGCGA
ACGG
>Otu280;uniq=Uniq526;size=366;
TAGGGAATATTGGTCAATGGACGCAAGTCTGAACCAGCCATGCCGCGTGCAGGAAGACGGCCTTCTGGGTTGTAAACTGC
TTTTGACAGGGAAGAAATAGTCCATGCGTGGACAGTTGACTGTACCTGTAGAATAAGCACCGGCTAACTCCGTGCCAGCA
GCCGCGGTAATACGGAGGGTGCAAGCGTTGTCCGGATTTATTGGGTTTAAAGGGTGCGTAGGTTGTTTATTAAGTCAGTG
GTGAAATCCTACAGCTTAACTGTGGAACTGCCATTGATACTGATAGACTTGAGTGTCGTTGAGGCAGGCGGAATTTATGG
TGTAGCGGTGAAATGCATAGATACCATAAAGAACACCGATAGCGAAGGCAGCTTGCTTAGCGGCAACTGACACTGAGGCA
CGAAAGCGTGGGTAGCGAACAG
>Otu281;uniq=Uniq527;size=365;
TGGGGAATATTGGACAATGGGCGAAAGCCTGATCCAGCCATGCCGCGTGGATGAAGAAGGCCCTAGGGTTGTAAAGTCCT
TTCGATGGTGAAGATAATGACGGTAACCATACAAGAAGCCCCGGCTAATTTCGTGCCAGCAGCCGCGGTAATACGAAAGG
GGCTAGCGTTGTTCGGAATTACTGGGCGTAAAGCGCACGTAGGCGGCCTTGTAAGTTGGGGGTGAAATCCCGGGGCTCAA
CCCCGGAACTGCCTCCAAAACTACAAAGCTAGAGGATGTGAGAGGATAGTGGAATTCCGAGTGTAGAGGTGAAATTCGTA
GATATTCGGAAGAACACCAGTGGCGAAGGCGACTGTCTGGCACATTTCTGACGCTGAGGTGCGAAAGCGTGGGGAGCAAA
CAG
>Otu282;uniq=Uniq528;size=365;
TGAGGAATATTGGACAATGGAGGCAACTCTGATCCAGCCATGCCGCGTGCAGGAAGACTGCCCTATGGGTTGTAAACTGC
TTTTATACAGGAAGAAACACTCTCTCGTGAGGGAGCTTGACGGTACTGTAAGAATAAGGATCGGCTAACTCCGTGCCAGC
AGCCGCGGTAATACGGAGGATCCAAGCGTTATCCGGAATCATTGGGTTTAAAGGGTCCGTAGGCGGGCTATTAAGTCAGA
GGTGAAAGTTTGCCGCTCAACGGTAAAATTGCCTTTGATACTGGTAGTCTTGAATTAGTATGAAGTGGTTAGAATAAGTA
GTGTAGCGGTGAAATGCATAGATATTACTTAGAATACCAATTGCGAAGGCAGATCACTAATACTATATTGACGCTGAGGG
ACGAAAGCGTGGGGAGCGAACAG
>Otu283;uniq=Uniq529;size=364;
TGAGGAATATTGGACAATGGTGGGAACACTGATCCAGCCATGCCGCGTGCAGGATGACTGCCCTATGGGTTGTAAACTGC
TTTTATACGGGAAGAAACCCAGGTACGTGTACCTGGCTGACGGTACCGTAAGAATAAGGACCGGCTAACTCCGTGCCAGC
AGCCGCGGTAATACGGAGGGTCCGAGCGTTATCCGGAATCATTGGGTTTAAAGGGTCCGTAGGCGGGCCAATAAGTCAGA
GGTGAAAGGCCACGGCTCAACCGTGGGACTGCCTTTGATACTGTTGGTCTTGAGTCATAGTGGGGTTGCCGGAACATGTG
GTGTAGCGGTGAAATGCATAGATATCACATAGAACACCGATCGCGAAGGCAGGTGGCCAACTATGAACTGACGCTGATGG
ACGAAAGCGTGGGGAGCGAACGG
>Otu284;uniq=Uniq530;size=362;
TGGGGAATTTTGGACAATGGGCGAAAGCCTGATCCAGCCATGCCGCGTGCAGGATGAAGGCCTTCGGGTTGTAAACTGCT
TTTGTACGGAACGAAAAGCCTCTTTCTAATAAAGAGGGGTCATGACGGTACCGTAAGAATAAGCACCGGCTAACTACGTG
CCAGCAGCCGCGGTAATACGTAGGGTGCAAGCGTTAATCGGAATTACTGGGCGTAAAGCGTGCGCAGGCGGTTTTGTAAG
ACAGAGGTGAAATCCCCGGGCTCAACCTGGGAACTGCCTTTGTGACTGCAAGGCTGGAGTGCGGCAGAGGGGGATGGAAT
TCCGCGTGTAGCAGTGAAATGCGTAGATATGCGGAGGAACACCGATGGCGAAGGCAATCCCCTGGGCCTGCACTGACGCT
CATGCACGAAAGCGTGGGGAGCAAACAG
>Otu285;uniq=Uniq531;size=360;
TGGGGAATATTGCACAATGGGCGCAAGCCTGATGCAGCCATGCCGCGTGAGTGAAGAAGGCCTTAGGGTTGTAAAACTCT
TTCATCGGTGAAGATAATGACGGTAGCCGAAGAAGAAGCCCCGGCTAACTCCGTGCCAGCAGCCGCGGTAATACGGAGGG
GGCGAGCGTTGTTCGGAATTACTGGGCGTAAAGCGCACGTAGGCGGATTGGTCAGTTGGGGGTGAAATCCCGAGGCTTAA
CCTCGGAACTGCCCTCAATACTGCCAATCTAGAGATCGGAAGAGGTAAGTGGAATTCCTAGTGTAGAGGTGAAATTCGTA
GATATTAGGAAGAACACCAGTGGCGAAGGCGGCTTACTGGTCCGATACTGACGCTGAGGTGCGAAAGCGTGGGGAGCAAA
CAG
>Otu286;uniq=Uniq536;size=357;
TGGGGAATATTGGACAATGGGCGAAAGCCTGATCCAGCCATGCCGCGTGTGTGAAGAAGGTCTTCGGATTGTAAAGCACT
TTAAGTTGGGAGGAAGGGCAGTAAGTTAATACCTTGCTGTTTTGACGTTACCGACAGAATAAGCACCGGCTAACTTCGTG
CCAGCAGCCGCGGTAATACGAAGGGTGCAAGCGTTAATCGGAATTACTGGGCGTAAAGCGCGCGTAGGTGGTTCGTTAAG
TTGGATGTGAAAGCCCCGGGCTCAACCTGGGAACTGCATCCAAAACTGGCGAGCTAGAGTACGGTAGAGGGTAGTGGAAT
TTCCTGTGTAGCGGTGAAATGCGTAGATATAGGAAGGAACACCAGTGGCGAAGGCGACTACCTGGACTGATACTGACACT
GAGGTGCGAAAGCGTGGGGAGCAAACAG
>Otu287;uniq=Uniq537;size=353;
TGAGGAATATTGGACAATGGGTGAGAGCCTGATCCAGCCATCCCGCGTGAAGGATTAAGGACCTATGGTTTGTAAACTTC
TTTTTTACAGGGATAAACCTAGATACGTGTATCTAGTTGAAGGTACTGTAAGAATAAGCACCGGCTAACTCCGTGCCAGC
AGCCGCGGTAATACGGAGGGTGCAAGCGTTATCCGGATTTATTGGGTTTAAAGGGTCCGTAGGCGGATCGGTAAGTCAGT
GGTGAAATCTCATAGCTTAACTATGAAACTGCCATTGATACTGTCGGTCTTGAGTGTATTTGAAGTAGCTGGAATGAGTA
GTGTAGCGGTGAAATGCATAGATATTACTCAGAACACCAATTGCGAAGGCAGGTTACTAAGATACAACTGACGCTGATGG
ACGAAAGCGTGGGGAGCGAACAG
>Otu288;uniq=Uniq538;size=350;
TGGGGAATATTGCACAATGGGCGAAAGCCTGATGCAGCAACGCCGCGTGAGCGATGAAGGCCTTCGGGTCGTAAAGCTCT
GTCCTCAAGGAAGATAATGACGGTACTTGAGGAGGAAGCCCCGGCTAACTACGTGCCAGCAGCCGCGGTAATACGTAGGG
GGCTAGCGTTATCCGGAATTACTGGGCGTAAAGGGTGCGTAGGTGGTTTCTTAAGTCAGAGGTGAAAGGCTACGGCTCAA
CCGTAGTAAGCCTTTGAAACTGGGAAACTTGAGTGCAGGAGAGGAGAGTGGAATTCCTAGTGTAGCGGTGAAATGCGTAG
ATATTAGGAGGAACACCAGTTGCGAAGGCGGCTCTCTGGACTGTAACTGACACTGAGGCACGAAAGCGTGGGGAGCAAAC
AG
>Otu289;uniq=Uniq540;size=349;
TGGGGAATATTGGACAATGGGCGAAAGCCTGATCCAGCAACGCCGCGTGGAGGATGAAGGCCTTCGGGTTGTAAACTCCT
GTCAGGTGGGACGAACGAACGAAGGTTAAGAGCTGTCGTTCTTGACGGTACCACCAGAGGAAGCCCCGGCTAACTCCGTG
CCAGCAGCCGCGGTAATACGGAGGGGGCGAGCGTTATTCGGAATTATTGGGCGTAAAGGGCTCGTAGGCGGCCTAGCAAG
TCAGTGGTGAAATCCCTCGGCTCAACCGAGGAACTGCCTCTGAAACTGCCAGGCTAGAGGCCGGGAGAGGGTGGTGGAAT
TCCCAGTGTAGCGGTGAAATGCGTAGATATTGGGAGGAACACCAGTGGCGAAGGCGGCCACCTGGACCGGTTCTGACGCT
GAGGAGCGAAAGCGTGGGGAGCAAACAG
>Otu290;uniq=Uniq542;size=348;
TGGGGAATTTTCCGCAATGGGCGAAAGCCTGACGGAGCAACGCCGCGTGAGGGATGAAGGCCTCTGGGCTGTAAACCTCT
TTTATCAAGGAAGAAGATCTGACGGTACTTGATGAATAAGCCACGGCTAATTCCGTGCCAGCAGCCGCGGTAATACGGGA
GTGGCAAGCGTTATCCGGAATTATTGGGCGTAAAGCGTCCGCAGGCGGCCTGAAAAGTCTGCTGTTAAAGCGTGGAGCTT
AACTCCATTTCAGCAGTGGAAACTGTCAGGCTTGAGTGTGGTAGGGGCAGAGGGAATTCCCGGTGTAGCGGTGAAATGCG
TAGATATCGGGAAGAACACCAGTGGCGAAAGCGCTCTGCTGGGCCATCACTGACGCTCATGGACGAAAGCCAGGGGAGCG
AAAGG
>Otu291;uniq=Uniq544;size=347;
TGGGGAATATTGGACAATGGGCGCAAGCCTGATCCAGCAATGCCGCGTGAGTGATGAAGGCCTTCGGGTCGTAAAGCTCT
TTTACCAGGGATGATAATGACAGTACCTGGAGAATAAGCTCCGGCTAACTCCGTGCCAGCAGCCGCGGTAATACGGAGGG
AGCTAGCGTTGTTCGGAATTACTGGGCGTAAAGCGCGCGTAGGCGGCGACACAAGTCAGAGGTGAAAGCCCGGGGCTCAA
CCCCGGAACTGCCTTTGAAACTAGGTTGCTAGAATCTTGGAGAGGTCAGTGGAATTCCGAGTGTAGAGGTGAAATTCGTA
GATATTCGGAAGAACACCAGTGGCGAAGGCGACTGACTGGACAAGTATTGACGCTGAGGTGCGAAAGCGTGGGGAGCAAA
CAG
>Otu292;uniq=Uniq545;size=346;
TGGGGAATTTTCCGCAATGGGCGAAAGCCTGACGGAGCAATCTCGCGTGAGGGATGACTGCCTATGGGTTGTAAACCTCT
TTTTTCAGGGAGGAATAAATGACGTGTACCTGAAGAATAAGCATCGGCTAACTCCGTGCCAGCAGCCGCGGTAAGACGGA
GGATGCAAGTGTTATCCGGAATCACTGGGCGTAAAGCGTCTGTAGGTGGTTTAATAAGTCAACTGTTAAATCTTGAAGCT
CAACTTCAAAATCGCAGTCGAAACTATTAGACTAGAGTATAGTAGGGGTAAAGGGAATTTCCAGTGGAGCGGTGAAATGC
GTAGAGATTGGAAAGAACACCGATGGCGAAGGCACTTTACTGGGCTATTACTGACACTCAGAGACGAAAGCTAGGGTAGC
AAATGG
>Otu293;uniq=Uniq546;size=344;
TGGGGAATATTGCGCAATGGGCGAAAGCCTGACGCAGCCACGCCGCGTGAGCGATGAAGGCCCTAGGGTCGTAAAGCTCT
GTGGAGGGAGAAGAAACCTGACGGTATCCCTTTAGCAAGCACCGGCTAACTCCGTGCCAGCAGCCGCGGTAATACGGAGG
GTGCAAACGTTGCTCGGAATCATTGGGCGTAAAGCACATGTAGGCGGCAACGCAAGTTGGATGTGAAAGCCCAGGGCTCA
ACCTTGGAAGTGCATCCAAAACTGCGTAGCTTGAGTCCCGGAGGGGCCCAGAGAATTCCCGGTGTAGAGGTGAAATTCGT
AGATATCGGGAGGAATACCAGTGGCGAAGGCGCTGGGCTGGACGGGTACTGACGCTGAGATGTGAAAGCGTGGGGAGCAA
ACAG
>Otu294;uniq=Uniq547;size=344;
TGAGGAATATTGGACAATGGGCGGGAGCCTGATCCAGCCATGCCGCGTGCAGGAAGACGGCCCTACGGGTTGTAAACTGC
TTTTGTACGGGAAGAAAACCAGCTACGCGTAGCTGACCGACGGTACCGTAAGAATAAGGACCGGCTAACTCCGTGCCAGC
AGCCGCGGTAATACGGAGGGTCCGAGCGTTATCCGGAATCATTGGGTTTAAAGGGTCCGTAGGCGGGCCGTTAAGTCAGG
GGTGAAATCCCACCGCTCAACGGTGGCACTGCCCTTGATACTGGCGGTCTTGAGTGATGGTGGAGCGGCCGGAATATGTA
GTGTAGCGGTGAAATGCATAGATATTACATAGAACACCGATCGCGAAGGCAGGTCGCTAACCATGTACTGACGCTGATGG
ACGAAAGCGTGGGGAGCGAACGG
>Otu295;uniq=Uniq548;size=343;
TCGAGAATCATTCACAATGCACGAAAGTGTGATGATGCGACGCCGCGTGAAGGATGAAGGCCCTAGGGTCGTAAACTTCT
GTCAGAAGGAAAGAACGGTCATTGCGTTAATAGCGTTTTGATTTGACGGTACCTTCAGAGGAAGCCACGGCTAACTCTGT
GCCAGCAGCCGCGGTAATACAGAGGTGGCAAGCGTTGTTCGGATTTACTGGGCGTAAAGGGTGCGTAGGCGGTTTTGTAT
GTCAGATGTGAAAGCCCATGGCTCAACCATGGAATTGCATTTGAAACTGCAGAACTCGAGTATCGGAGAGGTAGATGGAA
TTCTAGGTGTAGCGGTGAAATGCGTAGATATCTAGAAGAACACCAGCGGCGAAAGCGATCTACTGGACGAATACTGACGC
TGAGGCACGAAAGCCAGGGGAGCGAAGAG
>Otu296;uniq=Uniq552;size=341;
TGGGGAATATTGGACAATGGGCGCAAGCCTGATCCAGCCATGCCGCGTGAATGATGAAGGCCTTAGGGTTGTAAAATTCT
TTCGCCAGGGATGATAATGACAGTACCTGGTAAAGAAGCCCCGGCTAACTTCGTGCCAGCAGCCGCGGTAATACGAAGGG
GGCTAGCGTTGTTCGGAATTACTGGGCGTAAAGCGCGCGTAGGCGGACTTTTAAGTCAGATGTGAAATCCCGGGGCTCAA
CCTCGGCACTGCATTTGAAACTGGGAGTCTAGAGTTCAGGAGAGGTTAGCGGAATACCGAGTGTAGAGGTGAAATTCGTA
GATATTCGGTGGAACACCAGTGGCGAAGGCGGCTAACTGGACTGATACTGACGCTGAGGTGCGAAAGTGTGGGGAGCAAA
CAG
>Otu297;uniq=Uniq554;size=340;
TGGGGAATATTGCACAATGGGCGCAAGCCTGATGCAGCCATGCCGCGTGTGTGAAGAAGGCTCTAGGGTTGTAAAGCACT
TTCAGCGAGGAGGAAAGGGAGTAGGTTAATACCCTGCTTCTGTGACGTTACTCGCAGAAGAAGCACCGGCTAACTCCGTG
CCAGCAGCCGCGGTAATACGGAGGGTGCAAGCGTTAATCGGAATTACTGGGCGTAAAGCGTGCGTAGGCGGCTACTTAAG
TGGGATGTGAAAGCCCCGGGCTCAACCTGGGAACTGCACCCCAAACTGGGTAGCTAGAGTACGAGAGAGGAGTGTGGAAT
TTCCTGTGTAGCGGTGAAATGCGTAGATATAGGAAGGAACACCAGTGGCGAAGGCGACACTCTGGCTTGATACTGACGCT
GAGGTACGAAAGCGTGGGGAGCAAACAG
>Otu298;uniq=Uniq557;size=340;
TAGGGAATATTGGTCAATGGACGGAAGTCTGAACCAGCCATGCCGCGTGCAGGAAGACGGCCTTCTGGGTTGTAAACTGC
TTTTCTCAGGGAAGAAAAGGGCCTTGCGAGGCAAATTGCCGGTACCTGAGGAATAAGCACCGGCTAACTCCGTGCCAGCA
GCCGCGGTAATACGGAGGGTGCGAGCGTTGTCCGGATTTATTGGGTTTAAAGGGTGCGTAGGCGGCCTATTAAGTCAGTG
GTGAAAGGTATCAGCTTAACTGATGACGTGCCATTGAAACTGATAGGCTTGAGTACAGACGAGGTAGGCGGAATTTATGG
TGTAGCGGTGAAATGCATAGATACCATAAAGAACACCGATAGCGAAGGCAGCTTACTAGACTGAGACTGACGCTGAGGCA
CGAAAGCGTGGGGAGCGAACAG
>Otu299;uniq=Uniq561;size=337;
TCGGGAATTTTGGGCAATGGGGGAAACCCTGACCCAGCAACGCCGCGTGAGGGATGAAGGCCTTCGGGTCGTAAACCTCT
GTCGAGAGGGAAGAACGTTAGTCGGGTTAATACCCTGATTGGCTGACGGTACCTCCAAAGGAAGCACCGGCTAACTCCGT
GCCAGCAGCCGCGGTAATACGGAGGGTGCAAGCGTTGTTCGGAATCATTGGGCGTAAAGCGCGTGTAGGCGGCTTGGCAA
GTCGGATGTGAAATCCCGGGGCCCAACCCCGGAACTGCATTCGAAACTGCTTCGCTAGAGTCTCGGAGAGGAGAGCGGAA
TTCCCGGTGTAGAGGTGAAATTCGTAGATATCGGGAGGAACACCAGTGGCGAAGGCGGCTCTCTGGACGATGACTGACGC
TGAGACGCGAAAGCGTGGGGAGCAAACAG
>Otu300;uniq=Uniq562;size=336;
TGGGGAATCTTAGACAATGGGCGAAAGCCTGATCTAGCCATGCCGCGTGAGTGATGAAGGCCTTAGGGTCGTAAAGCTCT
TTCGCCAGGGATGATAATGACAGTACCTGGTAAAGAAACCCCGGCTAACTCCGTGCCAGCAGCCGCGGTAATACGGAGGG
GGTTAGCGTTGTTCGGAATTACTGGGCGTAAAGCGCACGTAGGCTGACTATTAAGTCAGAGGTGAAATCCCGGGGCTCAA
CCCCGGAACTGCCTTTGATACTGGTAGTCTTGAGTTCGAGAGAGGTGAGTGGAATTCCGAGTGTAGAGGTGAAATTCGTA
GATATTCGGAGGAACACCAGTGGCGAAGGCGGCTCACTGGCTCGATACTGACGCTGAGGTGCGAAAGTGTGGGGAGCAAA
CAG
>Otu301;uniq=Uniq564;size=336;
TGGGGAATATTGGACAATGGGCGCAAGCCTGATCCAGCCATGCCGCGTGAGTGATGAAGGCCCTAGGGTTGTAAAGCTCT
TTCAACGGTGAAGATAATGACGGTAACCGTAGAAGAAGCCCCGGCTAACTTCGTGCCAGCAGCCGCGGTAATACGAAGGG
GGCTAGCGTTGTTCGGAATTACTGGGCGTAAAGCGCGCGTAGGCGGATTGATCAGTCAGGGGTGAAATCCCGGGGCTCAA
CCCCGGAACTGCCTTTGATACTGTCAATCTAGAGATCGAGAGAGGTGAGTGGAATTCCGAGTGTAGAGGTGAAATTCGTA
GATATTCGGAGGAACACCAGTGGCGAAGGCGGCTCACTGGCTCGATACTGACGCTGAGGTGCGAAAGCGTGGGGAGCAAA
CAG
>Otu302;uniq=Uniq565;size=335;
TAAGGAATATTGGGCAATGGACGCAAGTCTGACCCAGCCATCCCGCGTGAAGGATGACTGCCCTATGGGTTGTAAACTTC
TTTTATGAGAGAAGAAACACTTGGATTTATCCGAGCTTGACGGTATCTCATGAATAAGCACCGGCTAACTCCGTGCCAGC
AGCCGCGGTAATACGGAGGGTGCAAGCGTTATCCGGAATCACTGGGTTTAAAGGGTGCGTAGGCGGTACGATAAGTCAGA
GGTGAAATGCTTGAGCTTAACTGAAGAATTGCCTTTGATACTGTCGTACTTGAATCAGAATGAGGTTGGCGGAATGTGAC
ATGTAGCGGTGAAATGCATAGATATGTCATGGAACACCGATTGCGAAGGCAGCTGACTGGCACTTGATTGACGCTGAGGC
ACGAAAGCGTGGGGAGCGAACAG
>Otu303;uniq=Uniq567;size=333;
TGGGGAATCTTGCACAATGGAGGAAACTCTGATGCAGCGATGCCGCGTGAGTGAAGAAGGCCCTTGGGTTGTAAAGCTCT
TTCGTCGGGGAAGAAAATGACTGTACCCGAATAAGAAGGTCCGGCTAACTTCGTGCCAGCAGCCGCGGTAATACGAAGGG
ACCTAGCGTAGTTCGGAATTACTGGGCTTAAAGAGTTCGTAGGTGGTTGAAAAAGTTGGTGGTGAAATCCCAGAGCTTAA
CTCTGGAACTGCCATCAAAACTTTTCAGCTAGAGTTTGATAGAGGAAAGCAGAATTTCTAGTGTAGAGGTGAAATTCGTA
GATATTAGAAAGAATACCAATTGCGAAGGCAGCTTTCTGGATCATTACTGACACTGAGGAACGAAAGCATGGGTAGCGAA
GAG
>Otu304;uniq=Uniq571;size=332;
TGAGGAATCTTGCGCAATGGGCGAAAGCCTGACGCAGCCACGCCGCGTGCCGGAAGACGGCCCTATGGGTTGTAAACGGC
TTTTGCCAGGGAAGAAAGCCCGGGGTTCGCCCTGGATTGACGGTACCTGGTGAATAAGCACCGGCTAACTCCGTGCCAGC
AGCCGCGGTAATACGGAGGGTGCAAGCGTTGTCCGGAATCATTGGGTGTAAAGGGTGCGTAGGCGGACTGCTAAGTCTGG
GGTGAAATCTTGCCGCTTAACGGTAAAATGGCCTTGGATACTGGCAGTCTTGAGTGTAGAAGAGGCAGGTGGAATTCGTA
GTGTAGCGGTGAAATGCATAGATATTACGAAGAACATCAGTGGCGAAGGCGGCCTGCTGGTCTACAACTGACGCTGAGGC
ACGAAAGCGTGGGGAGCGAACAG
>Otu305;uniq=Uniq573;size=331;
TGAGGAATATTGGACAATGGAGGCAACTCTGATCCAGCCATGCCGCGTGCAGGAAGACTGCCCTATGGGTTGTAAACTGC
TTTTATACAGGAAGAAACAGACCTACGTGTAGGTCCTTGACGGTACTGTAAGAATAAGGATCGGCTAACTCCGTGCCAGC
AGCCGCGGTAATACGGAGGATCCAAGCGTTATCCGGAATCATTGGGTTTAAAGGGTCCGTAGGTTGATAATTAAGTCAGA
GGTGAAATCCTGCAGCTTAACTGTAGAATTGCCTTTGATACTGGTTGTCTTGAGTCATTATGAAGTAGTTAGAATATGTA
GTGTAGCGGTGAAATGCATAGATATTACATAGAATACCAATTGCGAAGGCAGATTACTAATAATGTACTGACACTGATGG
ACGAAAGCGTGGGGAGCGAACAG
>Otu306;uniq=Uniq574;size=331;
TGGGGAATCTTAGACAATGGGGGCAACCCTGATCTAGCCATGCCGCGTGAGTGATGAAGGCCTTAGGGTTGTAAAGCTCT
TTCAGCTGGGAAGATAATGACGGTACCAGCAGAAGAAGCCCCGGCTAACTCCGTGCCAGCAGCCGCGGTAATACGGAGGG
GGCTAGCGTTGTTCGGAATTACTGGGCGTAAAGCGCACGTAGGCGGACTGGAAAGTCAGAGGTGAAATCCCAGGGCTCAA
CCTTGGAACTGCCTTTGAAACTATCAGTCTGGAGTTCGAGAGAGGTGAGTGGAATTCCGAGTGTAGAGGTGAAATTCGTA
GATATTCGGAGGAACACCAGTGGCGAAGGCGGCTCACTGGCTCGATACTGACGCTGAGGTGCGAAAGCGTGGGGAGCAAA
CAG
>Otu307;uniq=Uniq575;size=330;
TGAGGAATATTGGACAATGGGCGCAAGCCTGATCCAGCCATGCCGCGTGCAGGAAGACTGCCCTATGGGTTGTAAACTGC
TTTTATACAGGAAGAAACCCTCCTACGTGTAGGGGGCTGACGGTACTGTAAGAATAAGCATCGGCTAACTCCGTGCCAGC
AGCCGCGGTAATACGGAGGATGCAAGCGTTATCCGGAATCATTGGGTTTAAAGGGTCCGTAGGTGGATTAATAAGTCAGA
GGTGAAATCCTGCAGCTTAACTGTAGAACTGCCTTTGAAACTGTTAATCTTGAATTATTGTGAAGTAGTTAGAATATGTA
GTGTAGCGGTGAAATGCATAGATATTACATAGAATACCGATTGCGAAGGCAGATTACTAACAATATATTGACACTGATGG
ACGAAAGCGTGGGGAGCGAACAG
>Otu308;uniq=Uniq578;size=327;
TAACGAATCTTCCGCAATGGACGAAAGTCTGACGGAGCAATGCCGCGTGTGGGATGAAGCGCCTTCGGTGTGTAAACCAC
TGTCAGGGACTAGGAACCATGACCAGTCCCAAAGGAAGGGCCGGCTAATTCAGTGCCAGCAGCCGCGGTAATACTGAAGG
CCCGAGCGTTAATCGGAATCACTGGGCTTAAAGGGTACGCAGGCGGGCCTGTAGGTACTTTGTGAAATCCCACGGCTTAA
CCGTGGAACTGCAGAGTAAACCACAGGTCTTGAGACATGTAGGGGTCAGCGGAACGATGTGTGGAGCGGTGAAATGCGTA
GATATACATCGGAACGCCAATGGCGAAGGCAGCTGACTGGGCATGTTCTGACGCTCAGGTACGAAAGCGTGGGGAGCAAA
CAG
>Otu309;uniq=Uniq580;size=324;
TAGGGAATCTTCCGCAATGGACGAAAGTCTGACGGAGCCATGCCGCGTGAAGGATGACAGCCCATGGGTTGTAAACTTCT
TTTGTACGGGAAGAAAATCTGACGGTACCGTACGAATAAGGACCGACTAATTACGTGCCAGCAGTCGCGGTAATACGTAA
GGTTCAAGCATTAACCGGAATTATTGGGCGTAAAGCGTCCGCAGGTGGTGCAGAAAGTCTGTTATTAAATACCGGAGCTC
AACTTCGGTGCTGTAATGGAAACTTCTGTACTAGAGGGATGGAGAGGTATGCGGAATTGTGCAAGTAGGGGTAAAATCCG
TAGATATGCACAGGAACACCAAAAGCGAAGGCAGCATACTGGACATTTCCTGACACTCATGGACGAAAGCGTGGGGAGCG
AAAGG
>Otu310;uniq=Uniq581;size=323;
TCGAGAATCATTCGCAATGGGGGAAACCCTGACGGTGCGACGCCGCGTGGAGGATGAAGGCCCTCGGGTCGTAAACTCCT
GTCATCAGAGAGTAATGGCTTACTGTGAATAGCAGTGGGTCTTGATAGTATCTGAAGAGGAAGGGACGGCTAACTTCGTG
CCAGCAGCCGCGGTAATACGAAGGTCCCAAGCGTTGTTCGGAATCACTGGGCGTAAAGCGTGTGTAGGCGGCGTGGAAAG
TCAGATGTGAAAGCCCGGGGCTCAACCTCGGAACTGCATCCGATACTCCCACGCTAGAGTAGTGGAGGGGCATCTGGAAT
TCACGGTGTAGCAGTGAAATGCGTAGATATCGTGAGGAACACTAGTGGCGAAGGCGAGATGCTGGACACTAACTGACGCT
GAGACACGAAGGCCAGGGTAGCGAAAGG
>Otu311;uniq=Uniq583;size=322;
TGGGGAATCTTGCGCAATGGGCGAAAGCCTGACGCAGCCATGCCGCGTGAATGATGAAGGTCTTAGGATTGTAAAATTCT
TTCACCGGGGACGATAATGACGGTACCCGGAGAAGAAGCCCCGGCTAACTTCGTGCCAGCAGCCGCGGTAATACGAAGGG
GGCTAGCGTTGCTCGGAATTACTGGGCGTAAAGGGCGCGTAGGCGGACATTTAAGTCAGGGGTGAAATCCCAGAGCTCAA
CTCTGGAACTGCCTTTGATACTGGATGTCTTGAGTGTGAGAGAGGTATGTGGAACTCCGAGTGTAGAGGTGAAATTCGTA
GATATTCGGAAGAACACCAGTGGCGAAGGCGACATACTGGCTCATTACTGACGCTGAGGCGCGAAAGCGTGGGGAGCAAA
CAG
>Otu312;uniq=Uniq584;size=322;
TGAGGAATATTGGACAATGGAGGCAACTCTGATCCAGCCATGCCGCGTGCAGGAAGACTGCCCTATGGGTTGTAAACTGC
TTTTATAGAGGAAGAAACCGCTCTACGTGTAGAGCTCTGACGGTACTCTACGAATAAGGATCGGCTAACTCCGTGCCAGC
AGCCGCGGTAATACGGAGGATCCAAGCGTTATCCGGAATCATTGGGTTTAAAGGGTCCGTAGGCGGGCTTATAAGTCAGT
GGTGAAAGTTTGCGGCTCAACCGTAAAATTGCCATTGATACTGTAGGTCTTGAATCATTGTGAAGTGGTTAGAATGTGTA
GTGTAGCGGTGAAATGCATAGATATTACACAGAATACCGATTGCGAAGGCAGATCACTAACAATTGATTGACGCTCAGGG
ACGAAAGCGTGGGTAGCGAACAG
>Otu313;uniq=Uniq589;size=321;
TGGGGAATATTGCACAATGGGCGCAAGCCTGATGCAGCGACGCCGCGTGGGGGATGACGGCCTTCGGGTTGTAAACCTCT
TTCGACAGGGACGAAGCTTTGGTGACGGTACCTGTATAAGAAGCACCGGCTAACTACGTGCCAGCAGCCGCGGTAATACG
TAGGGTGCGAGCGTTGTCCGGAATTACTGGGCGTAAAGAGCTCGTAGGTGGTTTGTCGCGTCGTCTGTGAAATTCCGGGG
CTTAACTTCGGGCGTGCAGGCGATACGGGCATAACTTGAGTGCTGTAGGGGAGACTGGAATTCCTGGTGTAGCGGTGGAA
TGCGCAGATATCAGGAGGAACACCGATGGCGAAGGCAGGTCTCTGGGCAGTAACTGACGCTGAGGAGCGAAAGCATGGGG
AGCGAACAG
>Otu314;uniq=Uniq591;size=320;
TGGGGAATCTTGCACAATGGGCGAAAGCCTGATGCAGCAACGCCGCGTGCGGGAAGACGGCCCTAGGGTTGTAAACCGCT
TTCAGGAGGGAAGAAAATGACGGTACCTCCAGAAGAAGGTGCGGCCAACTACGTGCCAGCAGCCGCGGTGACACGTAGGC
ACCAAGCGTTATCCGGATTCATTGGGCGTAAAGAGCTCGTAGGCGGTTCGGTAAGTCGGGTGTGAAAATCCAAGGCTCAA
CCTTGGGACGCCACCCGATACTGCTGTGACTCGAGTGCGGTAGGGGAGCGGGGAATTCCTGGTGTAGCGGTGAAATGCGC
AGATATCAGGAGGAACACCAGTGGCGAAGGCGCCGCTCTGGGCCGTAACTGACGCTGAGGAGCGAAAGCATGGGTAGCAA
ACAG
>Otu315;uniq=Uniq592;size=319;
TAACGAATATTCCGCAATGCGCGAAAGCGTGACGGAGCAATGCCGCGTGCAGGATGAATCTCTTCGGAGTGTAAACTGCT
GTCAGGGTTTAGCAACTCAATGAGCAGACCCAAAGGAAGGGCCGGCTAACTTCGTGCCAGCAGCCGCGGTAACACGAAGG
GCCCGAGCGTTGCGCGGAATTATTGGGCTTAAAGCGTACGTAGGTGGGTGTGTAGGCACCTTGTGAAAGCCCCCGGCTCA
ACCGGGGAATTGCTTGGTGAACCCCACATCTTGAGGCAGGTAGGGGCTGTCGGAACGATAGGTGGAGTGGTGAAATGCGT
TGATATCTATCGGAACGCCAAAGGAGAAATCAGACAGCTGGGCCTGTCCTGACGCTGAGGTACGAAAGCGTGGGGAGCGA
ACGG
>Otu316;uniq=Uniq593;size=319;
TGAGGAATATTGGTCAATGGACGCAAGTCTGAACCAGCCATGCCGCGTGCAGGAAGACGGCCCTACGGGTTGTAAACTGC
TTTTATATGGAAAGAAACCCCCTGACGTGTCAGGGGCTGACGGTACCATATGAATAAGCACCGGCTAACTCCGTGCCAGC
AGCCGCGGTAATACGGAGGGTGCAAGCGTTATCCGGATTTATTGGGTTTAAAGGGTGCGCAGGCGGGATAGTAAGTCAGT
GGTGAAATCCAACAGCTCAACTGTTGAACTGCCATTGATACTGCTATTCTTGAATTTAGTTGAAGTGAACGGAATGTAAC
ATGTAGCGGTGAAATGCATAGATATGTTACAGAACACCAATTGCGAAGGCAGTTCACTAAGCTAATATTGACGCTCAGGC
ACGAAAGCGTGGGGAGCGAACAG
>Otu317;uniq=Uniq594;size=319;
TGGGGAATATTGGACAATGGGCGCAAGCCTGATCCAGCCATGCCGCGTGAGTGATGAAGGCCTTAGGGTTGTAAAGCTCT
TTCAGCAGGGAAGATAATGACGGTACCTGCAGAAGAAGCCCCGGCTAACTCCGTGCCAGCAGCCGCGGTAATACGGAGGG
GGCTAGCGTTGTTCGGATTTACTGGGCGTAAAGCGCGCGTAGGCGGCTTGCCAAGTTGGAGGTGAAAGCCCAGGGCTCAA
CCCTGGAACTGCCTTCAAAACTGGCTCGCTAGAGACCGGGAGAGGTGAGTGGAATTCCCAGTGTAGAGGTGAAATTCGTA
GATATTGGGAAGAACACCAGTGGCGAAGGCGGCTCACTGGACCGGTACTGACGCTGAGGCGCGAAAGCGTGGGGAGCAAA
CAG
>Otu318;uniq=Uniq596;size=318;
TGGGGAATTTTGCACAATGGGGGAAACCCTGATGCAGCGACGCCGCGTGATTTAGAAGGCCTTCGGGTTGTAAAAATCTT
TTTTACGGGATGAAAATGACAGTACCGTAAGAATAAGGTCCGGCTAAATACGTGCCAGCAGCCGCGGTAATACGTATGGA
CCGAGCGTTGTCCGGAATCATTGGGCGTAAAGGGTACGTAGGCGGCCTAGTAAGTTAGAAGTTAAAGAATATAGCTCAAC
TATATAAAGCTTTTAAAACTGCTAGGCTTGAGAGATGGAAGGGAAAGTGGAATTCCTAGTGTAGCGGTGAAATGCGCAGA
TATTAGGAAGAATACCGGTGGCGAAGGCGACTTTCTGGTCATCATCTGACGCTGAGGTACGAAAGCGTGGGTAGCAAACA
G
>Otu319;uniq=Uniq599;size=317;
TAGGGAATCTTGGGCAATGGGCGCAAGCCTGACCCAGCCATGCCGCGTGTGTGAAGAAGGCCCTAGGGTTGTAAAGCACT
TTCAGAAGTGAAGAAATGCTTAGGGATAATACCCCTGAGTTTTGACGTTAACTTCAGAAGAAGCACCGGCTAACTCCGTG
CCAGCAGCCGCGGTAATACGGAGGGTGCGAACGTTAATCGGAATTACTGGGCGTAAAGCGCGCGTAGGCGGTTTGTTAAG
TGGGATGTGAAAGCCCCGGGCTTAACCTGGGAACTGCATTCCAAACTAGCAGACTAGAGTATGGTAGAGGGAGGTAGAAT
TTCCTGTGTAGCGGTGAAATGCGTAGATATGGGAAGGAATACCGGTGGCGAAGGCGGCCTCCTGGACCAATACTGACGCT
GAGGTGCGAAAGCGTGGGGAGCAAACAG
>Otu320;uniq=Uniq604;size=315;
TGGGGAATCTTGGACAATGGGGGAAACCCTGATCCAGCGACGCCGCGTGATCGATGAAGGCCTTCGGGTCGTAAAGATCT
TTCAGCGGGGACTATTATGAAGGTACCCGCAGAAGCAGGAGCGGCTAACTATGTGCCAGCAGCCGCGGTAATACATAGGC
TCCAAGCGTTGTTCGGAATTACTGGGCGTAAAGCGAGTGTAGGCGGTGCGATAAGTCGATTGTGAAATCTCCCGGCTCAA
CCGGGAGGGTGCGGTCGAAACTGTCGGACTGGAGTCCGAGAGGGGAGAGTGGAATTCCTGGTGTAGCGGTGAAATGCGTA
GATATCAGGAGGAACATCGGTGGTGAAGACGGCTCTCTGGATCGTGACTGACGCTGAGACTCGAAAGCGTGGGGAGCAAA
CAG
>Otu321;uniq=Uniq605;size=314;
TGAGGAATATTGGTCAATGGAGGCAACTCTGAACCAGCCATGCCGCGTGAAGGAAGAATGTCCTACGGATTGTAAACTTC
TTTTATTTGAGAAGAAACCCAACTACGTGTAGTTGGCTGACGGTATCAAATGAATAAGCACCGGCTAACTCCGTGCCAGC
AGCCGCGGTAATACGGAGGGTGCAAGCGTTATCCGGAATCATTGGGTTTAAAGGGTTCGCAGGCGGCCTAATAAGTCAGT
GGTGAAATCCTACAGCTTAACTGTAGAACTGCCATTGATACTGTTAGGCTTGAATATAGTTGAAGTAGGCGGAATGTGTA
GTGTAGCGGTGAAATGCTTAGATATTACACAGAACACCGATAGCGAAGGCAGCTTACTAAGCTATGATTGACGCTCATGA
ACGAAAGCGTGGGGAGCGAACAG
>Otu322;uniq=Uniq607;size=313;
TGGGGAATATTGCGCAATGGGCGAAAGCCTGACGCAGCGACGCCGCGTGGGGGATGACGGCCTTCGGGTTGTAAACCTCT
TTCAGCAGGGACGAAGCGAAAGTGACGGTACCTGCAGAAGAAGCACCGGCCAACTACGTGCCAGCAGCCGCGGTAATACG
TAGGGTGCAAGCGTTGTCCGGAATTATTGGGCGTAAAGAGCTCGTAGGCGGTTTGTTGCGTCGGCTGTGAAAACCTGAGG
CTCAACCTCAGGCCTGCAGTCGATACGAGCAGACTAGAGTGTTGCAGGGGAGACTGGAATTCCTGGTGTAGCGGTGAAAT
GCGCAGATATCAGGAGGAACACCGGTGGCGAAGGCGGGTCTCTGGGCAACAACTGACGCTGAGGAGCGAAAGCGTGGGGA
GCGAACAG
>Otu323;uniq=Uniq611;size=312;
TGAGGAATCTTGCGCAATGGGCGAAAGCCTGACGCAGCCACGCCGCGTGCCGGAAGAAGGTCCTATGGATTGTAAACGGC
TTTTGTCAGGGAAGAATCCCCGGGTTTCGATCTGGGTTGACGGTACCTGATGAATAAGCACCGGCTAACTCCGTGCCAGC
AGCCGCGGTAATACGGAGGGTGCAAGCGTTGTCCGGAATCATTGGGTGTAAAGGGTGCGTAGGCGGACCACTAAGTCTGG
GGTGAAATCCTGCCGCTTAACGGTAGAATGGCCTTGGATACTGGTGATCTTGAGTACAGAAGAGGTCGGTGGAATTCGTA
GTGTAGCGGTGAAATGCATAGATATTACGAAGAACACCAGTGGCGAAGGCGGCCGGCTGGTCTGTAACTGACGCTGAGGC
ACGAAAGCGTGGGGAGCGAACAG
>Otu324;uniq=Uniq612;size=311;
TGGGGAATATTGGACAATGGGGGCAACCCTGATCCAGCAATGCCGCGTGTGTGAAGAAGGCCTGCGGGTTGTAAAGCACT
TTCAGTAGAGAAGAAAAGCTTACGGTTAATACCCGTGAGTCTTGACGTAACCTACAGAAGAAGCACCGGCTAACTCCGTG
CCAGCAGCCGCGGTAATACGGAGGGTGCGAGCGTTAATCGGAATTACTGGGCGTAAAGCGCGCGTAGGCGGCTTTGTAAG
TCGGATGTGAAAGCCCAGGGCTTAACCTTGGAATTGCATTCGATACTGCAGAGCTAGAGTATGGTAGAGGGAAGTGGAAT
TTCCGGTGTAGCGGTGAAATGCGTAGATATCGGAAGGAACACCAGTGGCGAAGGCGACTTCCTGGGCCAATACTGACGCT
GAGGTGCGAAAGCGTGGGGAGCAAACAG
>Otu325;uniq=Uniq613;size=311;
TGGGGAATATTGGACAATGGGGGCAACCCTGATCCAGCAATACCGCGTGTGTGAAGAAGGCCCTAGGGTTGTAAAGCACT
TTCAATTGGGAAGAAAAGCATTCGGTTAATACCCGGGTGTCTTGACGGTACCTTTACAAGAAGCACCGGCTAACTCCGTG
CCAGCAGCCGCGGTAATACGGAGGGTGCAAGCGTTAATCGGAATCACTGGGCGTAAAGCGCACGCAGGCGGTTTGTTAAG
TCAGATGTGAAAGCCCCGGGCTCAACCTGGGAACTGCATTTGATACTGGCAAACTAGAGTATGAGAGAGAGAAGTGGAAT
TCCACATGTAGCGGTGAAATGCGTAGAGATGTGGAGGAACATCAGTGGCGAAGGCGACTTCTTGGCTCAATACTGACGCT
CAGGTGCGAAAGCGTGGGGAGCAAACAG
>Otu326;uniq=Uniq614;size=311;
TGGGGAATATTGGACAATGGGCGCAAGCCTGATCCAGCCATGCCGCGTGTGTGAAGAAGGCCTTCGGGTTGTAAAGCACT
TTCAGCGAGGAGGAAAGGATGGTTGCTAATATCAGCCGTCTGTGACGTTACTCGCAGAAGAAGCACCGGCTAACTCCGTG
CCAGCAGCCGCGGTAATACGGAGGGTGCAAGCGTTAATCGGAATTACTGGGCGTAAAGCGTGCGTAGGCGGCCTTTTAAG
TTGGATGTGAAAGCCCCGGGCTCAACCTGGGAACGGCATCCAAAACTGAGAGGCTCGAGTGCGGAAGAGGAGTGTGGAAT
TTCCTGTGTAGCGGTGAAATGCGTAGATATAGGAAAGAACACCAGTGGCGAAGGCGACACTCTGGTCTGACACTGACGCT
GAGGTACGAAAGCGTGGGGAGCAAACAG
>Otu327;uniq=Uniq615;size=311;
TGAGGAATATTGGACAATGGGCGGGAGCCTGATCCAGCCATGCCGCGTGCAGGATGACTGCCCTATGGGTTGTAAACTGC
TTTTATACGGGAAGAAACCTATCTACGTGTAGATAGCTGACGGTACCGTAAGAATAAGGACCGGCTAACTCCGTGCCAGC
AGCCGCGGTAATACGGAGGGTCCGAGCGTTATCCGGAATCATTGGGTTTAAAGGGTCCGTAGGCGGGCCTATAAGTCAGG
GGTGAAAGGCCACGGCTCAACCGTGGGACTGCCTTTGATACTGTAGGTCTTGAGTCGTTGTGGGGTTGCCGGAACATGTG
GTGTAGCGGTGAAATGCATAGATATCACATAGAACACCGATCGCGAAGGCAGGTGACCAACAACGTACTGACGCTGATGG
ACGAAAGCGTGGGTAGCGAACGG
>Otu328;uniq=Uniq618;size=308;
TGAGGAATATTGGACAATGGTGGGAACACTGATCCAGCCATGCCGCGTGCAGGATGACTGCCCTATGGGTTGTAAACTGC
TTTTATACGGGAAGAAACCCAGGTACGTGTACCTGGCTGACGGTACCGTAAGAATAAGGACCGGCTAACTCCGTGCCAGC
AGCCGCGGTAATACGGAGGGTCCGAGCGTTATCCGGAATCATTGGGTTTAAAGGGTCCGTAGGCGGGCCCGTAAGTCAGA
GGTGAAAGGCCACGGCTCAACCGTGGGACTGCCTTTGATACTGCGGGTCTTGAGTCATAGTGGGGTTGCCGGAACATGTG
GTGTAGCGGTGAAATGCATAGATATCACATAGAACACCGATCGCGAAGGCAGGTGGCCAACTATGAACTGACGCTGATGG
ACGAAAGCGTGGGTAGCGAACGG
>Otu329;uniq=Uniq619;size=308;
TGGGGAATATTGCGCAATGGACGAAAGTCTGACGCAGCGACGCCGCGTGTGGGAGGAAGCCTTTCGGGGTGTAAACCACT
GTCAGAGGGGAAGAACAGCGCCATTTCGAATAGGCTTGGCGTTTGACGGTACCCTCAGAGGAAGCGCCGGCTAACTCCGT
GCCAGCAGCCGCGGTAAGACGGAGGGCGCAAGCGTTGTTCGGAATTACTGGGCGTAAAGGGCGGGCAGGTGGTCCGTTAA
GTCGTCTGTGAAAATCCGGGGCTCAACCCCGTGAAATGCAGACGATACTGGCGGACTAGAGATCGGTAGAGGCTAGCGGA
ATTCCTGGTGTAGCGGTGGAATGCGTAGATATCAGGAAGAACACCCGTGGCGAAGGCGGCTAGCTGGGCCGAGTCTGACA
CTCATCCGCGAAAGCGTGGGGAGCAAACAG
>Otu330;uniq=Uniq620;size=308;
TAGGGAATCTTCGGCAATGGGGGGAACCCTGACCGAGCAACGCCGCGTGAGTGAAGAAGGTTTTCGGATCGTAAAGCTCT
GTTGTAAGAGAAGAACGGGTGTGAGAGTGGAAAGTTCACACTGTGACGGTATCTTACCAGAAAGGGACGGCTAACTACGT
GCCAGCAGCCGCGGTAATACGTAGGTCCCGAGCGTTGTCCGGATTTATTGGGCGTAAAGCGAGCGCAGGCGGTTAGATAA
GTCTGAAGTTAAAGGCTGTGGCTTAACCATAGTATGCTTTGGAAACTGTTTAACTTGAGTGCAGAAGGGGAGAGTGGAAT
TCCATGTGTAGCGGTGAAATGCGTAGATATATGGAGGAACACCGGTGGCGAAAGCGGCTCTCTGGTCTGTAACTGACGCT
GAGGCTCGAAAGCGTGGGGAGCAAACAG
>Otu331;uniq=Uniq621;size=308;
TGGGGGATATTGCACAATGGAGGAAACTCTGATGCAGCGACGCCGCGTGAGGGAAGAAGGCCTTCGGGTTGTAAACCTCT
GTCTTTGGGGACGAAGAAAATGACGGTACCCAAGGAGGAAGCCACGGCTAACTACGTGCCAGCAGCCGCGGTAATACGTA
GGTGGCAAGCGTTGTCCGGAATTACTGGGTGTAAAGGGTGCGCAGGCGGGATGGCAAGTTGGATGTGAAAACTCCGGGCT
CAACCCGGAGCCTGCATTCAAAACTGCTGTTCTTGAGTGAAGTAGAGGCAGGCGGAATTCCCGGTGTAGCGGTGAAATGC
GTAGATATCGGGAGGAACACCAGTGGCGAAGGCGGCCTGCTGGGCTTTTACTGACGCTGAGGCACGAAAGCATGGGTAGC
AAACAG
>Otu332;uniq=Uniq624;size=306;
TGGGGAATCTTGCACAATGGGCGAAAGCCTGATGCAGCCATGCCGCGTGAGTGATGAAGGCCTTAGGGTTGTAAAGCTCT
TTCACCCGTGAAGATAATGACGGTAGCGGGAGAAGAAGCCCCGGCTAACTCCGTGCCAGCAGCCGCGGTAATACGGAGGG
GGCTAGCGTTGTTCGGAATTACTGGGCGTAAAGCGCGCGTAGGCGGTTTGATAAGTTGGAGGTGAAATCCCAGGGCTCAA
CCCTGGAACTGCCTTCAAAACTATCTGACTAGAGTCCGGAAGAGGGTGGTGGAATTCCCAGTGTAGAGGTGAAATTCGTA
GATATTGGGAAGAACACCGGTGGCGAAGGCGGCCACCTGGTCCGGTACTGACGCTAAGGTGCGAAAGCGTGGGGAGCAAA
CAG
>Otu333;uniq=Uniq627;size=305;
TCGGGAATTTTGGGCAATGGGGGAAACCCTGACCCAGCAACGCCGCGTGAGGGATGAAGGCCTTCGGGTCGTAAACCTCT
GTCGGGAGGGAAGAACGGTCATTGGTCCAATAGGCCTTTGATTTGACGGTACCTCCAAAGGAAGCACCGGCTAACTCCGT
GCCAGCAGCCGCGGTAATACGGAGGGTGCAAGCGTTGTTCGGAATTACTGGGCGTAAAGCGCGTGTAGGCGGTCCGAAAA
GTCGGATGTGAAAGCCCGGGGCTCAACCCCGGAACTGCATTCGAAACTATCGGACTAGAGTCCCGGAGAGGATGGTGGAA
TTCCCAGTGTAGAGGTGAAATTCGTAGATATTGGGAGGAACACCAGTGGCGAAGGCGGCCATCTGGACGGTGACTGACGC
TGAGACGCGAAAGCGTGGGGAGCAAACAG
>Otu334;uniq=Uniq629;size=304;
TCGAGAATCTTCCGCAATGGACGAAAGTCTGACGGAGCGACGCCGCGTGCGGGATGAAGGCCTTCGGGTTGTAAACCGCT
GTCAGTAGGGAGGAAATTTTGACCGATCTACAGAGGAAGCACAGGCTAAGTTCGTGCCAGCAGCCGCGGTAATACGAACT
GTGCAAACGTTATTCGGAATCACTGGGCTTAAAGGGTACGTAGGCGGGTTTGTAGGTCAGATGTGAAAGCCCACGGCTCA
ACCGTGGAATTGCGTTTGAAACCACAAGCCTTGAGGGAGACAGAGGTGAGCGGAACTGATGGTGGAGCGGTGAAATGCGT
TGATATTATCAGGAACACCGGTGGCGAAAGCGGCTCACTGGGTCTCTTCTGACGCTGAGGTACGAAAGCTAGGGGAGCGA
ACGG
>Otu335;uniq=Uniq630;size=303;
TAAGGAATATTGGACAATGGGCGCAAGCCTGATCCAGCCATCCCGCGTGCAGGATGACGGCCCTCTGGGTTGTAAACTGC
TTTTGTCAGGGAAGAAACCCTCGGATTCATCCGGGGCTGACGGTACCTGAAGAATAAGCACCGGCTAACTCCGTGCCAGC
AGCCGCGGTAATACGGAGGGTGCAAGCGTTATCCGGAATCACTGGGTTTAAAGGGTGCGTAGGCGGCTTTATAAGTCAGA
GGTGAAAGCCCCCAGCTTAACTGGGGAACTGCCTTTGATACTGTAGGGCTTGAATCAGGTTGAGGTTAGCGGAATGTGTC
ATGTAGCGGTGAAATGCATAGATATGACATAGAACACCAATTGCGAAGGCAGCTGACTAGACCTGTATTGACGCTGAGGC
ACGAAAGCGTGGGGAGCGAACAG
>Otu336;uniq=Uniq634;size=301;
TGAGGAATATTGGACAATGGTCGGAGGACTGATCCAGCCATGCCGCGTGCAGGAAGACTGCCCTATGGGTTGTAAACTGC
TTTTGTATAGGAAGAAAAAGGAGTACGAGTACTCTACTGACGGTACTATACGAATAAGGACCGGCTAACTCCGTGCCAGC
AGCCGCGGTAATACGGAGGGTCCGAGCGTTATCCGGAATTATTGGGTTTAAAGGGTCCGTAGGCGGATTAATAAGTCAGA
GGTGAAATGGTGCGGCTCAACCGTAGCACTGCCTTTGATACTGTTAGTCTTGAGTTATATTGAAGTGGCTGGAATATGTA
GTGTAGCGGTGAAATGCATAGATATTACATAGAACACCTATTGCGAAGGCAGGTCACTAAGTATATACTGACGCTGATGG
ACGAAAGCGTGGGGAGCGAACAG
>Otu337;uniq=Uniq636;size=300;
TGGGGAATCTTAGACAATGGGGGAAACCCTGATCTAGCCATGCCGCGTGAGTGAAGAAGGCCCTAGGGTCGTAAAGCTCT
TTCGCCAGGGATGATAATGACAGTACCTGGTAAAGAAACCCCGGCTAACTCCGTGCCAGCAGCCGCGGTAATACGGAGGG
GGTTAGCGTTGTTCGGAATTACTGGGCGTAAAGCGCGCGTAGGCGGATTAGTAAGTCAGAGGTGAAATCCCGGGGCTCAA
CCCCGGAACTGCCTTTGATACTGCTAGTCTTGAGTTCGAGAGAGGTGAGTGGAATTCCGAGTGTAGAGGTGAAATTCGTA
GATATTCGGAGGAACACCAGTGGCGAAGGCGGCTCACTGGCTCGATACTGACGCTGAGGTGCGAAAGCGTGGGGAGCAAA
CAG
>Otu338;uniq=Uniq642;size=299;
TCGAGAATCTTCCGCAATGGACGCAAGTCCGACGGAGCGACGCCGCGTGCGGGACGAAGGCCCTTGGGTTGTAAACCGCT
GTCAGAGGGGATGAAATCGTTGGGGGTTCTCCCCCTTCGTTGACAGAGCCTCAGAGGAAGCACGGGCTAAGTACGTGCCA
GCAGCCGCGGTAACACGTACTGTGCGAACGTTATTCGGAATCACTGGGCTTAAAGGGTGCGTAGGCGGCTTGCCAAGTCA
GGTGTGAAATTTCACGGCTCAACCGTGAAACTGCGCTTGAAACTGGCAGGCTTGAGTACCATAGGGGTGTGCGGAACTTC
CAGTGGAGCGGTGAAATGTGTTGATATTGGAAGGAACACCGGAGGCGAAGGCGGCACACTGGGTGGTAACTGACGCTGAG
GCACGAAAGCCAGGGTAGCGAACGG
>Otu339;uniq=Uniq645;size=298;
TCGAGGATCATTCACAATGGGGGCAACCCTGATGGTGCGACGCCGCGTGGAGGATGAAGGCCCTAGGGTCGTAAACTCCT
GTCATGTGGGAGTAAGGCATGCGTGGTCAAGAGCCGCGCATGTTTGACAGTACCACAAGAGGAAGGGACGGCTAACTTCG
TGCCAGCAGCCGCGGTAATACGAAGGTCCCGAGCGTTATTCGGAATCACTGGGCGTAAAGAGTACGTAGGCGGTCCGGTA
AGTCAGGTGTGAAATCCCGGGGCTCAACCCCGGAACTGCACCCGATACTGCCGGACTTGAGTAATGGAGGGGCAGGTGGA
ATCCTCGGTGTAGCAGTGAAATGCGTGGATATCGAGGGGAAGACCGATGGCGAAGGCAGCCTGCTGGACATTCACTGACG
CTGAGGTACGAAGGCCGGGGTAGCGAAAGG
>Otu340;uniq=Uniq646;size=298;
CAAGGAATTTTCCGCAATGGGCGAAAGCCTGACGGAGCAACGCCGCGTGTGGGATGACGCTTTTCGGAGTGTAAACCACT
GTTCGTGGGGACGAAGCACTGACGGTACCCACGGAGGAAGGCCCGGCTAACTACGTGCCAGCAGCCGCGGTAATACGTAG
GGGCCAAGCGTTGTCCGGAGTTACTGGGCGTAAAGCGCGCGCAGGTGGCTCATTACGCCCGGCGTGAAAGCCCCCGGCCT
AACCGGGGAGGGTCGTCGGGGACGGGTGAGCTTGAGGGTAGCAGGGGCTGGTAGAATTCCCGGTGTAGTGGTGAAATGCG
TAGAGATCGGGAGGAATACCCGTGGCGAAGGCGGCCAGCTGGGCTACACCTGACACTGAGGCGCGAAGGCGTGGGGAGCG
AACGG
>Otu341;uniq=Uniq649;size=296;
TGGGGAATATTGGACAATGGGGGCAACCCTGATCCAGCCATGCCGCGTGAGTGATGAAGGCCCTAGGGTTGTAAAGCTCT
TTCAGCGAGGAGGATAATGACGTTACTCGCAGAAGAAGCCCCGGCTAACTTCGTGCCAGCAGCCGCGGTAATACGAAGGG
GGCTAGCGTTGTTCGGAATCACTGGGCGTAAAGCGCACGTAGGCGGACTTTTAAGTCAGGGGTGAAATCCCAGAGCTCAA
CTCTGGAACTGCCTTTGATACTGGAAGTCTTGAGTCCGAGAGAGGTGAGTGGAACTCCGAGTGTAGAGGTGAAATTCGTA
GATATTCGGAAGAACACCAGTGGCGAAGGCGGCTCACTGGCTCGGTACTGACGCTGAGGTGCGAAAGCGTGGGGAGCAAA
CAG
>Otu342;uniq=Uniq650;size=295;
TAAGGAATATTGGACAATGGGCGCAAGCCTGATCCAGCTATCCCGCGTGCAGGATGACGGCCCTATGGGTTGTAAACTGC
TTTTATACAGGAAGAAACGCTTCCATTTATGGGAGCCTGACGGTACTGTACGAATAAGCACCGGCTAACTCCGTGCCAGC
AGCCGCGGTAATACGGAGGGTGCAAGCGTTATCCGGAATCACTGGGTTTAAAGGGTGCGTAGGCGGCGCTATAAGTCAGA
GGTGAAAGGCCACCGCTTAACGGTGGGACTGCCTTTGATACTGTAGTGCTTGAATCAGGTTGAGGTAGGCGGAATGTGAC
ATGTAGCGGTGAAATGCTTAGATATGTCATAGAACACCAATTGCGAAGGCAGCTTGCTAGACCTTGATTGACGCTGAGGC
ACGAAAGCGTGGGGAGCGAACAG
>Otu343;uniq=Uniq652;size=294;
TGGGGAATATTGGACAATGGGGGCAACCCTGATCCAGCAATGCCGCGTGTGTGAAGAAGGCCTGCGGGTTGTAAAGCACT
TTCAGTAGAGAAGAAAAGCTAAAGGTTAATACCCTTAAGTCTTGACGTTACCTACAGAAGAAGCACCGGCTAACTCCGTG
CCAGCAGCCGCGGTAATACGGAGGGTGCGAGCGTTAATCGGAATTACTGGGCGTAAAGCGCGCGTAGGTGGTTGTGTAAG
TCGGATGTGAAAGCCCAGGGCTTAACCTTGGAATTGCATTCGATACTGCATGACTAGAGTATGGTAGAGGGAAGTGGAAT
TTCCGGTGTAGCGGTGAAATGCGTAGATATCGGAAGGAACACCAGTGGCGAAGGCGACTTCCTGGGCCAATACTGACACT
GAGGTGCGAAAGCGTGGGGAGCAAACAG
>Otu344;uniq=Uniq655;size=293;
TGGGGAATATTGCACAATGGGCGCAAGCCTGATGCAGCGACGCCGCGTGAGGGATGACGGCCTTCGGGTTGTAAACCTCT
TTCAGTAGGGAAGAAGCGAAAGTGACGGTACCTGCAGAAGAAGCGCCGGCTAACTACGTGCCAGCAGCCGCGGTAATACG
TAGGGCGCAAGCGTTATCCGGAATTATTGGGCGTAAAGAGCTCGTAGGCGGTTTGTCGCGTCTGCCGTGAAAGTCCGGGG
CTCAACTCCGGATCTGCGGTGGGTACGGGCAGACTAGAGTGATGTAGGGGAGACTGGAATTCCTGGTGTAGCGGTGAAAT
GCGCAGATATCAGGAGGAACACCGATGGCGAAGGCAGGTCTCTGGGCATTAACTGACGCTGAGGAGCGAAAGCATGGGGA
GCGAACAG
>Otu345;uniq=Uniq656;size=293;
TGGGGAATATTGCACAATGGGGGAAACCCTGATGCAGCCATGCCGCGTGTATGAAGAAGGCCTTCGGGTTGTAAAGTACT
TTCAGTAGGGAGGAAGGCAGTGTCGTTAATAGCGGCATTGTTTGACGTTACCTACAGAAGAAGCACCGGCTAACTCCGTG
CCAGCAGCCGCGGTAATACGGAGGGTGCGAGCGTTAATCGGAATTACTGGGCGTAAAGCGCATGCAGGCGGTCTGTTAAG
CAAGATGTGAAAGCCCGGGGCTCAACCTCGGAACAGCATTTTGAACTGGCAGACTAGAGTCTTGTAGAGGGGGGTAGAAT
TTCAGGTGTAGCGGTGAAATGCGTAGAGATCTGAAGGAATACCGGTGGCGAAGGCGGCCCCCTGGACAAAGACTGACGCT
CAGATGCGAAAGCGTGGGGAGCAAACAG
>Otu346;uniq=Uniq657;size=293;
TGGGGAATATTGGACAATGGGGGCAACCCTGATCCAGCCATGCCGCGTGTGTGAAGAAGGCCTTTTGGTTGTAAAGCACT
TTAAGCAGTGAAGAAGACCATATGGTTAATACCCATATGCGATGACATTAGCTGCAGAATAAGCACCGGCTAACTCTGTG
CCAGCAGCCGCGGTAATACAGAGGGTGCAAGCGTTAATCGGAATTACTGGGCGTAAAGCGAGCGTAGGTGGCTTGATAAG
TCAGATGTGAAATCCCCGGGCTTAACCTGGGAACTGCATCTGATACTGTTAGGCTAGAATAGGTGAGAGGAAGGTAGAAT
TCCAGGTGTAGCGGTGAAATGCGTAGAGATCTGGAGGAATACCGATGGCGAAGGCAGCCTTCTGGCATCATATTGACACT
GAGGTTCGAAAGCGTGGGTAGCAAACAG
>Otu347;uniq=Uniq658;size=292;
TCGAGAATCTTCCACAATGGGCGAAAGCCTGATGGAGCGACGCTGCGTGTAGGATGAAGGCCCTAGGGTTGTAAACTACT
GTCACGCTATAGGAACCCGTAGTCGTTAATAGCGGCTACGCTGACCAAAGCGAAAGGAAGTGCCGGCTAACTCCGTGCCA
GCAGCCGCGGTAATACGGAGGGCGCAAGCGTTGTTCGGAATCACTGGGCATAAAGAGCATGTAGGCGGTCTATTAAGTCG
GATGTGAAAGCCCTCGGCCCAACCGGGGAACTGCATTCGATACTGATAGACTTGAGGACAGGAGGGGTGAGTGGAACTTC
AGGTGGAACGGTGAAATGTGTAGATATCTGAAGGAACACCGGTGGCGAAAGCGGCTCACTGGCCTGTCTCTGACGCTGAG
ATGCGAAAGCTAGGGTAGCGAACGG
>Otu348;uniq=Uniq659;size=292;
TAGGGAATTTTCCGCAATGGGCGAAAGCCTGACGGAGCAATCTCGCGTGAGGGATGACGGCCTATGGGTTGTAAACCTCT
TTTTTCAGGGAGGAATAAAATGACGTGTACCTGAAGAATAAGCATCGGCTAACTCCGTGCCAGCAGCCGCGGTAAGACGG
AGGATGCAAGTGTTATCCGGAATCACTGGGCGTAAAGCGTCTGTAGGTGGTTTAGTAAGTCAACTGTTAAATCTTGAAGC
TCAACTTCAAAATCGCAGTCGAAACTATTAGACTAGAGTATAGTAGGGGTAAAGGGAATTTCCAGTGGAGCGGTGAAATG
CGTAGAGATTGGAAAGAACACCGATGGCGAAGGCACTTTACTGGGCTATTACTGACACTCAGAGACGAAAGCTAGGGTAG
CAAATGG
>Otu349;uniq=Uniq660;size=292;
TGGGGAATTTTCCGCAATGGGCGAAAGCCTGACGGAGCAATACCGCGTGAAGGATGACGGCCTATGGGTTGTAAACTTCT
TTTTTCAGGGAGGAATCAATGACGTGTACCTGAAGAATAAGCATCGGCTAACTCCGTGCCAGCAGCCGCGGTAAGACGGA
GGATGCAAGTGTTATCCGGAATCACTGGGCGTAAAGCGTCTGTAGGTGGTTTAGTAAGTCAACTGTTAAATCTTGAGGCT
CAACCTCAAAATCGCAGTCGAAACTATTAGACTAGAGTATAGTAGGGGTAAAGGGAATTTCCAGTGGAGCGGTGAAATGC
GTAGAGATTGGAAGGAACACCGATGGCGAAGGCACTTTACTGGGCTATTACTAACACTCAGAGACGAAAGCTAGGGTAGC
AAATGG
>Otu350;uniq=Uniq661;size=292;
TGAGGAATATTGGACAATGGGCGGAAGCCTGATCCAGCCATGCCGCGTGCAGGAAGACTGCCCTATGGGTTGTAAACTGC
TTTTGTACGGGAAGAAACCCCCGCTCGTGAGCGGGGCTGACGGTACCGTAAGAATAAGCATCGGCTAACTCCGTGCCAGC
AGCCGCGGTAATACGGAGGATGCAAGCGTTATCCGGAATCATTGGGTTTAAAGGGTCCGTAGGTGGACCGGTAAGTCAGA
GGTGAAATCCTGCAGCTCAACTGTAGAACTGCCTTTGATACTGTCGGTCTTGAATCGTTGTGAAGTGGTTAGAATATGTA
GTGTAGCGGTGAAATGCATAGATATTACATAGAATACCGATTGCGAAGGCAGATCACTAACAACGTATTGACACTGATGG
ACGAAAGCGTGGGGAGCGAACGG
>Otu351;uniq=Uniq663;size=292;
TCGAGAATCATTCACAATGGGGGCAACCCTGATGGTGCGACGCCGCGTGGAGGAAGAAGGCCCTAGGGTCGTAAACTCCT
GTCATCAAGGAGTAAGGACTTCAGCAGTAACTGGCTGGGGTATTGATAGTACTTGAAGAGGAAGGGACGGCTAACTTCGT
GCCAGCAGCCGCGGTAATACGAAGGTCCCGAGCGTTGTTCGGATTTACTGGGCGTAAAGAGTCTGTAGGCGGTAAAGTAA
GTCAGATGTGAAATCCCGGGGCTCAACCCCGGAACTGCATCCGATACTGCTTTACTAGAGTATTGGAGGGGAAACTGGAA
TTCTCGGTGTAGCAGTGAAATGCGTAGAGATCGAGAGGAACACTAGTGGCGAAGGCGAGTTTCTGGACAATTACTGACGC
TGAGAGACGAAGGCCAGGGTAGCGAAAAG
>Otu352;uniq=Uniq665;size=290;
TGGGGAATATTGGACAATGGGCGAAAGCCTGATCCAGCCATGCCGCGTGTGTGAAGAAGGTCTTCGGATTGTAAAGCACT
TTAAGTTGGGAGGAAGGGTTGTAGTTTAATACGCTGCAATCTTGACGTTACCGACAGAATAAGCACCGGCTAACTCTGTG
CCAGCAGCCGCGGTAATACAGAGGGTGCAAGCGTTAATCGGAATTACTGGGCGTAAAGCGCGCGTAGGTGGCTAAGTAAG
ATGGGTGTGAAATCCCCGGGCTCAACCTGGGAACTGCATCCATAACTGCTTAGCTAGAGTACGGTAGAGGGTAGTGGAAT
TTCCTGTGTAGCGGTGAAATGCGTAGATATAGGAAGGAACACCAGTGGCGAAGGCGACTACCTGGACTGATACTGACACT
GAGGTGCGAAAGCGTGGGGAGCAAACAG
>Otu353;uniq=Uniq667;size=290;
TAAGGAATATTGGTCAATGGGGGCAACCCTGAACCAGCCATGCCGCGTGCAGGACGACGGCCCTCTGGGTTGTAAACTGC
TTTTATCTGGGAATAATTCGCTTCTATACGAAGTTTTGTAGGTACCAGAAGAATAAGCACCGGCTAACTACGTGCCAGCA
GCCGCGGTAATACGTAGGGTGCAAGCGTTGTCCGGATTTATTGGGTTTAAAGGGTGCGCAGGCGGCTTTTTAAGTTAGTG
GTGAAAGCGTCCAGCTTAACTGGATACCCGCCATTGATACTGGAAGGCTTGAGTCCGTCTGAGGAGATTAGAATGCGTGG
TGTAGCGGTGAAATGCATAGATATCACGCAGAATACCGATTGCGAAGGCAGATCTCTAAGGCGGAACTGACGCTGAGGCA
CGAAAGCGTGGGTAGCGAACAG
>Otu354;uniq=Uniq670;size=289;
TCAGGAATTTTGGGCAATGGGCGAAAGCCTGACCCAGCAACGCCGCGTGAGGGATGAAGGCCTTCGGGTCGTAAACCTCT
GTCGATTGGGAAGAAAGGTCGGGAGTCGAATAGGCTTCAGGCTTGACGGTACCTTTAAAGGAAGCACCGGCTAACTCCGT
GCCAGCAGCCGCGGTAATACGGAGGGTGCAAGCGTTGTTCGGAATTATTGGGCGTAAAGCGCGTGTAGGCGGCTTCGTCA
GTCGGGTGTGAAATCCCAGGGCCCAACCCTGGAACTGCACTCGATACTGCGGAGCTAGAGTCCTGGAGAGGATGGCGGAA
TTCCGGGTGTAGAGGTGAAATTCGTAGATATCCGGAGGAACACCAGTGGCGAAGGCGGCCATCTGGACAGTGACTGACGC
TGAGACGCGAAAGCGTGGGGAGCAAACAG
>Otu355;uniq=Uniq673;size=288;
TGGGGAATATTGCACAATGGGCGGAAGCCTGATGCAGCGACGCCGCGTGCGGGATGACGGCCTTCGGGTTGTAAACCGCT
TTCAGCTCTGACGAAGCTTTTGTGACGGTAGGAGCAGAAGAAGCACCGGCTAACTACGTGCCAGCAGCCGCGGTAATACG
TAGGGTGCGAGCGTTGTCCGGAATTATTGGGCGTAAAGAGCTTGTAGGCGGCTTGTCGCGTCTGCTGTGAAAGCCCGGGG
CTTAACCCCGGGTCTGCAGTGGGTACGGGCAGGCTAGAGTGTGGTAGGGGAGACTGGAATTCCTGGTGTAGCGGTGGAAT
GCGCAGATATCAGGAGGAACACCGATGGCGAAGGCAGGTCTCTGGGCCATTACTGACGCTGAGAAGCGAAAGCGTGGGGA
GCGAACAG
>Otu356;uniq=Uniq675;size=286;
TGGGGAATATTGGACAATGGGCGCAAGCCTGATCCAGCCATGCCGCGTGAGTGAAGAAGGCCCTAGGGTTGTAAAGCTCT
TTCACCCGCGAAGATAATGACGGTAGCGGGAGAAGAAGCCCCGGCTAACTCCGTGCCAGCAGCCGCGGTAATACGGAGGG
GGCAAGCGTTGTTCGGAATTACTGGGCGTAAAGGGCGCGTAGGCGGTCTGTTGCGTCAGGTGTGAAAGCCCCGGGCTCAA
CCTGGGAGGTGCACTTGATACGGGCAGGCTAGAATCCGGGAGAGGATGGTGGAATTCCCAGTGTAGAGGTGAAATTCGTA
GATATTGGGAAGAACACCGATGGCGAAGGCAGCCATCTGGACCGGTATTGACGCTGAGGCGCGAAAGCGTGGGGAGCAAA
CAG
>Otu357;uniq=Uniq685;size=280;
TGGGGAATTTTCCGCAATGGGCGAAAGCCTGACGGAGCAATCTCGCGTGAGGGATGACTGCCTATGGGTTGTAAACCTCT
TTTTTCAGGGAGGAATTAATGACGTTACCTGAAGAATAAGCATCGGCTAACTCCGTGCCAGCAGCCGCGGTAAGACGGAG
GATGCAAGTGTTATCCGGAATCACTGGGCGTAAAGCGTCTGTAGGTGGTTTAGTAAGTCAACTGTTAAATCTTGAAGCTT
AACTTCAAAATCGCAGTCGAAACTGCTAGACTAGAGTATAGTAGGGGTAAAGGGAATTTCCAGTGGAGCGGTGAAATGCG
TAGAGATTGGAAAGAACACCGATGGCGAAGGCACTTTACTGGGCTATTACTGACACTCAGAGACGAAAGCTAGGGTAGCA
AATGG
>Otu358;uniq=Uniq687;size=280;
TGAGGAATATTGGTCAATGGAGGGAACTCTGAACCAGCCATGCCGCGTGAAGGAAGAATGTCCTATGGATTGTAAACTTC
TTTTATTTGGGAAGAACCCCCCGCTCGAGCAGCGGGTCTGACGGTACCAAAGGAATCAGGACCGGCTAACTCCGTGCCAG
CAGCCGCGGTAATACGGAGGGTCCAAGCGTTATCCGGAATCATTGGGTTTAAAGGGTTCGCAGGCGGTTTAATAAGTCAG
TGGTGAAATCCCGTAGCTCAACTACGGAACTGCCATTGATACTGTTATACTAGAATATAGTTGAAGTAGGCGGAATGTGT
AGTGTAGCGGTGAAATGCTTAGATATTACACAGAACACCGATAGCGAAGGCAGCTTACTAAACTATTATTGACGCTCATG
AACGAAAGCGTGGGGAGCGAACAG
>Otu359;uniq=Uniq689;size=279;
TAAGGAATATTGGTCAATGGGCGCAAGCCTGAACCAGCCATGTCGCGTGCAGGAAGAATCTCTTAGGGGTGTAAACTGCT
TTTTTACGGAATTAAAGATCTCTTTTAGAGAAGATGAAAGTACCGTAAGAATAAGTACCGGCTAACTACGTGCCAGCAGC
CGCGGTAAGACGTAGGGTACAAGTGTTATTCGGATTTACTGGGTTTAAAGCGTGCGTAGGTTCTTTTTTAAGTCAATAGT
GAAATTTTAGTGCTCAACATTAAAGCTGTTATTGAAACTAAAAGAGTTGAGTTAAGTTGAGGTAAGCAGAATTTGCAGTG
TAGTAGTGAAATGCTTAGATATTGCAAGGAATTCCATTAGCGTAGGCGGCTTACTAGATTTGACTGACACTGATAGCACG
AAAGGCGGGTAGCAAACAG
>Otu360;uniq=Uniq693;size=278;
TGGGGAATCTTAGACAATGGGGGAAACCCTGATCTAGCCATGCCGCGTGAGTGACGAAGGCCCTAGGGTCGTAAAGCTCT
TTCACCAGGGAAGATAATGACGGTACCTGGAGAAGAAACCCCGGCTAACTCCGTGCCAGCAGCCGCGGTAATACGGAGGG
GGTTAGCGTTGTTCGGAATTACTGGGCGTAAAGCGCGCGTAGGCGGACTGTTAAGTCGGGGGTGAAATCCCGGGGCTCAA
CCCCGGAACTGCCCTCGATACTGGCAGTCTTGAGTTCGAGAGAGGTGAGTGGAACTCCGAGTGTAGAGGTGAAATTCGTA
GATATTCGGAAGAACACCAGTGGCGAAGGCGGCTCACTGGCTCGATACTGACGCTGAGGTGCGAAAGTGTGGGGAGCAAA
CAG
>Otu361;uniq=Uniq694;size=278;
TGGGGAATATTGGACAATGGGCGCAAGCCTGATCCAGCCATGCCGCGTGTGTGATGAAGGCCCTAGGGTTGTAAAGCACT
TTCAACGGTGAAGATAATGACGGTAACCGTAGAAGAAGCTCCGGCTAACTTCGTGCCAGCAGCCGCGGTAATACGAAGGG
AGCTAGCGTTGTTCGGAATTACTGGGCGTAAAGCGCGCGTAGGCGGGCTATTAAGTTAGAGGTGAAATCCCGGGGCTCAA
CCCCGGAACTGCCTTTGATACTGGTAGTCTAGAGATCGAGAGAGGTGAGTGGAATTCCGAGTGTAGAGGTGAAATTCGTA
GATATTCGGAGGAACACCAGTGGCGAAGGCGGCTCACTGGCTCGATACTGACGCTGAGGTGCGAAAGTGTGGGGAGCAAA
CAG
>Otu362;uniq=Uniq696;size=278;
TGGGGAATATTGGACAATGGGCGCAAGCCTGATCCAGCCATGCCGCGTGGGTGAAGAAGGCCCTAGGGTTGTAAACCCCT
TTCAGCGGGGAAGATAATGACGGTACCCGCAGAAGAAGCTCCGGCTAACTCCGTGCCAGCAGCCGCGGTAATACGGAGGG
AGCTAGCGTTGTTCGGAATTACTGGGCGTAAAGCGCGCGTAGGCGGACTTTCAAGTCAGGGGTGAAATCCCGAGGCTCAA
CCTCGGAACTGCCTTTGATACTGTAAGTCTTGAGTCCGAGAGAGGTGAGTGGAATTCCTAGTGTAGAGGTGAAATTCGTA
GATATTAGGAAGAACACCAGTGGCGAAGGCGGCTCACTGGCTCGGTACTGACGCTGAGGTGCGAAAGCGTGGGGAGCAAA
CAG
>Otu363;uniq=Uniq697;size=278;
TCGAGAATCATTCACAATGGACGAAAGTCTGATGGTGCAACGCCGCGTGGAGGATGAAGGCCCTAGGGTCGTAAACTCCT
GTCATCAGGGAGTAAGCCTTGGTCGTTAATAGCTTCCAAGGTTGATAGTACCTGAAGAGGAAGGGACGGCTAACTTCGTG
CCAGCAGCCGCGGTAATACGAAGGTCCCAAGCGTTGTTCGGAATCACTGGGCGTAAAGAGTATGTAGGCGGCAAGGTAAG
TCAGATGTGAAAGCCCGGGGCTCAACCTCGGAACTGCATCCGATACTGCTTTGCTTGAGTAATGGAGGGGTGACTGGAAT
TCTCGGTGTAGCAGTGAAATGCGTAGATATCGAGAGGAACACTCGTGGCGAAGGCGAGTCACTGGACATTTACTGACGCT
GAGATACGAAGGCCAGGGTAGCGAAAGG
>Otu364;uniq=Uniq699;size=276;
TGGGGAATATTGCACAATGGGCGAAAGCCTGATGCAGCGACGCCGCGTGCGGGATGACGGCCTTCGGGTTGTAAACCGCT
TTCAGCTCTGACGAAGCTTTTGTGACGGTAGGAGCAGAAGAAGCACCGGCTAACTACGTGCCAGCAGCCGCGGTAATACG
TAGGGTGCGAGCGTTGTCCGGAATTATTGGGCGTAAAGAGCTTGTAGGCGGCTTGTCGCGTCTGCTGTGAAAACCCGGGG
CTTAACCCCGGGCTTGCAGTGGGTACGGGCAGGCTAGAGTGTGGTAGGGGAGACTGGAATTCCTGGTGTAGCGGTGGAAT
GCGCAGATATCAGGAGGAACACCGATGGCGAAGGCAGGTCTCTGGGCCATTACTGACGCTGAGAAGCGAAAGCGTGGGGA
GCGAACAG
>Otu365;uniq=Uniq700;size=275;
TCGGGAATTTTGGGCAATGGGCGAAAGCCTGACCCAGCAACGCCGCGTGAAGGATGAAGTATTTCGGTATGTAAACTTCG
AAAGAATGGGAAGAATAAATGACGGTACCATTTATAAGGTCCGGCTAACTACGTGCCAGCAGCCGCGGTAATACGTAGGG
ACCAAGCGTTGTTCGGATTTACTGGGCGTAAAGGGCGCGTAGGCGGCAGTTCAAGTCAGTTGTGAAATCTCCGAGCTTAA
CTCGGAACGGTCAACTGATACTGTTTTGCTAGAGTGCAGAAGGGGCAATCGGAATTCTTGGTGTAGCGGTGAAATGCGTA
GATATCAAGAGGAACACCTGAGGTGAAGACGGGTTGCTGGGCTGACACTGACGCTGAGGCGCGAAAGCTAGGGTAGCAAA
CGG
>Otu366;uniq=Uniq701;size=274;
TGGGGAATATTGGACAATGGGCGCAAGCCTGATCCAGCAATACCGCGTGTGTGAAGAAGGCCCGAGGGTTGTAAAGCACT
TTCAATTGTGAAGAGGGGATAGTTAGTTAATACCTGTCTATCCTGACGTTAACTTTAGAAGAAGCACCGGCTAATTCAGT
GCCAGCAGCCGCGGTAATACTGAAGGTGCAAGCGTTAATCGGAATTACTGGGCGTAAAGCGCGCGTAGGCGGTTTGGTCA
GTCAGATGTGAAAGCCCCGGGCTCAACCTGGGAACTGCATTTGATACTGCCAGACTAGAGTATGTTAGAGGGAAGTGGAA
TTCCGGGTGTAGCGGTGAAATGCGTAGATATCCGGAGGAACACCAATGGCGAAGGCAACTTCCTGGGACAATACTGACGC
TGAGGTGCGAAAGCGTGGGGAGCAAACGG
>Otu367;uniq=Uniq704;size=273;
TGGGGAATATTGGACAATGGGCGCAAGCCTGATCCAGCCATGCCGCGTGAGTGAAGAAGGCCCTTTGGGTTGTAAAGCTC
TTTCAGCGGGGACGATGATGACGGTACCCGCAGAAGAAGCCCCGGCTAACTTCGTGCCAGCAGCCGCGGTAATACGAAGG
GGGCAAGCGTTGTTCAGATTTACTGGGCGTAAAGGGCGCGTAGGCGGACGATCATGTCAGAGGTGAAAGCCCCGGGCTCA
ACCTGGGAATTGCCTTTGAAACGGGTTGTCTTGAGGACGGGAGAGGATGGTGGAATACCCAGTGTAGAGGTGAAATTCGT
AGATATTGGGTGGAACACCGGTGGCGAAGGCGACCATCTGGCCCGTAACTGACGCTGAGGCGCGAAAGCGTGGGGAGCAA
ACAG
>Otu368;uniq=Uniq705;size=273;
TGGGGAATATTGGACAATGGGCGAAAGCCTGATCCAGCCATGCCGCGTGTGTGAAGAAGGTCTTCGGATTGTAAAGCACT
TTAAGTTGGGAGGAAGGGCATTAACCTAATACGTTAGTGTTTTGACGTTACCGACAGAATAAGCACCGGCTAACTTCGTG
CCAGCAGCCGCGGTAATACGAAGGGTGCAAGCGTTAATCGGAATTACTGGGCGTAAAGCGCGCGTAGGTGGTTCGTTAAG
TTGGATGTGAAAGCCCCGGGCTCAACCTGGGAACTGCATCCAAAACTGGCGAGCTAGAGTACGGTAGAGGGTGGTGGAAT
TTCCTGTGTAGCGGTGAAATGCGTAGATATAGGAAGGAACATCAGTGGCGAAGGCGACCACCTGGACTGATACTGACACT
GAGGTGCGAAAGCGTGGGGAGCAAACAG
>Otu369;uniq=Uniq707;size=271;
TGGGGAATTTTGGACAATGGGCGCAAGCCTGATCCAGCAATGCCGCGTGAGTGAAGAAGGCCTTCGGGTTGTAAAGCTCT
TTTGTCAGGGAAGAAACGGCTGTGGCTAATATCCACGGCTAATGACGGTACCTGAAGAATAAGCACCGGCTAACTACGTG
CCAGCAGCCGCGGTAATACGTAGGGTGCAAGCGTTAATCGGAATTACTGGGCGTAAAGCGTGCGCAGGCGGTTTTGTAAG
TCTGTCGTGAAATCCCCGGGCTCAACCTGGGAATTGCGATGGAGACTGCAAGGCTAGAATCTGGCAGAGGGGGGTAGAAT
TCCACGTGTAGCAGTGAAATGCGTAGAGATGTGGAGGAACACCGATGGCGAAGGCAGCCCCCTGGGTCAAGATTGACGCT
CATGCACGAAAGCGTGGGGAGCAAACAG
>Otu370;uniq=Uniq709;size=270;
TGAGGAATATTGGACAATGGAGGGAACTCTGATCCAGCCATGCCGCGTGCAGGAAGACTGCCCTATGGGTTGTAAACTGC
TTTTATACAGGAAGAATCACTCTCACGTGTGGGGGCTTGACGGTACTGTATGAATAAGCACCGGCTAACTCCGTGCCAGC
AGCCGCGGTAATACGGAGGGTGCAAGCGTTATCCGGAATCATTGGGTTTAAAGGGTCCGCAGGCTGTTGATTAAGTCAGA
GGTGAAATCCCATCGCTTAACGATGGAACTGCCTTTGATACTGGTTGACTTGAGTTATACTGAAGTAAGTAGAATGTGTA
GTGTAGCGGTGAAATGCATAGATATTACACAGAATACCGATTGCGAAGGCAGCTTACTAAGTATATACTGACGCTCATGG
ACGAAAGCGTGGGGAGCGAACAG
>Otu371;uniq=Uniq720;size=265;
TAGGGAATATTGGGCAATGGAGGAAACTCTGACCCAGCAATGCCGCGTGAATGAAGAAGGTCTTCGGATTGTAAAGTTCT
TTGATTAGGGAAGAAGAAAGTGACAGTACCTAAAGAACAAGCCCCGGCTAACTACGTGCCAGCAGCCGCGGTAATACGTA
GGGGGCGAGCGTTGTCCGGAATTACTGGGCGTAAAGGGTGCGTAGGTGGTTCAGCAAGTTGGAAGTGTAATACCCAGAGC
TTAACTCGGGTGCTGCTTTCAAAACTACTGGACTTGAGTGTGAGAGAGAAAAGTGGAATTCCTAGTGTAGCGGTGGAATG
CGTAGATATTAGGAGGAACACCAGTGGCGAAGGCGACTTTTTGGCTCATAACTGACACTGAGGCACGAAAGCGTGGGGAG
CAAACAG
>Otu372;uniq=Uniq722;size=264;
TGAGGAATCTTGCGCAATGGGCGAAAGCCTGACGCAGCCACGCCGCGTGTCGGAAGAAGGTCCTATGGATTGTAAACGAC
TTTTGATAGGGAAGAATCCCTGGGTTTCGATCTGGGTTGACGGTACCTATCGAATAAGCACCGGCTAACTCCGTGCCAGC
AGCCGCGGTAATACGGAGGGTGCAAGCGTTGTCCGGAATCATTGGGTGTAAAGGGTGCGTAGGCGGACCACTAAGTCTGG
GGTGAAATCCTGCCGCTTAACGGTAGAATGGCCTTGGATACTGGTGGTCTTGAGTACAGAAGAGGTCGGTGGAATTCGTA
GTGTAGCGGTGAAATGCATAGATATTACGAAGAACACCAGTGGCGAAGGCGGCCGGCTGGTCTGTAACTGACGCTGAGGC
ACGAAAGCGTGGGGAGCGAACAG
>Otu373;uniq=Uniq726;size=261;
TGGGGAATTTTCCGCAATGGGCGCAAGCCTGACGGAGCAACGCCGCGTGAGGGAGGAATGTCTGTGGATTGTAAACCTCT
TTTCTCTGGGAAGAAGATCTGACGGTACCAGAGGAATCAGCATCGGCTAACTCCGTGCCAGCAGCCGCGGTAAGACGGAG
GATGCAAGCGTTATCCGGAATTATTGGGCGTAAAGCGTCCGTAGGCGGTTACTTAAGTCAGTTGTTAAAGACTGCAGCTC
AACTGTGGGAGAGCAACTGAAACTGGGTGACTAGAGTATGGTAGGGGTAGAGGGAATTCCTAGTGTAGCGGTGAAATGCG
TAGATATTAGGAAGAACACCAGTGGCGAAGGCGCTCTACTGGGCCAAGACTGACGCTGATGGACGAAAGCTAGGGGAGCG
AAAGG
>Otu374;uniq=Uniq727;size=261;
TGGGGAATCTTAGACAATGGGGGCAACCCTGATCTAGCCATGCCGCGTGAGTGATGAAGGCCTTAGGGTTGTAAAGCTCT
TTCAGCTGGGAAGATAATGACGGTACCAGCAGAAGAAGCCCCGGCTAACTCCGTGCCAGCAGCCGCGGTAATACGGAGGG
GGCTAGCGTTGTTCGGAATTACTGGGCGTAAAGCGCACGTAGGCGGATCGGAAAGTTGGGGGTGAAATCCCGGGGCTCAA
CCCCGGAACTGCCTTCAAAACTACTGGTCTTGAGTTCGAGAGAGGTGAGTGGAATTCCGAGTGTAGAGGTGAAATTCGTA
GATATTCGGAGGAACACCAGTGGCGAAGGCGGCTCACTGGCTCGATACTGACGCTGAGGTGCGAAAGCGTGGGGAGCAAA
CAG
>Otu375;uniq=Uniq728;size=259;
TGGGGAATATTGGACAATGGGGGCAACCCTGATCCAGCGATGCCGCGTGAGTGATGAAGGCCCTAGGGTTGTAAAACTCT
TTCGTCAGGGAAGATAATGACGGTACCTGAAGAAGAAGATCCGGCTAACTCCGTGCCAGCAGCCGCGGTAATACGGAGGG
GTCTAGCGTTATTCGGAATTACTGGGCGTAAAGCGAGCGTAGGCGGATTTGTAAGTTGGAGGTGAAATCCCAGAGCTTAA
CTCTGGAACTGCCTTCAAAACTACATTTCTTGAGTTTGGTAGAGGAGAGTGGAATTCCTAGTGTAGAGGTGAAATTCGTA
GATATTAGGAGGAACACCAGTGGCGAAGGCGACTCTCTGGGCCAATACTGACGCTGAGGTTCGAAAGCATGGGTAGCGAA
CAG
>Otu376;uniq=Uniq730;size=258;
TGGGGAATCTTGCGCAATGGGCGAAAGCCTGACGCAGCCACGCCGCGTGAGGGATGAAGGCTTTCGGGTTGTAAACCTCT
TTCAGCAGGGACGAAAATGACGGTACCTGCAGAAGAAGCTCCGGCCAACTACGTGCCAGCAGCCGCGGTAACACGTAGGG
AGCAAGCGTTGTCCGGATTTATTGGGCGTAAAGAGCTCGTAGGCGGTTCAGTAAGTCAGGTGTGAAAGTCCAAGGCTCAA
CCTTGGAACGCCACTTGATACTGCTGTGACTAGAGTCCGGTAGAGGAGTGTGGAATTCCTGGTGTAGCGGTGAAATGCGC
AGATATCAGGAGGAACACCGACGGCGAAGGCAGCACTCTGGGCCGGTACTGACGCTGAGGAGCGAAAGCATGGGGAGCGA
ACAG
>Otu377;uniq=Uniq734;size=256;
TGGGGAATATTGGACAATGGGGGCAACCCTGATCCAGCAATGCCGCGTGAGTGAAGAAGGCCCTAGGGTTGTAAAACTCT
TTCAACTGTGAAGATGATGACGGTAGCAGTAGAAGAAGCTCCGGCTAACTCCGTGCCAGCAGCCGCGGTAATACGGAGGG
AGCTAGCGTTGTTCGGAATTACTGGGCGTAAAGAGCACGTAGGTGGCGTATCAAGTCAGAGGTGAAAGGCCTGGGCTCAA
CCCAGGAACTGCCTTTGATACTGGTACGCTAGAGTCCGGGAGAGGATAGCGGAATTTCCAGTGTAGAGGTGAAATTCGTA
GATATTGGAAAGAACACCAGTTGCGAAGGCGGCTATCTGGACCGGTACTGACACTGAGGTGCGAAAGCGTGGGGAGCGAA
CAG
>Otu378;uniq=Uniq738;size=256;
TGGGGAATATTGCACAATGGGCGCAAGCCTGATGCAGCGACGCCGCGTGCGGGATGGAGGCCTTCGGGTTGTAAACCGCT
TTTGTTCAAGGGCAAGGCACGGTCTTTGGTCGTGTTGAGTGGATTGTTCGAATAAGCACCGGCTAACTACGTGCCAGCAG
CCGCGGTAATACGTAGGGGGCTAGCGTTATCCGGATTTACTGGGCGTAAAGGGTGCGTAGGTGGTTTCTTAAGTCAGAAG
TGAAAGGCTACGGCTTAACCGTAGTAAGCTTTTGAAACTGGGGAACTTGAGTGCAGGAGAGGAAAGTGGAATTCCTAGTG
TAGCGGTGAAATGCGTAGATATTAGGAGGAACACCAGTAGCGAAGGCGGCTTTCTGGACTGTAACTGACACTGAGGCACG
AAAGCGTGGGGAGCAAACAG
>Otu379;uniq=Uniq742;size=254;
TGAGGAATATTGGACAATGGAGGCAACTCTGATCCAGCCATGCCGCGTGCAGGAAGACTGCCCTATGGGTTGTAAACTGC
TTTTATACAGGAAGAATAAGGCTTACGTGTAAGCTGATGACGGTACTGTAAGAATAAGCACCGGCTAACTCCGTGCCAGC
AGCCGCGGTAATACGGAGGGTGCAAGCGTTATCCGGAATCATTGGGTTTAAAGGGTCCGTAGGCGGGTTTATAAGTCAGT
GGTGAAATGCTGTGGCTCAACCATAGCACTGCCATTGATACTGTAGATCTTGAATCGTTGTGAAGTGGTTAGAATATGTA
GTGTAGCGGTGAAATGCTTAGATATTACATAGAATACCGATTGCGAAGGCAGATCACTAACAACGCATTGACGCTGATGG
ACGAAAGCGTAGGTAGCGAACGG
>Otu380;uniq=Uniq743;size=254;
TGGGGAATATTGCGCAATGGGCGAAAGCCTGACGCAGCAACGCCGCGTGCGGGATGAAGGCCTTCGGGTTGTAAACCGCT
TTCAGCAGGGAAGAAGCGAAAGTGACGGTACCTGCAGAAGAAGCACCGGCTAACTACGTGCCAGCAGCCGCGGTAATACG
TAGGGTGCAAGCGTTGTCCGGATTTATTGGGCGTAAAGAGCTCGTAGGCGGTTAGTCGCGTCGGATGTGAAAACCCAGTG
CTTAACACTGGGCCTGCATTCGATACGGGCTGACTAGAGTGTTGTAGGGGAGACTGGAACTCCTGGTGTAGCGGTGAAAT
GCGCAGATATCAGGAAGAACACCGGTGGCGAAGGCGGGTCTCTGGGCAACTACTGACGCTGAGGAGCGAAAGCGTGGGGA
GCAAACAG
>Otu381;uniq=Uniq744;size=253;
CAAGGAATTTTCCGCAATGGGCGCAAGCCTGACGGAGCAACGCCGCGTGCGGGATGACGCTTTTCGGAGTGTAAACCGCT
GTTCGTGGGGACGAAGCACTGACGGTACCCACGGAGGAAGGCCCGGCTAACTACGTGCCAGCAGCCGCGGTAATACGTAG
GGGTCGAGCGTTGTCCGGAGTTACTGGGCGTAAAGCGCGTGCAGGTGGCTCATTACGCCCGGCGTGAAAGCCCCCGGCTC
AACCGGGGAGGGTCGTCGGGGACGGATGGGCTTGAGGGTCGCAGGGGCTGGTGGAATTCCCGGTGTAGTGGTGAAATGCG
TAGAGATCGGGAGGAACACCCGTGGCGAAGGCGGCCAGCTGGGCGACACCTGACACTGAGACGCGAAGGCGTGGGGAGCG
AACGG
>Otu382;uniq=Uniq745;size=253;
TGGGGAATATTGGACAATGGGCGAAAGCCTGATCCAGCAATGCCGCGTGTGTGAAGAAGGCCTGCGGGTTGTAAAGCACT
TTCAGTAGGGAAGATAGTGACGGTACCTACAGAAGAAGCACCGGCTAACTCCGTGCCAGCAGCCGCGGTAATACGGAGGG
TGCGAGCGTTAATCGGAATTACTGGGCGTAAAGCGCGCGTAGGCGGCTTGGTAAGTCGGATGTGAAAGCCCAGGGCTTAA
CCTTGGAACTGCATTCGATACTGCCAAACTTGAGTGTGGTAGAGGGTAGTGGAATTCCTGGTGTAGCGGTGAAATGCGTA
GATATCAGGAGGAACATCGGTGGCGAAGGCGGCTACCTGGACCAACACTGACGCTGAGGTGCGAAAGCGTGGGGAGCAAA
CAG
>Otu383;uniq=Uniq747;size=252;
TGGGGAATCTTGCGCAATGGGGGGAACCCTGACGCAGCGACGCCGCGTGCGGGACGAAGGCCCTCGGGTCGTAAACCGCT
TTCAGCAGGGATGAGACAAGACGGTACCTGCAGAAGAAGCCCCGGCTAACTACGTGCCAGCAGCCGCGGTAATACGTAGG
GGGCGAGCGTTATCCGGATTCATTGGGCGTAAAGCGCGCGTAGGCGGCCCGGCAGGCAGGGGGTCAAATGGCGGGGCTCA
ACCCCGTCCCGCCCCCTGAACCGCCGGGCTCGGGTCCGGTAGGGGAGGGTGGAACACCCGGTGTAGCGGTGGAATGCGCA
GATATCGGGTGGAACACCGGTGGCGAAGGCGGCCCTCTGGGCCGAGACCGACGCTGAGGCGCGAAAGCTGGGGGAGCGAA
CAG
>Otu384;uniq=Uniq748;size=252;
TGGGGAATCTTAGACAATGGGGGCAACCCTGATCTAGCCATGCCGCGTGAGTGATGAAGGCCTTAGGGTTGTAAAGCTCT
TTCAGCTGGGAAGATAATGACGGTACCAGCAGAAGAAGCCCCGGCTAACTCCGTGCCAGCAGCCGCGGTAATACGGAGGG
GGCTAGCGTTGTTCGGAATTACTGGGCGTAAAGCGCACGTAGGCGGACTGGAAAGTTGGGGGTGAAATCCCGGGGCTCAA
CCTCGGAACTGCCTTCAAAACTATCAGTCTGGAGTTCGAGAGAGGTGAGTGGAATTCCGAGTGTAGAGGTGAAATTCGTA
GATATTCGGAGGAACACCAGTGGCGAAGGCGGCTCACTGGCTCGATACTGACGCTGAGGTGCGAAAGCGTGGGGAGCAAA
CAG
>Otu385;uniq=Uniq752;size=251;
TAGGGAATCTTCGGCAATGGACGAAAGTCTGACCGAGCAACGCCGCGTGAGTGAAGAAGGTTTTCGGATCGTAAAACTCT
GTTGGTAGAGAAGAACGTTGGTGAGAGTGGAAAGCTCATCAAGTGACGGTAACTACCCAGAAAGGGACGGCTAACTACGT
GCCAGCAGCCGCGGTAATACGTAGGTCCCGAGCGTTGTCCGGATTTATTGGGCGTAAAGCGAGCGCAGGTGGTTTATTAA
GTCTGGTGTAAAAGGCAGTGGCTCAACCATTGTATGCATTGGAAACTGGTAGACTTGAGTGCAGGAGAGGAGAGTGGAAT
TCCATGTGTAGCGGTGAAATGCGTAGATATATGGAGGAACACCGGTGGCGAAAGCGGCTCTCTGGCCTGTAACTGACACT
GAGGCTCGAAAGCGTGGGGAGCAAACAG
>Otu386;uniq=Uniq757;size=250;
TGGGGAATTTTCCGCAATGGGCGAAAGCCTGACGGAGCAACGCCGCGTGAGGGACGAAGGCCTCTGGGCTGTAAACCTCT
TTTCTCAAGGAAGAAGATATGACGGTACTTGAGGAATAAGCCACGGCTAATTCCGTGCCAGCAGCCGCGGTAATACGGGA
GTGGCAAGCGTTATCCGGAATTATTGGGCGTAAAGCGTCCGCAGGCGGCTTTTCAAGTCTGCTGTTAAAACGTGGAGCTT
AACTCCATCATGGCAGTGGAAACTGAAAGGCTTGAGTATGGTAGGGGCAGAGGGAATTCCCGGTGTAGCGGTGAAATGCG
TAGATATCGGGAAGAACACCAGTGGCGAAGGCGCTCTGCTGGGCCATTACTGACGCTCATGGACGAAAGCCAGGGGAGCG
AAAGG
>Otu387;uniq=Uniq760;size=249;
TCGAGAATCATTCGCAATGGGGGAAACCCTGACGGTGCGACGCCGCGTGGAGGATGAAGGCCCTAGGGTCGTAAACTCCT
GTCATCGGTGAGTAAGGTAGGCGAGTTAATAGCTCGTTCTATTGATAGTAACCGAAGAGGAAGGGACGGCTAACTTCGTG
CCAGCAGCCGCGGTAATACGAAGGTCCCAAGCGTTGTTCGGAATTACTGGGCGTAAAGCGTGCGTAGGCGGCGAGGTAAG
TCAGATGTGAAATCCCGGGGCTCAACCCCGGAACTGCATCCGATACTGCCTTGCTAGAGTAATGGAGGGGCATCTGGAAT
TCACGGTGTAGCAGTGAAATGCGTGGATATCGTGAGGAACACTAGTGGCGAAGGCGAGATGCTGGACATTTACTGACGCT
GAGGTACGAAGGCCAGGGTAGCGAATGG
>Otu388;uniq=Uniq761;size=249;
TGGGGAATATTGGACAATGGGCGCAAGCCTGATCCAGCAATGCCGCGTGTGTGAAGAAGGCCTGCGGGTTGTAAAGCACT
TTCAATTGTGAAGAAAAAGCCTAAGTTAATAGCGAAGGAAATTGACATTAGCAATAGAAGAAGCACCGGCTAACTCCGTG
CCAGCAGCCGCGGTAATACGGAGGGTGCAAGCGTTAATCGGAATTACTGGGCGTAAAGGGTACGTAGGCGGACAGCTAAG
TCGGATGTGAAAGCCCCGGGCTCAACCTGGGAACTGCATACGATACTGGCTGACTAGAATCTGTCAGAGGTTGGTGGAAT
TTCCGGTGTAGCGGTGAAATGCGTAGAGATCGGAAGGAACATCAGTGGCGAAGGCGACCAACTGGGATAAGATTGACGCT
GAAGTACGAAAGCGTGGGGAGCAAACAG
>Otu389;uniq=Uniq762;size=249;
TCGGGAATCTTGGGCAATGGGCGAAAGCCTGACCCAGCAACGCCGCGTGAGGGATGAAGGCCTTCGGGTCGTAAACCTCT
GTCGGAAGGGAAGAAAGGTCGGGAGTCGAATAGGCTTCAGGCTTGACGGTACCTTTAAAGGAAGGTCCGGCTAACTCCGT
GCCAGCAGCCGCGGTAATACGGAGGGACCAAGCGTTGTTCGGAATCACTGGGCGTAAAGCGAGTGTAGGCGGCTCGGCAA
GTCGGATGTGAAATCCCAAGGCCCAACCTTGGAACTGCACCCGATACTGCCGGGCTAGAGTCTCGGAGAGGGTGGCGGAA
TTTCCGGTGTAGAGGTGAAATTCGTAGATATCGGAAGGAACACCAGTGGCGAAGGCGGCCACCTGGACGATGACTGACGC
TGAGACTCGAAAGCGTGGGGAGCAAACAG
>Otu390;uniq=Uniq764;size=248;
TGGGGAATATTGCACAATGGGCGAAAGCCTGATGCAGCCATGCCGCGTGTGTGAAGAAGGCCCTAGGGTTGTAAAGCACT
TTCAGTGGGGAGGAAAGGTCGAAGGTTAATACCCTTTGGCTGTGACGTTACCCACAGAAGAAGCACCGGCTAACTCCGTG
CCAGCAGCCGCGGTAATACGGAGGGTGCGAGCGTTAATCGGAATTACTGGGCGTAAAGCGTGCGTAGGCGGCTACCTAAG
TTGGATGTGAAAGCCCCGGGCTCAACCTGGGAACTGCATCCAAAACTGGGTGGCTAGAGTACGGGAGAGGAGTGTGGAAT
TTCCTGTGTAGCGGTGAAATGCGTAGATATAGGAAGGAACACCAGTGGCGAAGGCGACACTCTGGCCTGATACTGACGCT
GAGGTACGAAAGCGTGGGGAGCAAACAG
>Otu391;uniq=Uniq765;size=247;
TGGGGAATATTGGACAATGGGCGCAAGCCTGATCCAGCCATGCCGCGTGAGTGATGAAGGCCCTAGGGTTGTAAAGCTCT
TTCAACGGTGAAGATAATGACGGTAACCGTAGAAGAAGCCCCGGCTAACTTCGTGCCAGCAGCCGCGGTAATACGAAGGG
GGCTAGCGTTGTTCGGAATAACTGGGCGTAAAGCGCACGTAGGCGGATTGGAAAGTTAGAGGTGAAATCCCAGGGCTCAA
CCCTGGAACTGCCTTTAAAACTATCAGTCTAGAGGTCGAGAGAGGTGAGTGGAATTCCGAGTGTAGAGGTGAAATTCGTA
GATATTCGGAGGAACACCAGTGGCGAAGGCGGCTCACTGGCTCGATACTGACGCTGAGGTGCGAAAGTGTGGGGAGCAAA
CAG
>Otu392;uniq=Uniq769;size=246;
TAGGGAATCTTCCGCAATGGACGAAAGTCTGACGGAGCGACGCCGCGTGGAGGAAGACGGCCTTCGGGTTGTAAACTCCT
TTTATAGGGGAAGAATAAGGATATTAGGTAATGAATATTCGATGACGGTACCCTATGAATAAGCCACGGCTAACTCTGTG
CCAGCAGCCGCGGTAAGACAGAGGTGGCAAACGTTATCCGGATTTACTGGGCGTAAAGGGTGTCTAGGCGGTTGAGTATG
TCTTCTGTGAAAGCCCCCTGCTTAACGGGGGGAGGCCAGAAGAAACTGCTCAACTAGAGGGTCGGAGGGGGAAGCGGTAC
TACCAGAGGAGCGGTGAAATGCGTAGAGACTGGTAGGAACCTCGATAGCGAAGGCAGCTTCCTGGCCGATTCCTGACGCT
GAAGCACGAAAGCGTGGGGAGCAAACCG
>Otu393;uniq=Uniq772;size=245;
TGGGGAATATTGCACAATGGGGGGAACCCTGATGCAGCCATGCCGCGTGTGTGAAGAAGGCCTTCGGGTTGTAAAGCACT
TTCAGTTGTGAGGAAAGGTTGATGGTTAATACCCATCAGCTGTGACGTTAGCAACAGAAGAAGCACCGGCTAACTCCGTG
CCAGCAGCCGCGGTAATACGGAGGGTGCGAGCGTTAATCGGAATTACTGGGCGTAAAGCGCACGCAGGCGGTTAAGTCAG
TCAGATGTGAAAGCCCCGGGCTTAACCTGGGAATTGCATTTGATACTGCTTGACTAGAGTTTTGAAGAGGGGAGTGGAAT
TCCAGGTGTAGCGGTGAAATGCGTAGATATCTGGAGGAACATCAGTGGCGAAGGCGACTCCCTGGTCAATAACTGACGCT
CATGTGCGAAAGTGTGGGTAGCGAACAG
>Otu394;uniq=Uniq775;size=243;
TGAGGAATATTGGACAATGGGCGCAAGCCTGATCCAGCCATGCCGCGTGTAGGAAGACTGCCCTCTGGGTTGTAAACTAC
TTTTATACTTGAGAAAAGAGTTTCTTGCGAGAGGCTTTGATGTTAGGGTATGAATAAGCACCGGCTAACTCCGTGCCAGC
AGCCGCGGTAATACGGAGGGTGCAAGCGTTATTCGGAATCATTGGGTTTAAAGGGTTCGTAGGCGGGCTGATAAGTCAGA
GGTGAAAAGCTACAGCTTAACTGTAGTCGTGCCTTTGATACTGTCAGTCTTGAGTTATATTGAAGTAAGTAGAATATGTA
GTGTAGCGGTGAAATGCTTAGATATTACATAGAATACCGATTGCGAAGGCAGCTTACTAATTATATACTGACGCTGATGA
ACGAAAGCGTGGGTAGCGAAAGG
>Otu395;uniq=Uniq776;size=243;
TGGGGAATATTGGACAATGGGCGAAAGCCTGATCCAGCAACGCCGCGTGAGGGATGACGGCCTTCGGGTTGTAAACCTCT
TTCAGTACCGACGAAGCGCCGATGATGGTGGTGACGGTAGGTACAGAAGAAGCACCGGCCAACTACGTGCCAGCAGCCGC
GGTAATACGTAGGGTGCGAGCGTTGTCCGGAATTATTGGGCGTAAAGGGCTCGTAGGCGGTTTGTCGCGTCGGGAGTGAA
AACACCGGGCTTAACTCGGTGCTTGCTTCCGATACGGGCAGACTAGAGGCATGCAGGGGAGAACGGAATTCCTGGTGTAG
CGGTGAAATGCGCAGATATCAGGAGGAACACCGGTGGCGAAGGCGGTTCTCTGGGCATGTCCTGACGCTGAGGAGCGAAA
GTGTGGGGAGCGAACAG
>Otu396;uniq=Uniq777;size=242;
TGGGGAATATTGGACAATGGGCGCAAGCCTGATCCAGCCATGCCGCGTGTGTGAAGAAGGCTTTCGGGTTGTAAAGCACT
TTCAGCGGGGAGGAAAGGTTGCTGGTTAATACCCAGCAGCTGTGACGTTACCCGCAGAAGAAGCACCGGCTAACTCCGTG
CCAGCAGCCGCGGTAATACGGAGGGTGCGAGCGTTAATCGGAATTACTGGGCGTAAAGCGTGCGTAGGCGGTGATCTAAG
TGGGATGTGAAAGCCCCGGGCTCAACCTGGGAACTGCACCCCAAACTGGGTCGCTAGAGTACAGCAGAGGCGTGTGGAAT
TTCCTGTGTAGCGGTGAAATGCGTAGATATAGGAAGGAACACCAGTGGCGAAGGCGACACGCTGGGCTGATACTGACGCT
GAGGTACGAAAGCGTGGGGAGCAAACAG
>Otu397;uniq=Uniq778;size=242;
TGGGGAATCTTGCGCAATGGGCGAAAGCCTGACGCAGCCATGCCGCGTGAATGATGAAGGTCTTAGGATTGTAAAATTCT
TTCACCGGGGACGATAATGACGGTACCCGGAGAAGAAGCCCCGGCTAACTTCGTGCCAGCAGCCGCGGTAATACGAAGGG
GGCTAGCGTTGCTCGGAATTACTGGGCGTAAAGGGCGCGTAGGCGGATCGTTAAGTCAGAGGTGAAATCCCGGAGCTCAA
CTTCGGAACTGCCTTTGATACTGGCGATCTTGAGTGTGAGAGAGGTATGTGGAACTCCGAGTGTAGAGGTGAAATTCGTA
GATATTCGGAAGAACACCAGTGGCGAAGGCGACATACTGGCTCATTACTGACGCTGAGGCGCGAAAGCGTGGGGAGCAAA
CAG
>Otu398;uniq=Uniq780;size=242;
TGGGGAATATTGGACAATGGGCGAAAGCCTGATCCAGCCATGCCGCGTGTGTGAAGAAGGCCTTTTGGTTGTAAAGCACT
TTAAGCGAGGAGGAGGCTACCGAGATTAATACCCTTGGATAGTGGACGTTACTCGCAGAATAAGCACCGGCTAACTCTGT
GCCAGCAGCCGCGGTAATACAGAGGGTGCGAGCGTTAATCGGATTTACTGGGCGTAAAGCGTGCGTAGGCGGCTTTTTAA
GTCGGATGTGAAATCCCTGAGCTTAACTTAGGAATTGCATTCGATACTGGGAAGCTAGAGTATGGGAGAGGATGGTAGAA
TTCCAGGTGTAGCGGTGAAATGCGTAGAGATCTGGAGGAATACCGATGGCGAAGGCAGCCATCTGGCCTAATACTGACGC
TGAGGTACGAAAGCATGGGGAGCAAACAG
>Otu399;uniq=Uniq783;size=241;
TGGGGAATATTGGACAATGGGGGAAACCCTGATCCAGCAACGCCGCGTGGAGGATGAAGGTCTTCGGATTGTAAACTCCT
GTCAAGTGGAGCGAAAAACACTCGCTAATAACGGGTGTCTATGACGGTACCACTAGAGGAAGCCCCGGCTAACTCCGTGC
CAGCAGCCGCGGTAATACGGAGGGGGCGAGCGTTATTCGGAATTATTGGGCGTAAAGGGCGCGTAGGCGGCTCAGCAAGT
CAGGGGTGAAATCCCTCGGCTCAACCGAGGAACTGCCTCTGAAACTGCTGAGCTTGAGACCGGGAGAGGGTGGTGGAATT
CCTAGTGTAGCGGTGAAATGCGTAGATATTAGGAGGAACACCAGTGGCGAAGGCGACCACCTGGACCGGATCTGACGCTG
AGGCGCGAAAGTGTGGGGAGCAAACAG
>Otu400;uniq=Uniq786;size=240;
TGGGGAATCTTCCGCAATGGGCGAAAGCCTGACGGAGCAACGCCGCGTGAACGATGAAGGTCTTAGGATCGTAAAGTTCT
GTTGTTAGGGACGAAGGGTAAGAATCATAATACGGTTTTTATTTGACGGTACCTAACGAGGAAGCCACGGCTAACTACGT
GCCAGCAGCCGCGGTAATACGTAGGCGGCAAGCGTTGTCCGGAATTATTGGGCGTAAAGGGAGCGCAGGCGGGAAACTAA
GCGGATCTTAAAAGTGCGGGGCTCAACCCCGTGATGGGGTCCGAACTGGTTTTCTTGAGTGCAGGAGAGGAAAGCGGAAT
TCCCAGTGTAGCGGTGAAATGCGTAGATATTGGGAAGAACACCAGTGGCGAAGGCGGCTTTCTGGACTGTAACTGACGCT
GAGGCTCGAAAGCTAGGGTAGCGAACGG
>Otu401;uniq=Uniq788;size=239;
TAGGGAATCTTCCGCAATGGGCGAAAGCCTGACGGAGCAACGCCGCGTGAGTGATGAAGGGTTTCGGCTCGTAAAACTCT
GTTATTAGGGAAGAACAAATGTGTAAGTAACTGTGCACGTCTTGACGGTACCTAATCAGAAAGCCACGGCTAACTACGTG
CCAGCAGCCGCGGTAATACGTAGGTGGCAAGCGTTATCCGGAATTATTGGGCGTAAAGCGCGCGTAGGCGGTTTCTTAAG
TCTGATGTGAAAGCCCACGGCTCAACCGTGGAGGGTCATTGGAAACTGGGAAACTTGAGTGCAGAAGAGGAAAGTGGAAT
TCCATGTGTAGCGGTGAAATGCGCAGAGATATGGAGGAACACAAGTGGCGAAGGCGACTTTCTGGTCTGTAACTGACGCT
GATGTGCGAAAGCGTGGGGATCAAACAG
>Otu402;uniq=Uniq789;size=239;
TAAGGAATATTGGACAATGGAGGAAACTCTGATCCAGCCATCCCGCGTGCAGGATGACGGCCCTATGGGTTGTAAACTGC
TTTTGTCAGGGACGAACCCCTTTCTTTTAAGAGAGGCTGACGGTACCTGAAGAATAAGCACCGGCTAACTCCGTGCCAGC
AGCCGCGGTAATACGGAGGGTGCAAGCGTTATCCGGAATCACTGGGTTTAAAGGGTGCGTAGGCGGCACTATAAGTCAGA
GGTGAAAGCCCACCGCTCAACGGTGGAATTGCCTTTGATACTGTAGAGCTTGAATTAGGCTGAGGTCAGCGGAATGTGTC
ATGTAGCGGTGAAATGCATAGATATGACATAGAACACCAATTGCGAAGGCAGCTGGCTAGACCTATATTGACGCTGAGGC
ACGAAAGCGTGGGGAGCGAACAG
>Otu403;uniq=Uniq791;size=238;
TGGGGAATATTGGACAATGGGGGCAACCCTGATCCAGCCATGCCGCGTGGGTGAAGAAGGCCTTAGGGTTGTAAAACCCT
TTCAGCGGGGAAGATGATGACGGTACCCGCAGAAGAAGCCCCGGCTAACTCCGTGCCAGCAGCCGCGGTAATACGGAGGG
GGCTAGCGTTGTTCGGAATTACTGGGCGTAAAGGGCGTGTAGGCGGCTTGTCGAGTCAGGCGTGAAAGCCCCGGGCTTAA
CCTGGGAACTGCGTTTGATACTGGCAGGCTAGAGGTTGGAAGAGGAGAGTGGAATTCCCAGTGTAGAGGTGAAATTCGTA
GATATTGGGAAGAACACCAGTGGCGAAGGCGGCTCTCTGGTCCACACCTGACGCTGAGGCGCGAAAGCGTGGGGAGCAAA
CAG
>Otu404;uniq=Uniq792;size=238;
TGGGGAATATTGGACAATGGGCGAAAGCCTGATCCAGCAATGCCGCGTGAGTGATGAAGGCCTTAGGGTTGTAAAGCTCT
TTTACCAGGGATGATAATGACAGTACCTGGAGAATAAGCTCCGGCTAACTCCGTGCCAGCAGCCGCGGTAATACGGAGGG
AGCTAGCGTTGTTCGGAATTACTGGGCGTAAAGCGCGCGTAGGCGGTTATCCAAGTCAGGGGTGAAATCCCGGAGCTCAA
CTCCGGAACTGCCCTTGAAACTAGGTAACTAGAATACTGGAGAGGTGAGTGGAATTCCGAGTGTAGAGGTGAAATTCGTA
GATATTCGGAAGAACACCAGTGGCGAAGGCGACTCACTGGACAGTTATTGACGCTGAGGTGCGAAAGCGTGGGGAGCAAA
CAG
>Otu405;uniq=Uniq793;size=238;
TGGGGAATATTGCACAATGGGCGAAAGCCTGATGCAGCGACGCCGCGTGAGGGATGAAGGCCTTCGGGTTGTAAACCTCT
TTCAGTAGGGAAGAAGCGAAAGTGACGGTACCTACAGAAGAAGCACCGGCTAACTACGTGCCAGCAGCCGCGGTAATACG
TAGGGTGCGAGCGTTGTCCGGAATTATTGGGCGTAAAGAGCTTGTAGGCGGTCTGTCGCGTCTGCCGTGAAAATCCGGGG
CTCAACCCCGGACTTGCGGTGGGTACGGGCAGACTAGAGTGTGGTAGGGGAGACTGGAATTCCTGGTGTAGCGGTGAAAT
GCGCAGATATCAGGAGGAACACCGATGGCGAAGGCAGGTCTCTGGGCCACTACTGACGCTGAGAAGCGAAAGCGTGGGGA
GCGAACAG
>Otu406;uniq=Uniq794;size=237;
TGGGGAATTTTGGACAATGGGCGCAAGCCTGATCCAGCAATGCCGCGTGCAGGAAGAAGGCCTTCGGGTTGTAAACTGCT
TTTGTCAGGGAAGAAATCCTCTGGGTTAATACCTCGGGGGGATGACGGTACCTGAAGAATAAGCACCGGCTAACTACGTG
CCAGCAGCCGCGGTAATACGTAGGGTGCGAGCGTTAATCGGAATTACTGGGCGTAAAGCGTGCGCAGGCGGCTTTGCAAG
ACAGATGTGAAATCCCCGGGCTCAACCTGGGAACTGCATTTGTGACTGCAAGGCTAGAGTACGGTAGAGGGGGATGGAAT
TCCGCGTGTAGCAGTGAAATGCGTAGATATGCGGAGGAACACCAATGGCGAAGGCAATCCCCTGGACCTGTACTGACGCT
CATGCACGAAAGCGTGGGGAGCAAACAG
>Otu407;uniq=Uniq797;size=236;
TGGGGAATCTTGCACAATGGGCGAAAGCCTGATGCAGCCATGCCGCGTGGATGATGAAGGCCCTAGGGTTGTAAAATCCT
TTCGCCAGGGATGATAATGACAGTACCTGGTAAAGAAGCCCCGGCTAACTTCGTGCCAGCAGCCGCGGTAATACGAAGGG
GGCTAGCGTTGTTCGGAATTACTGGGCGTAAAGCGCGCGTAGGCGGACTCTTAAGCCAGATGTGAAATCCCGGGGCTCAA
CCCCGGAACTGCATTTGGAACTGGGAGTCTAGAGTTCAGGAGAGGTTCGTGGAATGCCGAGTGTAGAGGTGAAATTCGTA
GATATTCGGTGGAACACCAGTGGCGAAGGCGACGAACTGGACTGATACTGACGCTGAGGTGCGAAAGTGTGGGGAGCAAA
CAG
>Otu408;uniq=Uniq798;size=234;
TAGGGAATATTGCACAATGGGGGAAACCCTGATGCAGCCATGCCGCGTGTGTGAAGAAGGCCCTAGGGTTGTAAAGCACT
TTCAGTAAGGAAGAAAAAGATGGGCTAATAACCCGTTCTTATGACATTACTTACAGAAGAAGATCCGGCTAACTCCGTGC
CAGCAGCCGCGGTAATACGGAGGGATCGAACGTTAATCGGAATTACTGGGCGTAAAGCGCGCGTAGGTGGTTTGATAAGT
GGGATGTGAAAGCCCCGGGCTTAACCTGGGAACTGCATTCCAAACTGCCAAACTAGAGTACGATAGAGGGGGGTAGAATT
CAGAGTGTAGCGGTGAAATGCGTAGATATTCTGAGGAATACCGGTGGCGAAGGCGGCCCCCTGGATTGATACTGACACTG
AGGTGCGAAAGCGTGGGGAGCAAACAG
>Otu409;uniq=Uniq800;size=234;
TGGGGAATATTGGACAATGGGGGCAACCCTGATCCAGCAATGCCATGTGTGTGAAGAAGGCCTTAGGGTTGTAAAGCACT
TTAGTTCGTGAGGAAGGCTATTAGGTTAAGAGCTAGATAGTTTGACGTTAGCGAAAGAATAAGCACCGGCTAACTCCGTG
CCAGCAGCCGCGGTAATACGGAGGGTGCGAGCGTTAATCGGAATTACTGGGCGTAAAGGGTTCGTAGGTGGTTAGATAAG
TCAGATGTGAAAGCCCTGGGCTCAACCTGGGAGTTGCATATGAAACTGTTTGACTAGAGTTTGGTAGAGGATTGGGGAAT
TTCCAGTGTAGCGGTGAAATGCGTAGAGATTGGAAAGAACATCGATGGCGAAGGCAACAATCTGGACCTGAACTGACACT
GAGGGACGAAAGCGTGGGTAGCAAGCAG
>Otu410;uniq=Uniq802;size=233;
TGGGGAATTTTCCGCAATGGGCGCAAGCCTGACGGAGCAACGCCGCGTGGGGGAGGAATGTCTGTGGATTGTAAACCCCT
TTTCTCAGGGAAGAAGCTCTGACGGTACCTGAGGAATCAGCATCGGCTAACTCCGTGCCAGCAGCCGCGGTAAGACGGAG
GATGCAAGCGTTATCCGGAATTATTGGGCGTAAAGCGTCCGTAGGCGGTTTATCAAGTCTGCCGTTAAAGACTGCAGCTT
AACTGTGGGCGAGCGGTGGAAACTGATTAACTAGAGTGTGGTAGGGGTAGAGGGAATTCCCAGTGTAGCGGTGAAATGCG
TAGATATTGGGAAGAACACCAGTGGCGAAGGCGCTCTACTGGGCCACAACTGACGCTGAGGGACGAAAGCTAGGGGAGCG
AAAGG
>Otu411;uniq=Uniq804;size=233;
TGAGGAATATTGGACAATGGGCGAGGGCCTGATCCAGCCATGCCGCGTGCAGGATGACTGCCCTATGGGTTGTAAACTGC
TTTTATACGGGAAGAAACCTGTCCACGTGTGGACAGCTGACGGTACCGTAAGAATAAGGACCGGCTAACTCCGTGCCAGC
AGCCGCGGTAATACGGAGGGTCCGAGCGTTATCCGGAATCATTGGGTTTAAAGGGTCCGTAGGCGGGCCGTTAAGTCAGG
GGTGAAAGTCTGCGGCTCAACCGTAGAACTGCCTTTGATACTGGCGGTCTTGAGTCGTTGTGGAGTGGCCGGAACATGTG
GTGTAGCGGTGAAATGCATAGATATCACATAGAACACCGATCGCGAAGGCAGGTCACTAACAACGTACTGACGCTGATGG
ACGAAAGCGTGGGTAGCGAACGG
>Otu412;uniq=Uniq806;size=232;
TGGGGAATATTGCGCAATGGGGGCAACCCTGACGCAGCCATGCCGCGTGTGTGAAGAAGGCCTTCGGGTTGTAAAGCACT
TTCACTTGGGAGGAAACGTTTACGGTTAATACCCGTGAGCCTTGACGTTACCTTGAGAAGAAGCACCGGCTAACTCCGTG
CCAGCAGCCGCGGTAATACGGAGGGTGCGAGCGTTAATCGGAATTACTGGGCGTAAAGCGCGCGTAGGCGGTTTGTTAAG
TCGGATGTGAAAGCCCCGGGCTCAACCTGGGAACTGCACCCGATACTGGCCGACTGGAGTGCGAGAGAGGGAGGTAGAAT
TCCACGTGTAGCGGTGAAATGCGTAGATATGTGGAGGAATACCGGTGGCGAAGGCGGCCTCCTGGCTCGACACTGACGCT
GAGGTGCGAAAGCGTGGGGAGCAAACAG
>Otu413;uniq=Uniq807;size=232;
TGAGGAATATTGGTCAATGGACGCAAGTCTGAACCAGCCATGCCGCGTGCAGGAAGACGGCCCTATGGGTTGTAAACTGC
TTTTATATAGGAAGAAACTTCTCTACGTGTAGAGAACTGACGGTACTATACGAATAAGCACCGGCTAACTCCGTGCCAGC
AGCCGCGGTAATACGGAGGGTGCAAGCGTTATCCGGATTTATTGGGTTTAAAGGGTCCGTAGGCGGATCTTTAAGTCAGT
GGTGAAAGCCTACAGCTCAACTGTAGAACTGCCATTGATACTGGAGATCTTGAGTGTATTTGAAGTGGGCGGAATGTGTC
ATGTAGCGGTGAAATGCATAGATATGACACAGAACACCGATTGCGAAGGCAGCTCACTAAACTACAACTGACGCTGAGGG
ACGAAAGCGTGGGGAGCGAACAG
>Otu414;uniq=Uniq808;size=232;
TGGGGAATATTGCGCAATGGGGGCAACCCTGACGCAGCCATGCCGCGTGTGTGAAGAAGGCTTTCGGGTTGTAAAGCACT
TTCAGCAGTGAGAAAAAGCCACGAGCTAATACTTCGTGGTCTTGATGTTAACTGCACAAGAAGCACCGGCTAACTCCGTG
CCAGCAGCCGCGGTAATACGGAGGGTGCAAGCGTTAATCGGAATTACTGGGCGTAAAGCGCGCGTAGGCGGTCTGTTAAG
TCAGCTGTGAAAGCCCCGGGCTCAACCTGGGAATTGCAGTTGATACTGGCAGACTGGAATGCGGGAGAGGGAGGTAGAAT
TCCATGTGTAGCGGTGAAATGCGTAGATATATGGAGGAATACCAGTGGCGAAGGCGGCCTCCTGGCCTGACATTGACGCT
GAGGTGCGAAAGCGTGGGGAGCAAACAG
>Otu415;uniq=Uniq810;size=232;
TGGGGAATATTGGACAATGGGCGAAAGCCTGATCCAGCAATGCCGCGTGAGTGATGAAGGCCTTAGGGTTGTAAAGCTCT
TTTACCAGGGATGATAATGACAGTACCTGGAGAATAAGCTCCGGCTAACTCCGTGCCAGCAGCCGCGGTAATACGGAGGG
AGCTAGCGTTGTTCGGAATTACTGGGCGTAAAGCGCACGTAGGCGGCGATTCAAGTCAGAGGTGAAAGCCCGGGGCTCAA
CCCCGGAACTGCCTTTGAAACTAGATTGCTAGAATCCTGGAGAGGTGAGTGGAATTCCGAGTGTAGAGGTGAAATTCGTA
GATATTCGGAAGAACACCAGTGGCGAAGGCGACTCACTGGACAGGTATTGACGCTGAGGTGCGAAAGCGTGGGGAGCAAA
CAG
>Otu416;uniq=Uniq811;size=231;
TCGAGAATCTTCCGCAATGGACGAAAGTCTGACGGAGCGACGCCGCGTGATGGATGAAGGCCCTCGGGTTGTAAACATCT
GTCGTAGGGGAGGAAATTTTGACCGATCCTAGGAGGAAGCGCAGGCTAAGTTCGTGCCAGCAGCCGCGGTAATACGAACT
GCGCAAACGTTATTCGGAATCACTGGGCTTAAAGGGTGCGTAGGCGGGTTAGTAGGTCAGATGTGAAAGCCCACGGCTCA
ACCGTGGAATTGCGTTTGAAACCACTAGTCTTGAGGAAGTCAGAGGTATGCGGAACTGATGGTGGAGCGGTGAAATGTGT
TGATATCATCAGGAACACCGGTGGCGAAAGCGGCATACTGGGACTTTTCTGACGCTGAGGCACGAAAGCCAGGGGAGCGA
ACGG
>Otu417;uniq=Uniq815;size=230;
TGGGGAATTTTCCGCAATGGGCGAAAGCCTGACGGAGCAATACCGCGTGAGGGATGACGGCCTATGGGTTGTAAACCTCT
TTTTTCAGGGAGGAATAAATGACGTGTACCTGAAGAATAAGCATCGGCTAACTCCGTGCCAGCAGCCGCGGTAAGACGGA
GGATGCAAGTGTTATCCGGAATCACTGGGCGTAAAGCGTCTGTAGGTGGTTTAATAAGTCAACTGTTAAATCTTGAGGCT
CAACTTCAAAATCGCAGTCGAAACTATTAGACTAGAGTATAGTAGGGGTAAAGGGAATTTCCAGTGGAGCGGTGAAATGC
GTAGATATTGGAAAGAACACCGATGGCGAAGGCACTTTACTGGGCTATTACTAACACTCAGAGACGAAAGCTAGGGTAGC
AAATGG
>Otu418;uniq=Uniq816;size=230;
TGGGGAATTTTCCGCAATGGGCGAAAGCCTGACGGAGCAATACCGCGTGAGGGAGGAAGGCTCTTGGGTTGTAAACCTCT
TTTCTCAAGGAAGAACACAATGACGGTACTTGAGGAATAAGCATCGGCTAACTCCGTGCCAGCAGCCGCGGTAATACGGA
GGATGCAAGCGTTATCCGGAATGATTGGGCGTAAAGCGTCCGCAGGTGGTCTTGTAAGTCTGCTGTTAAAGCGTGAGGCT
CAACCTCATATGGGCGGTGGAAACTACAAAACTAGAGTACGTTCGGGGCAGAGGGAATTCCTGGTGTAGCGGTGAAATGC
GTAGATATCAGGAAGAACACCGGTGGCGAAAGCGCTCTGCTAGGCCGTAACTGACACTGAGGGACGAAAGCTAGGGGAGC
GAATGG
>Otu419;uniq=Uniq820;size=229;
TGGGGAATCTTGGACAATGGGCGAAAGCCTGATCCAGCCATGCCGCGTGAGTGATGAAGGCCCTAGGGTCGTAAAGCTCT
TTCAACTGTGAAGATAATGACGGTAGCAGTAGAAGAAACCCCGGCTAACTCCGTGCCAGCAGCCGCGGTAATACGGAGGG
GGTTAGCGTTGTTCGGAATTACTGGGCGTAAAGCGCGCGTAGGCGGATCAGAAAGTTGGGGGTGAAATCCCAGGGCTCAA
CCCTGGAACTGCCTCCAAAACTACTGGTCTAGAGTTCGAGAGAGGTGAGTGGAACTCCGAGTGTAGAGGTGAAATTCGTA
GATATTCGGAAGAACACCAGTGGCGAAGGCGGCTCACTGGCTCGATACTGACGCTGAGGTGCGAAAGTGTGGGGAGCAAA
CAG
>Otu420;uniq=Uniq821;size=228;
TGGGGAATATTGCGCAATGGGGGAAACCCTGACGCAGCAACGCCGCGTGGGTGATGAAGGCCTTTGGGTCGTAAAGCCCT
GTCCTGAGGGAAGAATCCCATTCCCGTTAATACCGGGGATGGATGACGGTACCTCTGAAGAAAGCACCGGCTAACTCCGT
GCCAGCAGCCGCGGTAATACGGAGGGTGCAAGCGTTGTTCGGAATCACTGGGCGTAAAGCGCACGTAGGCGGCCTGTCGT
GTCGAGTGTGAAAGCCCTCGGCTCAACCGAGGAAGTGCATTCGAGACTGGCAGGCTTGAGTTCGGTAGAGGAGAGTGGAA
TTCCGGGTGTAGAGGTGAAATTCGTAGATATCCGGAGGAACACCAGTGGCGAAAGCGACTCTCTGGGCCGACACTGACGC
TGAGGTGCGAAAGCGTGGGGAGCAAACAG
>Otu421;uniq=Uniq823;size=228;
TGGGGAATTTTGGACAATGGGGGCAACCCTGATCCAGCAATGCCGCGTGAGTGAAGAAGGCCTTCGGGTTGTAAAGCTCT
TTTGTCAGGGAAGAAACGGTCCGGGCTAATATCCTGGGCTAATGACGGTACCTGAAGAATAAGCACCGGCTAACTACGTG
CCAGCAGCCGCGGTAATACGTAGGGTGCAAGCGTTAATCGGAATTACTGGGCGTAAAGCGTGCGCAGGCGGTTGTGCAAG
ACAGATGTGAAATCCCCGGGCTTAACCTGGGAATTGCATTTGTGACTGCACGGCTAGAGTGTGTCAGAGGGGGGTAGAAT
TCCACGTGTAGCAGTGAAATGCGTAGAGATGTGGAGGAATACCGATGGCGAAGGCAGCCCCCTGGGATAACACTGACGCT
CATGCACGAAAGCGTGGGGAGCAAACAG
>Otu422;uniq=Uniq824;size=227;
TGAGGAATATTGGACAATGGTCGGAAGACTGATCCAGCCATGCCGCGTGCAGGATGACGGCCCTATGGGTTGTAAACTGC
TTTTGTACGGGAAGAAACCCAGGTACGCGTACCTGGCCGACGGTACCGTAAGAATAAGGACCGGCTAACTCCGTGCCAGC
AGCCGCGGTAATACGGAGGGTCCGAGCGTTATCCGGAATCATTGGGTTTAAAGGGTCCGTAGGCGGGCCTGTAAGTCAGA
GGTGAAAGGCCACGGCTCAACCGTGGGACTGCCTTTGATACTGCAGGTCTTGAGTCATGGTGGGGTTGCCGGAACATGTG
GTGTAGCGGTGAAATGCATAGATATCACATAGAACACCGATCGCGAAGGCAGGTGGCCAACCATGTACTGACGCTGATGG
ACGAAAGCGTGGGGAGCGAACGG
>Otu423;uniq=Uniq825;size=227;
TGGGGAATATTGGACAATGGGCGCAAGCCTGATCCAGCCATGCCGCGTGTGTGAAGAAGGCCTTCGGGTTGTAAAGCACT
TTCAGCGAGGAGGAAAGGGGTGTTGCTAATATCAGCGCCCTGTGACGTTACTCGCAGAAGAAGCACCGGCTAACTCCGTG
CCAGCAGCCGCGGTAATACGGAGGGTGCAAGCGTTAATCGGAATTACTGGGCGTAAAGCGTGCGTAGGCGGCCTTTTAAG
TTGGATGTGAAAGCCCCGGGCTCAACCTGGGAACGGCATCCAAAACTGAGAGGCTCGAGTGCGGAAGAGGAGTGTGGAAT
TTCCTGTGTAGCGGTGAAATGCGTAGATATAGGAAGGAACACCAGTGGCGAAGGCGACACTCTGGTCTGACACTGACGCT
GAGGTACGAAAGCGTGGGGAGCAAACAG
>Otu424;uniq=Uniq828;size=227;
TGGGGAATATTGGACAATGGGCGGAAGCCTGATCCAGCAACGCCGCGTGAGGGATGACGGCCTTCGGGTTGTAAACCTCT
TTCGCCTGTGACGAAGCGCAAGTGACGGTAACAGGTAAAGAAGCACCGGCCAACTACGTGCCAGCAGCCGCGGTAATACG
TAGGGTGCGAGCGTTGTCCGGAATTATTGGGCGTAAAGGGCTCGTAGGCGGTTTGTCGCGTCGGGAGTGAAAACCAGGTG
CTTAACACCTGGCTTGCTTTCGATACGGGCAGACTAGAGGTATTCAGGGGAGAACGGAATTCCTGGTGTAGCGGTGAAAT
GCGCAGATATCAGGAGGAACACCGGTGGCGAAGGCGGTTCTCTGGGAATGACCTGACGCTGAGGAGCGAAAGTGTGGGGA
GCGAACAG
>Otu425;uniq=Uniq830;size=226;
TGGGGAATATTGGACAATGGGCGAAAGCCTGATCCAGCAATGCCGCGTGAGTGATGAAGGCCTTAGGGTTGTAAAGCTCT
TTTACCAGGGATGATAATGACAGTACCTGGAGAATAAGCTCCGGCTAACTCCGTGCCAGCAGCCGCGGTAATACGGAGGG
AGCTAGCGTTGTTCGGAATTACTGGGCGTAAAGCGCGCGTAGGCGGCGTATCAAGTCAGGGGTGAAATCCCGGGGCTCAA
CCCCGGAACTGCCCTTGAAACTAGTATGCTAGAATACTGGAGAGGTGAGTGGAATTCCGAGTGTAGAGGTGAAATTCGTA
GATATTCGGAAGAACACCAGTGGCGAAGGCGACTCACTGGACAGTTATTGACGCTGAGGTGCGAAAGCGTGGGGAGCAAA
CAG
>Otu426;uniq=Uniq833;size=226;
TAAGGAATATTGGTCAATGGACGCAAGTCTGAACCAGCCATGCCGCGTGGAGGATGAAGGCCCTCTGGGTTGTAAACTTC
TTTTATGGGGGACGAAACCCCGGATTTTTATCCGGCCTGACGGTACCCCAGGAATAAGCACCGGCTAACTCCGTGCCAGC
AGCCGCGGTAATACGGAGGGTGCAAGCGTTATCCGGATTCACTGGGTTTAAAGGGTGCGTAGGCGGGTTTGTAAGTCAGT
GGTGAAATCCCGAAGCTTAACTTCGGAACTGCCGTTGATACTACAGGTCTTGAATACTCGGGAGGTGAGCGGAATATGTC
ATGTAGCGGTGAAATGCTTAGATATGACATAGAACACCGATTGCGAAGGCAGCTCACTACAGAGTCATTGACGCTGAGGC
ACGAAAGCGTGGGGATCAAACAG
>Otu427;uniq=Uniq835;size=225;
TAGGGAATATTGGTCAATGGACGAGAGTCTGAACCAGCCATGCCGCGTGCAGGAAGACGGCCTTCTGGGTTGTAAACTGC
TTTTGACAGGGAAGAAAATGGCCATGCGTGGCTCACTGACGGTACCTGTAGAATAAGCACCGGCTAACTCCGTGCCAGCA
GCCGCGGTAATACGGAGGGTGCAAGCGTTGTCCGGATTTATTGGGTTTAAAGGGTGCGTAGGTGGCCTTATAAGTCAGTG
GTGAAATTCTGCAGCTTAACTGTAGGACTGCCATTGATACTGTAGGGCTTGAGTGTCGTTGAGGCAGGCGGAATTTATGG
TGTAGCGGTGAAATGCATAGATACCATAAAGAACACCGATAGCGAAGGCAGCTTGCTTAGCGGCAACTGACACTAATGCA
CGAAAGCGTGGGTAGCGAACAG
>Otu428;uniq=Uniq839;size=223;
TGGGGAATTTTGGACAATGGGCGCAAGCCTGATCCAGCAATGCCGCGTGCAGGATGAAGGCCTTCGGGTTGTAAACTGCT
TTTGTACGGAACGAAAAGCCCTGGGTTAATACCCTGGGGTCATGACGGTACCGTAAGAATAAGCACCGGCTAACTACGTG
CCAGCAGCCGCGGTAATACGTAGGGTGCAAGCGTTAATCGGAATTACTGGGCGTAAAGCGTGCGCAGGCGGTTTTGTAAG
ACAGAGGTGAAATCCCCGGGCTCAACCTGGGAACTGCCTTTGTGACTGCAAGGCTAGAGTACGGCAGAGGGGGATGGAAT
TCCGCGTGTAGCAGTGAAATGCGTAGATATGCGGAGGAACACCGATGGCGAAGGCAATCCCCTGGGCCTGTACTGACGCT
CATGCACGAAAGCGTGGGGAGCAAACAG
>Otu429;uniq=Uniq840;size=223;
TAGGGAATCTTCCGCAATGGGCGAAAGCCTGACGGAGCAACGCCGCGTGAGTGATGAAGGGTTTCGGCTCGTAAAACTCT
GTTATTAGGGAAGAACAAATGTGTAAGTAACTGTGCACGTCTTGACGGTACCTAATCAGAAAGCCACGGCTAACTACGTG
CCAGCAGCCGCGGTAATACGTAGGTGGCAAGCGTTATCCGGAATTATTGGGCGTAAAGCGCGCGTAGGCGGTTTCTTAAG
TCTGATGTGAAAGCCCACGGCTCAACCGTGGAGGGTCATTGGAAACTGGGAAACTTGAGTGCAGAAGAGGAAAGTGGAAT
TCCATGTGTAGCGGTGAAATGCGCAGAGATATGGAGGAACACCAGTGGCGAAGGCGACTTTCTGGTCTGTAACTGACGCT
GATGTGCGAAAGCGTGGGGATCAAACAG
>Otu430;uniq=Uniq841;size=223;
TAAGGAATATTGGGCAATGGAGGCAACTCTGACCCAGCCATCCCGCGTGCAGGATGAAGGCGCTACGCGTTGTAAACTGC
TTTTATTTGGGACGAAAATTTAGTATTTATACTAAACTGACGGTACCTTATGAATAAGCACCGGCTAACTCCGTGCCAGC
AGCCGCGGTAATACGGAGGGTGCAAGCGTTATCCGGAATCACTGGGTTTAAAGGGTGCGTAGGCGGCAAAATAAGTCAGA
GGTGAAAGCCCGGCGCTCAACGTCGGAATTGCCTTTGATACTGTTATGCTTGAATCAGGTTGAGGTCGGCGGAATGTGAC
ATGTAGCGGTGAAATGCATAGATATGTCATAGAACACCAATTGCGAAGGCAGCTGGCTAGATCTGTATTGACGCTGAGGC
ACGAAAGCGTGGGGAGCGAACAG
>Otu431;uniq=Uniq844;size=223;
TAGGGAATATTGGGCAATGGAGGCAACTCTGACCCAGCCATGCCGCGTGAAGGAAGACGGCCTTCTGGGTTGTAAACTTC
TTTTATACAGGAATAAAAGACCCATGCGTGGGGCATTGAATGTACTGTATGAATAAGCACCGGCTAACTCCGTGCCAGCA
GCCGCGGTAATACGGAGGGTGCAAGCGTTGTCCGGATTCACTGGGTTTAAAGGGTACGTAGGCGGCGAATTAAGTCAGTG
GTGAAATGTGTCGGCTCAACCGGCAAAGTGCCATTGATACTGGTTTGCTAGAGTGTTGTATAGGTGGGCGGAATTGATGG
TGTAGCGGTGAAATGCATAGATACCATCAAGAACACCGATTGCGAAGGCAGCTCACTGGGCAACAACTGACGCTGAGGTA
CGAAAGCGTGGGGAGCGAACAG
>Otu432;uniq=Uniq845;size=223;
TGGGGAATCTTAGACAATGGGGGCAACCCTGATCTAGCCATGCCGCGTGAGTGATGAAGGCCCTAGGGTCGTAAAGCTCT
TTCGCCTGTGAAGATAATGACTGTAGCAGGTAAAGAAACCCCGGCTAACTCCGTGCCAGCAGCCGCGGTAATACGGAGGG
GGTTAGCGTTGTTCGGAATTACTGGGCGTAAAGCGCGCGTAGGCGGACTATTAAGTGAGGGGTGAAATCCCGGGGCTCAA
CCCCGGAACTGCCTTTCATACTGGTAGTCTTGAGTTCGAGAGAGGTGAGTGGAATTCCGAGTGTAGAGGTGAAATTCGTA
GATATTCGGAGGAACACCAGTGGCGAAGGCGGCTCACTGGCTCGATACTGACGCTGAGGTGCGAAAGTGTGGGGAGCAAA
CAG
>Otu433;uniq=Uniq846;size=223;
TGGGGAATATTGCACAATGGGCGGAAGCCTGATGCAGCAACGCCGCGTGCGGGATGACGGCCTTCGGGTTGTAAACCGCT
TTCGCCTGTGACGAAGCGTGAGTGACGGTAATGGGTAAAGAAGCACCGGCTAACTACGTGCCAGCAGCCGCGGTGATACG
TAGGGTGCGAGCGTTGTCCGGATTTATTGGGCGTAAAGGGCTCGTAGGTGGTTGATCGCGTCGGAAGTGTAATCTTGGGG
CTTAACCCTGAGCGTGCTTTCGATACGGGTTGACTTGAGGAAGGTAGGGGAGAATGGAATTCCTGGTGGAGCGGTGGAAT
GCGCAGATATCAGGAGGAACACCAGTGGCGAAGGCGGTTCTCTGGGCCTTTCCTGACGCTGAGGAGCGAAAGCGTGGGGA
GCGAACAG
>Otu434;uniq=Uniq850;size=221;
TGAGGAATATTGCACAATGGGGGCAACCCTGATGCAGCAACGCCGCGTGGGGGATGAAGGCCCTTGGGTCGTAAACCCCT
TTTCTGCGGGAAGAGAAAGGACGGTACCGCAGGAATAAGTCACGGCTAACTACGTGCCAGCAGCCGCGGTAATACGTAGG
TGGCAAGCGTTATCCGGAATTACTGGGCGTAAAGCGCACGCAGGCGGCCAATTAAGTCTGACGTGAAAGCTCCTGGCTTA
ACTGGGAGAGGTCGTTGGAAACTGATTGGCTTGAGGTAGTGAGAGGGGTGCGGAATTCCCGGTGTAGTGGTGGAATGCGT
AGATATCGGGAGGAACACCAGTGGCGAAAGCGGCACCCTGGCACTATTCTGACGCTCATGTGCGAAAGCGTGGGGAGCGA
ACGG
>Otu435;uniq=Uniq856;size=219;
TGGGGAATTTTCCGCAATGGGCGAAAGCCTGACGGAGCAATCTCGCGTGAGGGATGACGGCCTATGGGTTGTAAACCTCT
TTTTTCAGGGAGGAATAAAATGACGTGTACCTGAAGAATAAGCATCGGCTAACTCCGTGCCAGCAGCCGCGGTAAGACGG
AGGATGCAAGTGTTATCCGGAATCACTGGGCGTAAAGCGTCTGTAGGTGGTTTAATAAGTCAACTGTTAAATCTTGAAGC
TCAACTTCAAAATCGCAGTCGAAACTATTAGACTAGAGTATAGTAGGGGTAAAGGGAATTTCCAGTGGAGCGGTGAAATG
CGTAGAGATTGGAAAGAACACCGATGGCGAAGGCACTTTACTGGGCTATTACTGACACTCAGAGACGAAAGCTAGGGTAG
CAAATGG
>Otu436;uniq=Uniq857;size=217;
TAGGGAATCTTCCGCAATGGGCGAAAGCCTGACGGAGCAACGCCGCGTGAGTGATGAAGGTCTTCGGATCGTAAAACTCT
GTTATTAGGGAAGAACAAACGTGTAAGTAACTGTGCACGTCTTGACGGTACCTAATCAGAAAGCCACGGCTAACTACGTG
CCAGCAGCCGCGGTAATACGTAGGTGGCAAGCGTTATCCGGAATTATTGGGCGTAAAGCGCGCGTAGGCGGTTTTTTAAG
TCTGATGTGAAAGCCCACGGCTCAACCGTGGAGGGTCATTGGAAACTGGAAAACTTGAGTGCAGAAGAGGAAAGTGGAAT
TCCATGTGTAGCGGTGAAATGCGCAGAGATATGGAGGAACACCAGTGGCGAAGGCGACTTTCTGGTCTGTAACTGACGCT
GATGTGCGAAAGCGTGGGGATCAAACAG
>Otu437;uniq=Uniq860;size=217;
TAGGGAATATTGGTCAATGGACGGAAGTCTGAACCAGCCATGCCGCGTGCAGGAAGACGGCCTTCTGGGTTGTAAACTGC
TTTTATCAGGGAAGAATAAGCTACTTGCGAGTAGTGATGCCGGTACCTGAAGAATAAGCACCGGCTAACTCCGTGCCAGC
AGCCGCGGTAATACGGAGGGTGCGAGCGTTGTCCGGATTTATTGGGTTTAAAGGGTGCGTAGGCGGCTTTCTAAGTCAGT
GGTGAAAGGTATCAGCTTAACTGATGACGTGCCATTGAAACTGGGGAGCTTGAGTACAGACGAGGTAGGCGGAATTTATG
GTGTAGCGGTGAAATGCATAGATACCATAAAGAACACCGATAGCGAAGGCAGCTTACTAGGCTGAGACTGACGCTGAGGC
ACGAAAGCGTGGGGAGCGAACAG
>Otu438;uniq=Uniq861;size=217;
TAGGGAATCTTGGACAATGGGGGCAACCCTGATCCAGCCATGCCGCGTGAGTGAAGAAGGCCCTAGGGTCGTAAAGCTCT
TTCGCCTGTGATGATAATGACAGTAGCAGGTAAAGAAACCCCGGCTAACTCCGTGCCAGCAGCCGCGGTAATACGGAGGG
GGTTAGCGTTGTTCGGAATTACTGGGCGTAAAGCGCGCGTAGGCGGATTGGAAAGTTGGGGGTGAAATCCCGGGGCTCAA
CCCCGGAACTGCCTTCAAAACTCCCAGTCTAGAGTTCGAGAGAGGTGAGTGGAATTCCGAGTGTAGAGGTGAAATTCGTA
GATATTCGGAAGAACACCAGTGGCGAAGGCGGCTCACTGGCTCGATACTGACGCTGAGGTGCGAAAGTGTGGGGAGCAAA
CAG
>Otu439;uniq=Uniq862;size=216;
TGGGGAATCTTAGACAATGGGCGCAAGCCTGATCTAGCGATGCCGCGTGAGTGACGAAGGCCCTAGGGTCGTAAAGCTCT
TTCGCCAGGGATGATAATGACAGTACCTGGTAAAGAAACCCCGGCTAACTCCGTGCCAGCAGCCGCGGTAATACGGAGGG
GGTTAGCGTTGTTCGGAATTACTGGGCGTAAAGCGCGCGTAGGCGGATTGGAAAGTTGGGGGTGAAATCCCGGGGCTCAA
CCCCGGAACTGCCTCCAAAACTATCAGTCTAGAGTTCGAGAGAGGTGAGTGGAATTCCGAGTGTAGAGGTGAAATTCGTA
GATATTCGGAGGAACACCAGTGGCGAAGGCGGCTCACTGGCTCGATACTGACGCTGAGGTGCGAAAGTGTGGGGAGCAAA
CAG
>Otu440;uniq=Uniq863;size=216;
TGGGGAATATTGGACAATGGGCGCAAGCCTGATCCAGCCATGCCGCGTGAGTGATGAAGGCCCTAGGGTTGTAAAGCTCT
TTCAACGGTGAAGATAATGACGGTAACCGTAGAAGAAGCCCCGGCTAACTTCGTGCCAGCAGCCGCGGTAATACGAAGGG
GGCTAGCGTTGTTCGGATTTACTGGGCGTAAAGCGCACGTAGGCGGATCGTTAAGTGAGGGGTGAAATCCCAGGGCTCAA
CCCTGGAACTGCCTTTCATACTGGCGATCTGGAGTTCGAGAGAGGTGAGTGGAATTCCGAGTGTAGAGGTGAAATTCGTA
GATATTCGGAGGAACACCAGTGGCGAAGGCGGCTCACTGGCTCGATACTGACGCTGAGGTGCGAAAGCGTGGGGAGCAAA
CAG
>Otu441;uniq=Uniq864;size=216;
TGAGGAATATTGGACAATGGTCGGAAGACTGATCCAGCCATGCCGCGTGCAGGAAGACTGCCCTATGGGTTGTAAACTGC
TTTTGTACGGGAAGAAACCCAGATACGTGTATCTGGCTGACGGTACCGTAAGAATAAGCATCGGCTAACTCCGTGCCAGC
AGCCGCGGTAATACGGAGGATGCAAGCGTTATCCGGAATCATTGGGTTTAAAGGGTCCGTAGGTGGATTGGTCAGTCAGA
GGTGAAATCCTGCAGCTCAACTGTAGAACTGCCTTTGATACTGCCGGTCTTGAATTATTGTGAAGTGGTTAGAATATGTA
GTGTAGCGGTGAAATGCATAGATATTACATAGAATACCGATTGCGAAGGCAGATCACTAACAATATATTGACACTGATGG
ACGAAAGCGTGGGGAGCGAACGG
>Otu442;uniq=Uniq866;size=215;
TGAGGAATATTGGACAATGGGCGGAGGCCTGATCCAGCCATGCCGCGTGCGGGAAGACGGCCCTACGGGTCGTAAACCGC
TTTTGTACGGGAAGAAACCTGTCTACGTGTAGACAGCTGACGGTACCGTAAGAATAAGGACCGGCTAACTCCGTGCCAGC
AGCCGCGGTAATACGGAGGGTCCGAGCGTTATCCGGAATCATTGGGTTTAAAGGGTCCGTAGGCGGGCCGTTAAGTCAGG
GGTGAAATACTGCGGCTCAACCGTAGAGGTGCCCTTGATACTGGCGGTCTTGAGTGACGGTGGGGCGGCCGGAATATGTG
GTGTAGCGGTGAAATGCATAGATATCACATAGAACACCGATCGCGAAGGCAGGTCGCCAACCGTGTACTGACGCTGATGG
ACGAAAGCGTGGGGAGCGAACGG
>Otu443;uniq=Uniq868;size=215;
TGGGGAATCTTGGACAATGGGCGCAAGCCTGATCCAGCCATGCCGCGTGAGTGAAGAAGGTCTTAGGATCGTAAAGCTCT
TTCGCCAGGGATGATAATGACAGTACCTGGTAAAGAAACCCCGGCTAACTCCGTGCCAGCAGCCGCGGTAATACGGAGGG
GGTTAGCGTTGTTCGGAATTACTGGGCGTAAAGCGCGCGTAGGCGGATTGGAAAGTTGGGGGTGAAATCCCAGGGCTCAA
CCCTGGAACTGCCTCCAAAACTCCCAGTCTTGAGTTCGAGAGAGGTGAGTGGAACTCCGAGTGTAGAGGTGAAATTCGTA
GATATTCGGAAGAACACCAGTGGCGAAGGCGGCTCACTGGCTCGATACTGACGCTGAGGTGCGAAAGTGTGGGGAGCAAA
CAG
>Otu444;uniq=Uniq870;size=214;
TCGAGAATCTTCGGCAATGGACGCAAGTCTGACCGAGCGACGCCGCGTGCGGGATGAAGGCCTTCGGGTTGTAAACCGCT
GTCAGAGGGTAGGAAATTTTGACCGATCCTCAAAGGAAGCCCGGGCTAAGTTCGTGCCAGCAGCCGCGGTAACACGAACC
GGGCAAACGTTATTCGGAATTACTGGGCTTAAAGGGTGCGTAGGCGGCTATGTAGGTGGGGTGTGAAATCCCTCGGCTCA
ACCGAGGAACTGCGCTCCAAACCACATAGCTTGAGGGAGATAGAGGTGAGCGGAACTAGCAGTGGAGCGGTGAAATGCGT
TGATATTGCTGGGAACACCTGTGGCGAAAGCGGCTCACTGGGTCTCTTCTGACGCTGAGGCACGAAAGCTAGGGTAGCGA
ACGG
>Otu445;uniq=Uniq872;size=213;
TGGGGAATATTGGACAATGGGCGAAAGCCTGATCCAGCAACGCCGCGTGAGGGATGACGGCCTTCGGGTTGTAAACCTCT
TTCAGCAGGGACGAAGCGAAAGTGACGGTACCTGCAGAAGAAGGACCGGCCAACTACGTGCCAGCAGCCGCGGTAATACG
TAGGGTCCGAGCGTTGTCCGGAATTATTGGGCGTAAAGGGCTCGTAGGCGGTTTGTCACGTCGGGAGTGAAAACTCAGGG
CTTAACCCTGAGCGTGCTTCCGATACGGGCTGACTAGAGGGATGCAGGGGAGAACGGAATTCCTGGTGTAGCGGTGGAAT
GCGCAGATATCAGGAGGAACACCGGTGGCGAAGGCGGTTCTCTGGGCATTTCCTGACGCTGAGGAGCGAAAGCATGGGGA
GCGAACAG
>Otu446;uniq=Uniq873;size=213;
TGAGGAATTTTCCGCAATGGGCGAAAGCCTGACGGAGCAATACCGCGTGAGGGACGAAAGCCTTTGGGTTGTAAACCTCT
TTTTTCAGGGAGGAAGTTCTGACGTGTACCTGAAGAATAAGCATCGGCTAACTCCGTGCCAGCAGCCGCGGTAAGACGGA
GGATGCAAGTGTTATCCGGAATTATTGGGCGTAAAGCGTCTGTAGGTGGCTTATTAAGTCTACTGTTAAATATTAAAGCT
CAACTTTAAACTTGCAGTGGAAACTGATAAGCTTGAGTACGGTCGAAGTAAAAGGAATTTCCAGTGAAGCGGTGAAATGC
GTAGATATTGGAAGGAACACCGATGGCGAAGGCATTTTACTAGGCCCTTACTGACACTGAGAGACGAAAGCTAGGGTAGC
AAATGG
>Otu447;uniq=Uniq874;size=213;
TGGGGAATCTTGGACAATGGGGGCAACCCTGATCCAGCCATGCCGCGTGAGTGATGAAGGCCTTAGGGTCGTAAAGCTCT
TTCGCCTGTGAAGATAATGACGGTAGCAGGTAAAGAAACCCCGGCTAACTCCGTGCCAGCAGCCGCGGTAATACGGAGGG
GGTTAGCGTTGTTCGGAATTACTGGGCGTAAAGCGCACGTAGGCGGACTGGAAAGTTGGGGGTGAAATCCCGGGGCTCAA
CCCCGGAACTGCCTCCAAAACTATCAGTCTAGAGTTCGAGAGAGGTGAGTGGAATTCCGAGTGTAGAGGTGAAATTCGTA
GATATTCGGAGGAACACCAGTGGCGAAGGCGGCTCACTGGCTCGATACTGACGCTGAGGTGCGAAAGTGTGGGGAGCAAA
CAG
>Otu448;uniq=Uniq876;size=212;
TGAGGAATATTGGTCAATGGACGGAAGTCTGAACCAGCCAAGTAGCGTGCAGGATGACGGCCCTATGGGTTGTAAACTGC
TTTTGTATGGGGATAAAGTTAGGGACGTGTCCCTATTTGCAGGTACCATACGAATAAGGACCGGCTAATTCCGTGCCAGC
AGCCGCGGTAATACGGAAGGTCCAGGCGTTATCCGGATTTATTGGGTTTAAAGGGAGCGTAGGCTGGAGATTAAGTGTGT
TGTGAAATGTAGACGCTCAACGTCTGAATTGCAGCGCATACTGGTTTCCTTGAGTACGCACAACGTTGGCGGAATTCATC
GTGTAGCGGTGAAATGCTTAGATATGACGAAGAACTCCGATTGCGAAGGCAGCTGACGGGAGCGCAACTGACGCTTAAGC
TCGAAGGTGCGGGTATCAAACAG
>Otu449;uniq=Uniq877;size=212;
TGGGGAATCTTGCGCAATGGGCGAAAGCCTGACGCAGCCATGCCGCGTGAATGATGAAGGTCTTAGGATTGTAAAATTCT
TTCACCGGGGACGATAATGACGGTACCCGGAGAAGAAGCCCCGGCTAACTTCGTGCCAGCAGCCGCGGTAATACGAAGGG
GGCTAGCGTTGCTCGGAATTACTGGGCGTAAAGGGAGCGTAGGCGGACTGTTTAGTCAGAGGTGAAAGCCCAGGGCTCAA
CCTTGGAATTGCCTTTGATACTGGCAGTCTTGAGTACGGAAGAGGTATGTGGAACTCCGAGTGTAGAGGTGAAATTCGTA
GATATTCGGAAGAACACCAGTGGCTAAGGCGACATACTGGTCCGTTACTGACGCTGAGGCTCGAAAGCGTGGGGAGCAAA
CAG
>Otu450;uniq=Uniq881;size=211;
TGGGGAATTTTCCGCAATGGGCGAAAGCCTGACGGAGCAATCTCGCGTGAGGGATGACTGCCTATGGGTTGTAAACCTCT
TTTTTCAGGGAGGATAACAGACGTGTACCTGAAGAATAAGCATCGGCTAACTCCGTGCCAGCAGCCGCGGTAAGACGGAG
GATGCAAGTGTTATCCGGAATCACTGGGCGTAAAGCGTCTGTAGGTGGTTTAATAAGTCAACTGTTAAATCTTGGAGCTC
AACTTCAAAATCGCAGTCGAAACTATTAGACTTGAGTATAGTAGGGGTAAAGGGAATTTCCAGTGGAGCGGTGAAATGCG
TAGAGATTGGAAAGAACACCGATGGCGAAGGCACTTTACTGGGCTATTACTGACACTCAGAGACGAAAGCTAGGGTAGCA
AATGG
>Otu451;uniq=Uniq882;size=211;
TAGGGAATCTTCCGCAATGGGCGAAAGCCTGACGGAGCAACGCCGCGTGAGTGATGAAGGTCTTCGGATCGTAAAACTCT
GTTATCAGGGAAGAACAAACGTGTAAGTAACTGTGCACGTCTTGACGGTACCTGATCAGAAAGCCACGGCTAACTACGTG
CCAGCAGCCGCGGTAATACGTAGGTGGCAAGCGTTATCCGGAATTATTGGGCGTAAAGCGCGCGTAGGCGGTTTTTTAAG
TCTGATGTGAAAGCCCACGGCTCAACCGTGGAGGGTCATTGGAAACTGGAAAACTTGAGTGCAGAAGAGGAAAGTGGAAT
TCCATGTGTAGCGGTGAAATGCGCAGAGATATGGAGGAACACCAGTGGCGAAGGCGACTTTCTGGTCTGTAACTGACGCT
GATGTGCGAAAGCGTGGGGATCAAACAG
>Otu452;uniq=Uniq885;size=210;
TCCGGAATCTTGGGCAATGGGGGAAACCCTGACCCAGCAACTCCGCGTGAGGGATGAAGGCCCTCGGGTCGTAAACCTCT
GTCGGGAGGGAAGAAGGGGCCGCAGTCGAATAGGCTGCGGTCTTGACGGTACCTCCAAAGGAAGCGCCGGCTAACTCCGT
GCCAGCAGCCGCGGTAATACGGAGGGCGCAAGCGTTGTTCGGAATCATTGGGCGTAAAGCGGGTGTAGGCGGCTTGGCAA
GTCGAATGTGAAATCCCTGGGCCCAACCCAGGAACTGCATTCGAAACTGCCTCGCTAGAGTCCCGGAGAGGGTGGCGGAA
TTCCCGGTGTAGAGGTGAAATTCGTAGATATCGGGAGGAACACCAGTGGCGAAGGCGGCCACCTGGACGGTGACTGACGC
TCAGACCCGAAAGCGTGGGGAGCAAACAG
>Otu453;uniq=Uniq886;size=210;
TGGGGAATATTGGACAATGGACCAAAAGTCTGATCCAGCAATTCTGTGTGCACGATGACGGTCTTCGGATTGTAAAGTGC
TTTCAGTTGGGAAGAAAGAAATGACGGTACCAACAGAAGAAGCGACGGCTAAATACGTGCCAGCAGCCGCGGTAATACGT
ATGTCGCAAGCGTTATCCGGATTTATTGGGCGTAAAGCGCGTCTAGGTGTTTTGATAAGTCTGATGTGAAAATGCGGAGC
TCAACTCCGTATTGCGTTGGAAACTGCCAAACTAGAGTATCGGAGAGGTGGGCGGAACTACAAGTGTAGAGGTGAAATTC
GTAGATATTTGTAGGAATGCCGATAGAGAAGTCAGCTCACTGGACGAATACTGACACTGAAGCGCGAAAGCATGGGGAGC
AAACAG
>Otu454;uniq=Uniq889;size=209;
TAACGAATCTTCCGCAATGGGCGCAAGCCTGACGGAGCAATACCGCGTGTGGGATGAAGCTTCTACGAAGTGTAAACCAC
TGTCAGGGTCTCGTACCAACGAACAGACCCAGAGGAAGGACCGGCTAATTCCGTGCCAGCAGCCGCGGTAATACGGAAGG
TCCAAGCGTTAATCGGAATCACTGGGCTTAAAGCGTACGCAGGCGGACCGGCAGGCATCCTGTGAAATCCCACGGCTCAA
CCGTGGAACTGCAGGGTGAACCGCCGGTCTCGAGGCAGGTAGAGGTGAGTGGAACTATGGGTGGAGCGGTGAAATGCGTA
GATATCCATGGGAACGCCAATGGCGAAGGCAACTCACTGGGCCTGTCCTGACGCTCAGGTACGAAAGCGTGGGGAGCGAA
CGG
>Otu455;uniq=Uniq890;size=209;
CAAGGAATTTTCCGCAATGGGCGCAAGCCTGACGGAGCAACGCCGCGTGCGGGATGACGCTTTTCGGAGTGTAAACCGCT
GTTCGTGGGGACGAAGCACTGACGGTACCCACGGAGGAAGGCCCGGCTAACTACGTGCCAGCAGCCGCGGTAATACGTAG
GGGTCGAGCGTTGTCCGGAGTTACTGGGCGTAAAGCGCGTGCAGGTGGCTCATTACGCCCGGCGTGAAAGCCCCCGGCCT
AACCGGGGAGGGTCGTCGGGGACGGGTGAGCTTGAGGGTCGCAGGGGCTGGTGGAATTCCCGGTGTAGTGGTGAAATGCG
TAGAGATCGGGAGGAACACCCGTGGCGAAGGCGGCCAGCTGGGCGAGCCCTGACACTGAGACGCGAAGGCGTGGGGAGCG
AACGG
>Otu456;uniq=Uniq892;size=208;
TGGGGAATATTGCACAATGGGCGAAAGCCTGATGCAGCCATGCCGCGTGTATGAAGAAGGCCTTCGGGTTGTAAAGTACT
TTCAGTTGTGAGGAAGGGGGTGTCGTTAATAGCGGCATTTCTTGACGTTAGCAACAGAAGAAGCACCGGCTAACTCCGTG
CCAGCAGCCGCGGTAATACGGAGGGTGCGAGCGTTAATCGGAATTACTGGGCGTAAAGCGCATGCAGGTGGTTCATTAAG
TCAGATGTGAAAGCCCGGGGCTCAACCTCGGAACTGCATTTGAAACTGGTGAACTAGAGTACTGTAGAGGGGGGTAGAAT
TTCAGGTGTAGCGGTGAAATGCGTAGAGATCTGAAGGAATACCAGTGGCGAAGGCGGCCCCCTGGACAGATACTGACACT
CAGATGCGAAAGCGTGGGGAGCAAACAG
>Otu457;uniq=Uniq896;size=207;
TGGGGAATATTGGACAATGGGGGAAACCCTGATCCAGCAATGCCGCGTGTGTGAAGAAGGCCTGCGGGTTGTAAAGCACT
TTCAGTAGGGAAGATAATGACGGTACCTACAGAAGAAGCACCGGCTAACTCCGTGCCAGCAGCCGCGGTAATACGGAGGG
TGCGAGCGTTAATCGGAATTACTGGGCGTAAAGCGTACGTAGGTGGTTTGGTAAGTCGGATGTGAAATCCCCGGGCTTAA
CCTGGGAATTGCATTCGAAACTGCCTCACTAGAGTCTAGCAGAGGGATGCGGAATTCCGGGTGTAGCGGTGAAATGCGTA
GAGATCCGGAGGAACATCAGTGGCGAAGGCGGCATCCTGGGCTAAGACTGACGCTGAGGTACGAAAGCGTGGGGAGCAAA
CAG
>Otu458;uniq=Uniq899;size=207;
TGGGGAATTTTGGACAATGGGCGCAAGCCTGATCCAGCAATGCCGCGTGAGTGAAGAAGGCCTTCGGGTTGTAAAGCTCT
TTTGTCAGGGAAGAAACGGTTCCGGCTAATATCCGGGGCTAATGACGGTACCTGAAGAATAAGCACCGGCTAACTACGTG
CCAGCAGCCGCGGTAATACGTAGGGTGCAAGCGTTAATCGGAATTACTGGGCGTAAAGCGTGCGCAGGCGGTTTTGTAAG
TCTGTCGTGAAAGCCCCGGGCTCAACCTGGGAATTGCGATGGAGACTGCAAGGCTTGAATCTGGCAGAGGGGGGTAGAAT
TCCACGTGTAGCAGTGAAATGCGTAGAGATGTGGAGGAACACCGATGGCGAAGGCAGCCCCCTGGGTCAAGATTGACGCT
CATGCACGAAAGCGTGGGGAGCAAACAG
>Otu459;uniq=Uniq905;size=206;
TGGGGAATCTTCCGCAATGGGCGAAAGCCTGACGGAGCAATGCCGCGTGAGTGATGAAGGAATTCGTTCCGTAAAACTCT
TTTGTTTATGACGAATGTGCAGATTGTGAATAATTATTTGTAATGACGGTAGTAAACGAATAAGCCACGGCTAACTACGT
GCCAGCAGCCGCGGTAATACGTAGGTGGCGAGCGTTGTCCGGAATTATTGGGCGTAAAGAGCATGTAGGCGGTTTCTTAA
GTCTGGAGTGAAAATGCGGGGCTCAACCCCGTATGGCTCTGGATACTGGGAGACTTGAGTGCAGGAGAGGAAAGGGGAAT
TCCCAGTGTAGCGGTGAAATGCGTAGATATTGGGAGGAACACCAGTGGCGAAGGCGCCTTTCTGGACTGTGTCTGACGCT
GAGATGCGAAAGCCAGGGTAGCGAACGG
>Otu460;uniq=Uniq909;size=205;
TGAGGAATATTGGTCAATGGGCGCGAGCCTGAACCAGCCAAGTCGCGTGAGGGAGGACGGCCCTACGGGTTGTAAACCTC
TTTTGCCGGGGAGCAACGGGCGTCACGTGTGGCGCCACTGAGAGTACCCGGAGAAAAAGCATCGGCTAACTCCGTGCCAG
CAGCCGCGGTAATACGGAGGATGCGAGCGTTATCCGGATTTATTGGGTTTAAAGGGTGCGTAGGCGGATCGTTAAGTCAG
TGGTCAAATTGAGGGGCTCAACCCCTTCCCGCCATTGAAACTGGCGCTCTTGAGTGGAAGAGAAGTATGCGGAATGCGTG
GTGTAGCGGTGAAATGCATAGATATCACGCAGAACCCCGATTGCGAAGGCAGCTTACTAAACTGTGACTGACATTGATGC
TCGAAAGTGTGGGTATCAAACAG
>Otu461;uniq=Uniq910;size=205;
GAAGGAATATTGGGCAATGGGCGAAAGCCTGACCCAGCGACGCCGTGTGAGGGATGAAGGCCTTCGGGTTGTAAACCTCT
AACACATGTTAGGAAGGGTGTATGGTTAATACCCATGCATTTTGACAAAGGCATGAGATGAAGCCATGGCTAACTCTGTG
CCAGCAGCCGCGGTAATACAGAGATGGCAACCGTTGTTCGGAATCACTGGGCTTAAAGCGCACGCAGGCGGGAAAGTAAG
TTGGGTGTGAAAGCCTCTGGCTCACCCAGAGAACGGCATCCAAAACTGCTTTTCTTGAGTGCGGGAGGGGAGAGTGGAAC
TCCTGGTGGAGCGGTGAAATGCGTTGATATTAGGAGGAACGCCGGTGGCGAAAGCGACTCTCTGGTCCGCTACTGACGCT
GAGGTGCGAAAGCTAGGGGAGCAAACGG
>Otu462;uniq=Uniq914;size=204;
TAGGGAATATTGGTCAATGGACGGAAGTCTGAACCAGCCATGCCGCGTGCAGGAAGACGGCCTTCTGGGTTGTAAACTGC
TTTTATCAGGGAAGAAAAAGGTCTTGCGAGACCAATTGCCGGTACCTGAAGAATAAGCACCGGCTAACTCCGTGCCAGCA
GCCGCGGTAATACGGAGGGTGCGAGCGTTGTCCGGATTTATTGGGTTTAAAGGGTGCGTAGGCGGCCTATTAAGTCAGTG
GTGAAAGGTATCAGCTTAACTGATGACGTGCCATTGAAACTGATAGGCTTGAGTACAGACGAGGTAGGCGGAATTTATGG
TGTAGCGGTGAAATGCATAGATACCATAAAGAACACCAATAGCGAAGGCAGCTTACTAGACTGAGACTGACGCTGAGGCA
CGAAAGCGTGGGGAGCGAACAG
>Otu463;uniq=Uniq916;size=203;
TGGGGAATTTTCCGCAATGGGCGAAAGCCTGACGGAGCAATACCGCGTGGGGGATGACGGCCTATGGGTTGTAAACCTCT
TTTTTCAGGGAGGAATCAAATGACGTGTACCTGAAGAATAAGCATCGGCTAACTCCGTGCCAGCAGCCGCGGTAAGACGG
AGGATGCAAGTGTTATCCGGAATCACTGGGCGTAAAGCGTCTGTAGGTGGTCAAATAAGTCAACTGTTAAATCTTGGGGC
CCAACCTCAAAATCGCAGTCGAAACTATTAGACTAGAGTATAGTAGGGGTAAAGGGAATTTCCAGTGGAGCGGTGAAATG
CGTAGAGATTGGAAAGAACACCGATGGCGAAGGCACTTTACTGGGCTATTACTAACACTCAGAGACGAAAGCTAGGGTAG
CAAATGG
>Otu464;uniq=Uniq919;size=203;
TAACGAATATTCCGCAATGCGCGAAAGCGTGACGGAGCAATGCCGCGTGTGGGATGAAGCATCTAGGTGTGTAAACCACT
GTCAGGGTTTAGGAATTTTGACCAGACCCAAAGGAAGAGCCGGCTAACTCTGTGCCAGCAGCCGCGGTAATACAGAGGGC
TCAAGCGTTAATCGGAATCACTGGGCTTAAAGGGTCCGCAGGCGGATTGGAAAGTATCTTGTGAAATACCATCGCTCAAC
GATGGAATTGCTCGGTAAACTTCCAATCTTGAACACGGTAGGGGCCATCGGAACTCTAGGTGGAGCGGTGAAATGCGTAG
ATATCTAGAGGAACGCCAGAGGCGAAGGCGGATGGCTGGGCCGTTGTTGACGCTCAGGGACGAAAGCATGGGTAGCGAAC
GG
>Otu465;uniq=Uniq923;size=203;
TGGGGAATTTTCCGCAATGGGCGAAAGCCTGACGGAGCAATCTCGCGTGAGGGATGACTGCCTATGGGTTGTAAACCTCT
TTTTTCAGGGAGGAATTAATGACGTTACCTGAAGAATAAGCATCGGCTAACTCCGTGCCAGCAGCCGCGGTAAGACGGAG
GATGCAAGTGTTATCCGGAATCACTGGGCGTAAAGCGTCTGTAGGTGGTTTAGTAAGTCAACTGTTAAATCTTGAAGCTT
AACTTCAAAATCGCAGTCGAAACTATTAGACTAGAGTATAGTAGGGGTAAAGGGAATTTCCAGTGGAGCGGTGAAATGCG
TAGAGATTGGAAAGAACACCGATGGCGAAGGCACTTTACTGGGCTATTACTGACACTCAGAGACGAAAGCTAGGGTAGCA
AATGG
>Otu466;uniq=Uniq925;size=202;
TGGGGAATATTGCGCAATGGGCGAAAGCCTGACGCAGCCACGCCGCGTGAGCGATGAAGGCCCTAGGGTCGTAAAGCTCT
GTGGAGGGAGAAGAAACCTGACGGTATCCCTTTAGCAAGCACCGGCTAACTCCGTGCCAGCAGCCGCGGTAATACGGAGG
GTGCAAACGTTGCTCGGAATCATTGGGCGTAAAGCACATGTAGGCGGCTGCGCAAGTTGGATGTGAAAGCCCAGGGCTCA
ACCTTGGAAGTGCATCCAAAACTGCGTGGCTTGAGTTCCGGAGGGGCCCAGAGAATTCCCGGTGTAGAGGTGAAATTCGT
AGATATCGGGAGGAATACCAGTGGCGAAGGCGCTGGGCTGGACGGATACTGACGCTGAGATGTGAAAGCGTGGGGAGCAA
ACAG
>Otu467;uniq=Uniq929;size=202;
TGGGGAATATTGCGCAATGGGGGCAACCCTGACGCAGCCATGCCGCGTGTGTGAAGAAGGCCCTAGGGTTGTAAAGCACT
TTCAAAAGCGAGGAAAAGCTTGTCCTTAATACGGGCAAGCCCTGACGTTAACTTTAGAAGAAGCACCGGCTAACTCCGTG
CCAGCAGCCGCGGTAATACGGAGGGTGCAAGCGTTAATCGGAATTACTGGGCGTAAAGCGCGCGTAGGCGGTTATTTAAG
TCAGCTGTGAAAGCCCCGGGCTCAACCTGGGAACTGCAGTTGATACTGAGTAACTAGAGTGCGAGAGAGGGAGGTAGAAT
TCCACGTGTAGCGGTGAAATGCGTAGATATGTGGAGGAATACCAGTGGCGAAGGCGGCCTCCTGGCTCGACACTGACGCT
GAGGTGCGAAAGCGTGGGGAGCAAACAG
>Otu468;uniq=Uniq933;size=201;
TGGGGAATATTGGACAATGGGGGCAACCCTGATCCAGCCATGCCGCGTGAGTGAAGAAGGCCTTAGGGTTGTAAAGCTCT
TTCACCGGTGAAGATAATGACGGTAGCCGGAGAAGAAGCCCCGGCTAACTCCGTGCCAGCAGCCGCGGTAAGACGGAGGG
GGCTAGCGTTGTTCGGAATTACTGGGCGTAAAGCGCGCGTAGGCGGTTATTCAAGTTGAGGGTGAAATCCCAGGGCTCAA
CCCTGGAACTGCCTTCAAAACTGGATTGACTTGAGACCGGGAGAGGAGAGTGGAATTCCCAGTGTAGAGGTGAAATTCGT
AGATATTGGGAAGAACACCAGTGGCGAAGGCGGCTCTCTGGCCCGGTTCTGACGCTGAGGTGCGAAAGCGTGGGGAGCAA
ACAG
>Otu469;uniq=Uniq935;size=200;
TAAGGAATATTGGACAATGGGCGCAAGCCTGATCCAGCCATCCCGCGTGTAGGATGACTGCCCTATGGGTTGTAAACTAC
TTTTGTCAGGGAAGAAACGCCTGGGTTTACCTGGGCCTGACGGTACCTGAAGAATAAGCACCGGCTAACTCCGTGCCAGC
AGCCGCGGTAATACGGAGGGTGCAAGCGTTATCCGGAATCACTGGGTTTAAAGGGTGCGTAGGCGGCACTATAAGTCAGG
GGTGAAAGCCCACAGCTCAACTGTGGAATTGCCTTTGATACTGTAGAGCTTGAATCAGGATGAGGTCGGCGGAATGTGAC
ATGTAGCGGTGAAATGCATAGATATGTCATAGAACACCAATTGCGAAGGCAGCTGGCTAGACCTGAATTGACGCTGAGGC
ACGAAAGCGTGGGGAGCGAACAG
>Otu470;uniq=Uniq936;size=200;
TAGGGAATCTTGGGCAATGGGCGAAAGCCTGACCCAGCGATGCCGCGTGTGCGAAGAAGGCCTTAGGGTTGTAAAGCACT
TTCAGTTGCGAAGAAAAGCTGCGATCTAATACATCGCGGTCTTGACGTTAACAACAGAAGAAGTACCGGCTAACTCCGTG
CCAGCAGCCGCGGTAATACGGAGGGTACGAACGTTAATCGGAATTACTGGGCGTAAAGCGCGCGTAGGCGGTTTGATAAG
TGGGATGTGAAAGCCCCGGGCTTAACCTGGGAACTGCATTCCAAACTGTCAGACTAGAGTGTGGTAGAGGGAGGTAGAAT
TTCCTGTGTAGCGGTGAAATGCGTAGATATAGGAAGGAATACCGATGGCGAAGGCAGCCTCCTGGACCAACACTGACGCT
GAGGCGCGAAAGCGTGGGGAGCAAACAG
>Otu471;uniq=Uniq949;size=198;
TGAGGAATATTGGACAATGGGCGAGGGCCTGATCCAGCCATGCCGCGTGCGGGAAGACGGCCCTACGGGTCGTAAACCGC
TTTTGTACGGGAAGAATTCGGGGCACGTGTGCCCTGTTGACGGTACCGTAAGAATAAGGACCGGCTAACTCCGTGCCAGC
AGCCGCGGTAATACGGAGGGTCCGAGCGTTATCCGGAATCATTGGGTTTAAAGGGTCCGTAGGCGGGCCGTTAAGTCAGG
GGTGAAATACTGCGGCTCAACCGTAGAGGTGCCCTTGATACTGGCGGTCTTGAGTCACGGTGGGGCGGCCGGAATATGTG
GTGTAGCGGTGAAATGCATAGATATCACATAGAACACCGATCGCGAAGGCAGGTCGCCAACCGTGAACTGACGCTGATGG
ACGAAAGCGTGGGTAGCGAACGG
>Otu472;uniq=Uniq951;size=197;
TCGAGAATCTTCCGCAATGGACGCAAGTCTGACGGAGCGACGCCGCGTGGAGGACGAAGGCATTAGTGTTGTAAACTCCT
GTCACGGATTATGAACATCGCGTAGTTAATAGCTGCGCGACTGACGTAAGTCTGAGAGGAAGCACCGGCTAACTCTGTGC
CAGCAGCCGCGGTAATACAGAGGGTGCAAACGTTGTTCGGAATCACTGGGCATAAAGCGCACGTAGGCGGTCATGTAAGT
GTGGAGTGAAAGCCCACGGCTCACCCGTGGAACTGCTTCGCATACTGCATGACTCGAGGACGGTAGGGGAGAGCGGAACT
CTTGGAGGAGCGGTGAAATGCGTAGATATCAAGAGGAACACCGATGGCGAAGGCAGCTCTCTGGTCCGTTTCTGACGCTG
AGGTGCGAAAGCTAGGGTAGCGAACGG
>Otu473;uniq=Uniq952;size=197;
TGGGGAATATTGGACAATGGGGGCAACCCTGATCCAGCCATGCCGCGTGGGTGAAGAAGGCCTTAGGGTTGTAAAACCCT
TTCAGCGGGGAAGATGATGACGGTACCCGCAGAAGAAGCCCCGGCTAACTCCGTGCCAGCAGCCGCGGTAATACGGAGGG
GGCTAGCGTTGTTCGGAATTACTGGGCGTAAAGGGCGTGTAGGCGGTTTGCCGAGTCAGGCGTGAAAGCCCCGGGCTTAA
CCTGGGAACTGCGTTTGATACTGGCAGGCTAGAGGTTGGAAGAGGAGAGTGGAATTCCCAGTGTAGAGGTGAAATTCGTA
GATATTGGGAAGAACACCAGTGGCGAAGGCGGCTCTCTGGTCCATACCTGACGCTGAGGCGCGAAAGCGTGGGGAGCAAA
CAG
>Otu474;uniq=Uniq958;size=197;
TGAGGAATTTTCCGCAATGGGCGAAAGCCTGACGGAGCAATACCGCGTGAGGGATGAAGGATTTTGGTCTGTAAACCTCT
TTTCTCAAGAAAGAAGTTCTGACGGTACTTGAGGAATAAGCATCGGCTAACTCCGTGCCAGCAGCCGCGGTAATACGGGG
GATGCAAGCGTTATCCGGAATCATTGGGCGTAAAGCGCCTGTAGGTTGTTTACTAAGTCTGTTGTTAAAGACTAGGGCTT
AACCCTAGAAAAGCAATGGAAACTTGTAGACTAGAGTATGGCAGGGGTAGAGGGAATTTCTAGTGTAGCGGTGAAATGCG
TAGATATTAGAAAGAACACCAGTGGCGAAAGCGCTCTACTGGACCATTACTGACACTCAGAGGCGAAAGCTAGGGTAGCA
AAAGG
>Otu475;uniq=Uniq962;size=196;
TAGGGAATATTGGGCAATGCCCGCAAGGGTGACCCAGCCATGCCGCGTGCAGGAAGAAGGCCTTCTGGGTTGTAAACTGC
TTTTGGAAGGGAACAAAACGGGCCTGCGGGCCAACTTGAGTGTACCTTCAGAATAAGCACCGGCTAACTCCGTGCCAGCA
GCCGCGGTAATACGGAGGGTGCAAGCGTTGTCCGGATTTATTGGGTTTAAAGGGTGCGTAGGCGGCTTATTAAGTCAGGG
GTGAAAGACTATTGCTTAACAATGGCAGTGCCTTTGATACTGATAGGCTTGAGTACAGCTGAGGCAGATGGAACGGGTGG
TGTAGCGGTGAAATGCATAGATACCATCCAGAACACCGATTGCGAAGGCAGTCTGCTAAACTGTTACTGACGCTGAGGCA
CGAAAGCGTGGGGATCGAACAG
>Otu476;uniq=Uniq963;size=196;
TGGGGAATATTGCACAATGGGCGGAAGCCTGATGCAGCGACGCCGCGTGAGGGATGACGGCCTTCGGGTTGTAAACCTCT
TTCAGTAGGGAAGAAGCGAAAGTGACGGTACCTGCAGAAGAAGCGCCGGCTAACTACGTGCCAGCAGCCGCGGTAATACG
TAGGGCGCAAGCGTTATCCGGATTTATTGGGCGTAAAGAGCTCGTAGGCGGTTTGTCGCGTCTGCCGTGAAAGTCCGAGG
CTCAACCTCGGATCTGCGGTGGGTACGGGCAGACTAGAGTGATGTAGGGGAGACTGGAATTCCTGGTGTAGCGGTGAAAT
GCGCAGATATCAGGAGGAACACCGATGGCGAAGGCAGGTCTCTGGGCATTTACTGACGCTGAGGAGCGAAAGCATGGGGA
GCGAACAG
>Otu477;uniq=Uniq964;size=196;
TAGGGAATCTTCCACAATGGGCGCAAGCCTGATGGAGCAACACCGCGTGAGTGAAGAAGGGTTTCGGCTCGTAAAGCTCT
GTTGTTAGAGAAGAACGTGCGTGAGAGCAACTGTTCACGCAGTGACGGTATCTAACCAGAAAGTCACGGCTAACTACGTG
CCAGCAGCCGCGGTAATACGTAGGTGGCAAGCGTTATCCGGATTTATTGGGCGTAAAGCGAGCGCAGGCGGTTTGATAAG
TCTGATGTGAAAGCCTTTGGCTTAACCAAAGAAGTGCATCGGAAACTGTCAGACTTGAGTGCAGAAGAGGACAGTGGAAC
TCCATGTGTAGCGGTGGAATGCGTAGATATATGGAAGAACACCAGTGGCGAAGGCGGCTGTCTGGTCTGCAACTGACGCT
GAGGCTCGAAAGCATGGGTAGCGAACAG
>Otu478;uniq=Uniq968;size=195;
TGTGTCTTAAAAGGAAGATGGGGGAAAGGGAGGAACACGTTCAGTCAAGAGAGCAACTAATATAAAATCTATTCGTTTAT
TTCACTTTAGTGCAACAACAACAAAAAGAACAAATCACACTCAACTAAAAAAAATATAACACGAGAAAAGAAAACTACCA
AATAGACTACCAAGACTGATTCATGCCTTTTGAAGTTCGTAAGAAAATCTTCGTTCAATCTCTACAATCGCTGAGCGAGT
TTAAACTACCTAACGTACAAGTTTATAAAAATTCTGTTCTTGTCTTTTTGTGTGTGTTACACTCTATTGAATTGGAAAAA
AGTATAATTTGAAGTAAAAGCGCCGAGTAAAATTTTGATCTGCTCTAAAACAACGCGAATTAGACAAGTGGGTAACTAGC
ACTGGTAGCAATTCCGCACTGGTTGTTCTTGTTCCTCGACATCATGATGTAACCTTCCATTCCCCAGCTCCTTCCCCAGG
AG
>Otu479;uniq=Uniq969;size=195;
TAGGGAATCTTCGGCAATAGGCGAAAGCCTGACCGAGCAACGCCGCGTGAATGATGAAGGCCTTCGGGTTGTAAAATTCT
GTTATAAGGGAAGAACGACTTTAGTAGGAAATGGCTAGAGTGTGACGGTACCTTATGAGAAAGCCACGGCTAACTACGTG
CCAGCAGCCGCGGTAATACGTAGGTGGCGAGCGTTATCCGGAATTATTGGGCGTAAAGAGCGCGCAGGTGGTTGATTAAG
TCTGATGTGAAAGCCCACGGCTTAACCGTGGAGGGTCATTGGAAACTGGTCGACTTGAGTGCAGAAGAGGGAAGTGGAAT
TCCATGTGTAGCGGTGAAATGCGTAGAGATATGGAGGAACACCAGTGGCGAAGGCGGCTTCCTGGTCTGTAACTGACACT
GAGGCGCGAAAGCGTGGGGAGCAAACAG
>Otu480;uniq=Uniq970;size=195;
TGGGGAATATTGGACAATGGGCGAAAGCCTGATCCAGCCATGCCGCGTGGATGAAGAAGGCCCTAGGGTTGTAAAGTCCT
TTCAATGGTGAAGATAATGACGGTAACCATAGAAGAAGCCCCGGCTAATTTCGTGCCAGCAGCCGCGGTAATACGAAAGG
GGCTAGCGTTGTTCGGAATTACTGGGCGTAAAGCGCACGTAGGCGGCCTTGTAAGTTGGGGGTGAAATCCCGGAGCTCAA
CTCCGGAACTGCCTTCAAAACTACAAAGCTAGAGGATGTGAGAGGATAGTGGAATTCCGAGTGTAGAGGTGAAATTCGTA
GATATTCGGAAGAACACCAGTGGCGAAGGCGACTGTCTGGCACATTTCTGACGCTGAGGTGCGAAAGCGTGGGGAGCAAA
CAG
>Otu481;uniq=Uniq972;size=195;
TCGAGAATCATTCGCAATGGGGGAAACCCTGACGGTGCGACGCCGCGTGGAGGATGAAGGCCCTAGGGTCGTAAACTCCT
GTCATCGGTAAGTAAGGTAGGCGAGTTAATAGCTCGTTCTATTGATAGTAACCGAAGAGGAAGGGACGGCTAACTTCGTG
CCAGCAGCCGCGGTAATACGAAGGTCCCAAGCGTTGTTCGGAATTACTGGGCGTAAAGCGTGCGTAGGCGGCGAGGTAAG
TCAGATGTGAAATCCCGGGGCTCAACTCCGGAACTGCATCCGATACTGCCTTGCTAGAGTAATGGAGGGGCATCTGGAAT
TCACGGTGTAGCAGTGAAATGCGTGGATATCGTGAGGAACACTAGTGGCGAAGGCGAGATGCTGGACATTTACTGACGCT
GAGGTACGAAGGCCAGGGTAGCGAACGG
>Otu482;uniq=Uniq975;size=194;
TGGGGAATATTGGACAATGGGCGCAAGCCTGATCCAGCCATGCCGCGTGAGTGATGAAGGCCTTAGGGTTGTAAAGCTCT
TTTACCAGGGATGATAATGACAGTACCTGGAGAATAAGCTCCGGCTAACTCCGTGCCAGCAGCCGCGGTAATACGGAGGG
AGCTAGCGTTGTTCGGAATTACTGGGCGTAAAGCGCGCGTAGGCGGCCATTCAAGTCAGAGGTGAAAGCCCGGGGCTCAA
CTCCGGAATTGCCTTTGAAACTAGATGGCTAGAATATGGGAGAGGTGAGTGGAATTCCGAGTGTAGAGGTGAAATTCGTA
GATATTCGGAAGAACACCAGTGGCGAAGGCGACTCACTGGACCATTATTGACGCTGAGGTGCGAAAGCGTGGGGAGCAAA
CAG
>Otu483;uniq=Uniq976;size=194;
TGGGGAATATTGGACAATGGGGGCAACCCTGATCCAGCAATGCCGCGTGTGTGAAGAAGGCCTGCGGGTTGTAAAGCACT
TTCAGTAGAGAAGAAAAGCCTACGGTTAATACCCGTGAGTCTTGACGTAACCTACAGAAGAAGCACCGGCTAACTCCGTG
CCAGCAGCCGCGGTAATACGGAGGGTGCAAGCGTTAATCGGAATTACTGGGCGTAAAGCGCGCGTAGGCGGCTTTGTAAG
TCGGATGTGAAAGCCCTGGGCTTAACCTGGGAATTGCATTCGATACTGCAGAGCTAGAGTACGGTAGAGGGAAGTGGAAT
TCCGGGTGTAGCGGTGAAATGCGTAGATATCCGGAGGAACACCAGTGGCGAAGGCGACTTCCTGGGCCAGTACTGACGCT
GAGGTGCGAAAGCGTGGGGAGCAAACAG
>Otu484;uniq=Uniq977;size=194;
TGGGGAATCTTGCACAATGGAGGAAACTCTGATGCAGCGATGCCGCGTGAGTGAAGAAGGCCTTTGGGTTGTAAAGCTCT
TTCGTCGGGGAAGAAAATGACTGTACCCGAATAAGAAGGTCCGGCTAACTTCGTGCCAGCAGCCGCGGTAATACGAAGGG
ACCTAGCGTAGTTCGGAATTACTGGGCTTAAAGAGTTCGTAGGTGGTTGAAAAAGTTGGTGGTGAAATCCCAGAGCTTAA
CTCTGGAACTGCCATCAAAACTTTTCAGCTAGAGTATGATAGAGGAAAGCAGAATTTCTAGTGTAGAGGTGAAATTCGTA
GATATTAGAAAGAATACCAATTGCGAAGGCAGCTTTCTGGATCATTACTGACACTGAGGAACGAAAGCATGGGTAGCGAA
GAG
>Otu485;uniq=Uniq979;size=193;
TGGGGAATCTTAGACAATGGGGGCAACCCTGATCTAGCCATGCCGCGTGAGTGATGAAGGCCCTAGGGTCGTAAAGCTCT
TTCGCCTGTGAAGATAATGACGGTAGCAGGTAAAGAAACCCCGGCTAACTCCGTGCCAGCAGCCGCGGTAATACGGAGGG
GGTTAGCGTTGTTCGGAATTACTGGGCGTAAAGCGCACGTAGGCGGACTATTAAGTCGAGGGTGAAATCCCGGGGCTCAA
CCCCGGAACTGCCTTCGATACTGGTAGTCTTGAGTTCGAGAGAGGTGAGTGGAATTCCGAGTGTAGAGGTGAAATTCGTA
GATATTCGGAGGAACACCAGTGGCGAAGGCGGCTCACTGGCTCGATACTGACGCTGAGGTGCGAAAGTGTGGGGAGCAAA
CAG
>Otu486;uniq=Uniq980;size=193;
TGGGGAATATTGGACAATGGGCGAAAGCCTGATCCAGCCATGCCGCGTGGATGAAGAAGGCCCTAGGGTTGTAAAGTCCT
TTCGATGGTGAAGATAATGACGGTAACCATAGAAGAAGCCCCGGCTAATTTCGTGCCAGCAGCCGCGGTAATACGAAAGG
GGCTAGCGTTGTTCGGAATTACTGGGCGTAAAGCGCACGTAGGCGGCAATGTAAGTTGGGGGTGAAATCCCGGGGCTCAA
CCCCGGAACTGCCTCCAAAACTACATAGCTAGAGGATGCGAGAGGATAGTGGAATTCCGAGTGTAGAGGTGAAATTCGTA
GATATTCGGAAGAACACCAGTGGCGAAGGCGACTGTCTGGCGCATATCTGACGCTGAGGTGCGAAAGCGTGGGGAGCAAA
CAG
>Otu487;uniq=Uniq982;size=193;
TGGGGAATATTGCACAATGGGCGAAAGCCTGATGCAGCGACGCCGCGTGAGGGATGACGGCCTTCGGGTTGTAAACCTCT
TTCAGCAGGGAAGAAGCGAAAGTGACGGTACATGCAGAAGAAGCACCGGCTAACTACGTGCCAGCAGCCGCGGTAATACG
TAGGGTGCGAGCGTTGTCCGGAATTATTGGGCGTAAAGAGCTTGTAGGCGGTTTGTCGCGTCTGCCGTGAAAATCCGGGG
CTCAACCCCGGACTTGCGGTGGGTACGGGCAGACTAGAGTGTGGTAGGGGAGACTGGAATTCCTGGTGTAGCGGTGAAAT
GCGAAGATATCAGGAGGAACACCGATGGCGAAGGCAGGTCTCTGGGCCACTACTGACGCTGAGAAGCGAAAGCATGGGGA
GCGAACAG
>Otu488;uniq=Uniq986;size=192;
TGGGGAATATTGGACAATGGGCGCAAGCCTGATCCAGCAATGCCGCGTGTGTGAAGAAGGCCTGCGGGTTGTAAAGCACT
TTTATTAGGGAAGAAGTCTTCTAGGTTAAGAGCTAGGGAGATTGACGGTACCTACTGAATAAGCACCGGCTAACTCCGTG
CCAGCAGCCGCGGTAATACGGAGGGTGCAAGCGTTAATCGGAATTACTGGGCGTAAAGCGTGCGTAGGCGGCGCATTAAG
TCGGATGTGAAAGCCCTGGGCTTAACCTGGGAATGGCATTCGATACTGGTGCGCTAGAGTCTGATAGAGGGTAGCGGAAT
TCCGGGTGTAGCGGTGAAATGCGTAGAGATCCGGAGGAACATCTGTGGCGAAGGCGGCTACCTGGATTAAGACTGACGCT
GAGGCACGAAAGCGTGGGGAGCAAACAG
>Otu489;uniq=Uniq989;size=192;
TGAGGAATATTGGACAATGGAGGCAACTCTGATCCAGCCATGCCGCGTGAATGAAGAAGGCCTTAGGGTTGTAAAGTTCT
TTCAAACGTGAAGATAATGACGGTAGCGTTAGAAGAAGCTCCGGCTAAATTCGTGCCAGCAGCCGCGGTAATACGAATGG
AGCAAGCGTTGTTCGGAATCACTGGGCTTAAAGCGTGCGCAGGCGGACATTCAAGTCAGAAGTGAAATCCCGGGGCTCAA
CCCCGGAACTGCTTTTGAAACTGGATGTCTAGAATCCGGGAGAGGTCAGTAGAATTCCAAGTGTAGAGGTGAAATTCGCA
GAGATTTGGAGGAATACCAGTGGCGTAGGCGACTGACTGGACCGGTATTGACGCTCATGTACGAAAGCGTGGGGAGCAAA
CAG
>Otu490;uniq=Uniq990;size=191;
TGGGGAATATTGGACAATGGGCGCAAGCCTGATCCAGCAATGCCGCGTGTGTGAAGAAGGCCTGCGGGTTGTAAAGCACT
TTTATGAGGAAAGAAAAGCTTAGGCTTAATACGCCTGAGTATTGACGGTACCTCAAGAATAAGCACCGGCTAACTCCGTG
CCAGCAGCCGCGGTAATACGGAGGGTGCAAGCGTTAATCGGAATTACTGGGCGTAAAGCGTGTGTAGGTGGTGACATAAG
TCGGATGTGAAAGCCCCGGGCTCAACCTGGGAATTGCATTCGATACTGTGTGACTAGAGTTTAGTAGAGGGAAGTGGAAT
TCCAGGTGTAGCGGTGAAATGCGTAGAGATCTGGAGGAACATCAGTGGCGAAGGCGGCTTCCTGGACTAAAACTGACACT
GAGGCACGAAAGCGTGGGGAGCAAACAG
>Otu491;uniq=Uniq992;size=191;
TGGGGAATATTGGACAATGGGGGCAACCCTGATCCAGCCATGCCGCGTGTGTGAAGAAGGCCTTAGGGTTGTAAAGCACT
TTCACTGGTGAAGATGATGACGGTAGCCAGAGAAGAAGCCCCGGCTAACTCCGTGCCAGCAGCCGCGGTAATACGGAGGG
GGCAAGCGTTGTTCGGAATTACTGGGCGTAAAGGGCGCGTAGGCGGAATGTCAAGTTAGGGGTGAAAGGCCTGGGCTCAA
CCTAGGAACTGCCTCTAAAACTGATGATCTAGAGTTCGGAAGAGGATGGTGGAATTCCCAGTGTAGAGGTGAAATTCGTA
GATATTGGGAAGAACACCGGTGGCGAAGGCGACCATCTGGTCCGACACTGACGCTGAGGCGCGAAAGCGTGGGGAGCAAA
CAG
>Otu492;uniq=Uniq993;size=191;
TGGGGAATCTTGCACAATGGGCGAAAGCCTGATGCAGCCATGCCGCGTGAATGATGAAGGCCCTAGGGTCGTAAAATTCT
TTCATCAGGGATGATAATGACAGTACCTGAAGAAGAAGCTCCGGCTAACTTCGTGCCAGCAGCCGCGGTAATACGAAGGG
AGCTAGCGTTGTTCGGAATTACTGGGCGTAAAGCGCGCGTAGGCGGGTTTTTAAGTCAGATGTGAAATCCCGGGGCTCAA
CCCCGGAACTGCATTTGAAACTGGAAACCTAGAGACCAGGAGAGGTCAGTGGAATACCGAGTGGAGAGGTGAAATTCGCA
GATATTCGGTGGAACACCAGTGGCGAAGGCGACTGACTGGACTGGAACTGACGCTGAGGCGCGAAAGTGTGGGGAGCAAA
CAG
>Otu493;uniq=Uniq995;size=191;
CAAGGAATTTTCCGCAATGGGCGCAAGCCTGACGGAGCAACGCCGCGTGCGGGATGACGCTTTTCGGAGTGTAAACCGCT
GTTCGTGGGGACGAAGCACTGACGGTACCCACGGAGGAAGGCCCGGCTAACTACGTGCCAGCAGCCGCGGTAATACGTAG
GGGTCGAGCGTTGTCCGGAGTTACTGGGCGTAAAGCGCGTGCAGGTGGCTCATTACGCCCGGCGTGAAAGCCCCCGGCTC
AACCGGGGAGGGTCGTCGGGGACGGATGAGCTTGAGGGTCGCAGGGGCTGGTGGAATTCCCGGTGTAGTGGTGAAATGCG
TAGAGATCGGGAGGAACACCCGTGGCGAAGGCGGCCAGCTGGGCGACACCTGACACTGAGACGCGAAGGCGTGGGGAGCG
AACGG
>Otu494;uniq=Uniq997;size=190;
TGGGGAATATTGCACAATGGGCGGAAGCCTGATGCAGCGACGCCGCGTGAGGGATGACGGCCTTCGGGTTGTAAACCTCT
TTCAGCAGGGAAGAAGCCACAAGTGACGGTACCTGCAGAAGAAGCGCCGGCTAACTACGTGCCAGCAGCCGCGGTAATAC
GTAGGGCGCAAGCGTTGTCCGGAATTATTGGGCGTAAAGAGCTCGTAGGCGGTTTGTCGCGTCTGCTGTGAAAGCCCGGG
GCTCAACCCCGGGTCTGCAGTGGGTACGGGCAGACTAGAGTGCAGTAGGGGAGACTGGAATTCCTGGTGTAGCGGTGAAA
TGCGCAGATATCAGGAGGAACACCGATGGCGAAGGCAGGTCTCTGGGCTGTTACTGACGCTGAGGAGCGAAAGCATGGGG
AGCGAACAG
>Otu495;uniq=Uniq999;size=189;
TGGGGAATATTGGACAATGGGGGCAACCCTGATCCAGCCATGCCGCGTGTGTGAAGAAGGCCTTTTGGTTGTAAAGCACT
TTAAGCAGTGAAGAAGACTCTATGGTTAATACCCATAGACGATGACATTAGCTGCAGAATAAGCACCGGCTAACTCTGTG
CCAGCAGCCGCGGTAATACAGAGGGTGCAAGCGTTAATCGGAATTACTGGGCGTAAAGCGAGCGTAGGTGGCTTAATAAG
TCAGATGTGAAATCCCCGGGCTTAACCTGGGAACTGCATCTGATACTGTTGGGCTAGAGTAGGTGAGAGGGAGGTAGAAT
TTCAGGTGTAGCGGTGAAATGCGTAGAGATCTGAAGGAATACCGATGGCGAAGGCAGCCTCCTGGCATCATACTGACACT
GAGGTTCGAAAGCGTGGGTAGCAAACAG
>Otu496;uniq=Uniq1002;size=189;
TGGGGAATTTTGGACAATTGGCGCAAGCCTGATCCAGCAATGCCGCGTGAGTGAAGAAGGCCTTCGGGTTGTAAAGCTCT
TTTGTCAGGGAAGAAACGGTAGGAGCTAATATCTCCTGCTAATGACGGTACCTGAAGAATAAGCACCGGCTAACTACGTG
CCAGCAGCCGCGGTAATACGTAGGGTGCAAGCGTTAATCGGAATTACTGGGCGTAAAGCGTGCGCAGGCGGTTTTGTAAG
TTTGTCGTGAAATCCCCGGGCTTAACCTGGGAATTGCGATGAAGACTGCAAGGCTAGAATCTGGCAGAGGGGGGTAGAAT
TCCACGTGTAGCAGTGAAATGCGTAGAGATGTGGAGGAACACCGATGGCGAAGGCAGCCCCCTGGGTCAAGATTGACGCT
CATGCACGAAAGCGTGGGGAGCAAACAG
>Otu497;uniq=Uniq1003;size=189;
TGGGGAATATTGGACAATGGGGGCAACCCTGATCCAGCCATGCCGCGTGTGTGAAGAAGGCCTTCGGGTTGTAAAGCACT
TTCAGTAGGGAGAAAGGCCTAAAGGTTAATACCCTTTAGGATTGATGTTACCTACAGAAGCAGCACCGGCTAACTCCGTG
CCAGCAGCCGCGGTAATACGGAGGGTGCAAGCGTTAATCGGAATTACTGGGCGTAAAGCGCGCGTAGGCGGTTTGTTAAG
TGAGATGTGAAAGCCCAGGGCTCAACCTTGGAATTGCATCTCATACTGGCAGGCTAGAGTATGGTAGAGGGAGGTAGAAT
TCCACGTGTAGCGGTGAAATGCGTAGAGATGTGGAGGAATACCAGTGGCGAAGGCGGCCTCCTGGACTAATACTGACGCT
GAGGTGCGAAAGCGTGGGGAGCAAACAG
>Otu498;uniq=Uniq1005;size=189;
TGGGGAATATTGGACAATGGGCGCAAGCCTGATCCAGCAATGCCGCGTGTGTGAAGAAGGCCTGCGGGTTGTAAAGCACT
TTCAGTAGAGAAGAAAAGCCTAGGGTTAATACCCTTGGGTCTTGACGTTACCTACAGAAGAAGCACCGGCTAACTCCGTG
CCAGCAGCCGCGGTAATACGGAGGGTGCGAGCGTTAATCGGAATTACTGGGCGTAAAGCGCGCGTAGGTGGTTGTGTAAG
TCGGATGTGAAAGCCCAGGGCTTAACCTTGGAATTGCATCCGATACTGCATAACTAGAGTATGGTAGAGGGAAGTGGAAT
TTCCGGTGTAGCGGTGAAATGCGTAGATATCGGAAGGAACACCAGTGGCGAAGGCGACTTCCTGGGCCAATACTGACACT
GAGGTGCGAAAGCGTGGGGAGCAAACAG
>Otu499;uniq=Uniq1006;size=189;
TGAGGAATATTGGACAATGGACGAAAGTCTGATCCAGCCATGCCGCGTGCAGGAAGAATGCCCTCTGGGTTGTAAACTGC
TTTTATAAGGGAATAAACCCCATTACGTGTAATGGGCTGAATGTACCTTATGAATAAGCACCGGCTAACTCCGTGCCAGC
AGCCGCGGTAATACGGAGGGTGCAAGCGTTATCCGGATTTATTGGGTTTAAAGGGTCCGTAGGTGGAATTGTAAGTCAGT
GGTGAAATCTTTCGGCTTAACCGGAAAACTGCCATTGATACTGCAGTTCTTGAGTATGCTCGAAGTAGGCGGAATATGTC
ATGTAGCGGTGAAATGCATAGATATGACATAGAACACCAATAGCGAAGGCAGCTTACTAGATCATAACTGACACTGAGGG
ACGAAAGCGTGGGGAGCGAACAG
>Otu500;uniq=Uniq1007;size=188;
TGGGGAATATTGGACAATGAGGGAAACCTTGATCCAGCAATACCGCGTGTGTGAAGAAGGCCTTCGGGTCGTAAAGCACT
TTTATTAAGGGAAGAAGATAACATTGTTAATAGCAATGTTGTTTGACATTACCTAAAGAAAAAGCACCGGCTAACTCTGT
GCCAGCAGCCGCGGTAATACAGAGGGTGCTAGCGTTAATCGGAATTACTGGGCGTAAAGAGTACGTAGGTGGTAAAATAA
GTTAGATGTGAAAGGCTTGGGCTCAACCTAAGAATTGCATTTAAAACTGTATTACTAGAGTTTTATAGAGGTAAGTGGAA
TTTCCGGTGTAGCGGTGAAATGCGTAGATATCGGAAGGAACATCAGTGGCGAAGGCGGCTTACTGGGTAAAAACTGACAC
TGAGGTACGAAAGCGTGGGTAGCAAACAG
>Otu501;uniq=Uniq1010;size=188;
TCGAGAATCTTTGGCAATGGACGCAAGTCCGACCAAGCGACGCCGCGTGCGGGACGACGGCCTTCGGGTTGTAAACCGCT
GTCAGGGGGGATGAAATCCCGCGGGGCTATCCCCACGGGTTGACAGAGCCCCAGAGGAAGCACGGGCTAAGTTCGTGCCA
GCAGCCGCGGTAACACGAACTGTGCGAACGTTGTTCGGAATCACTGGGCTTAAAGGGTGCGTAGGCGGTTCGTCAAGTCG
GATGTGAAATCCCCCGGCTCAACCGGGGAACTGCGTTCGAAACTGACGGACTCGAGTGAGGTAGGGGCGTGCGGAACTTC
CGGTGGAGCGGTGAAATGTGTTGAGATCGGAAGGAACGCCGGTGGCGAAAGCGGCACGCTGGGCCTCAACTGACGCTCAT
GCACGAAAGCCAGGGTAGCGAACGG
>Otu502;uniq=Uniq1011;size=187;
TGGGGAATATTGGACAATGGGCGCAAGCCTGATCCAGCCATGCCGCGTGAGTGATGAAGGCCCTAGGGTTGTAAAGCTCT
TTCAACGGTGAAGATGATGACGGTAGCCGTAGAAGAAGCCCCGGCTAACTCCGTGCCAGCAGCCGCGGTAATACGGAGGG
GGCGAGCGTTGTTCGGAATTACTGGGCGTAAAGGGCGCGTAGGCGGCCAGTTGCGTTAGATGTGAAAGCCCCGGGCTCAA
CCTGGGAGGTGCATTTAATACGGGCTGGCTTGAATACGGCAGGGGATGGTGGAATTCCCAGTGTAGAGGTGAAATTCGTA
GATATTGGGAAGAACACCGATGGCGAAGGCAGCCATCTGGGCCGTTATTGACGCTGAGGCGCGAAAGCGTGGGGAGCGAA
CAG
>Otu503;uniq=Uniq1014;size=186;
TAGGGAATCTTCCGCAATGGACGAAAGTCTGACGGAGCAACGCCGCGTGAGTGAAGAAGGTTTTCGGATCGTAAAACTCT
GTTGTCAGAGAAGAACAAGTCGGAGAGTAACTGCTCCGGCCTTGACGGTATCTGACCAGAAAGCCACGGCTAACTACGTG
CCAGCAGCCGCGGTAATACGTAGGTGGCAAGCGTTGTCCGGATTTATTGGGCGTAAAGCGAGCGCAGGCGGTTCCTTAAG
TCTGATGTGAAAGCCCACGGCTCAACCGTGGAAGGTCATTGGAAACTGGGGAACTTGAGTGCAGAAGAGGAGAGTGGAAT
TCCATGTGTAGCGGTGAAATGCGTAGATATATGGAGGAACACCAGTGGCGAAGGCGACTCTCTGGTCTGTAACTGACGCT
GAGGCTCGAAAGCGTGGGGAGCAAACAG
>Otu504;uniq=Uniq1015;size=186;
TTTCGAATCTTTCACAATGGGCGAAAGCCTGATGGAGCAACGCCGCGTGGGGGATGAAGGTCTTCGGATTGTAAACCCCT
GTCACCAAGGATAAAACGCTATCTATTAATACTAGGTAGCCTGATGTAACTTGGAGAGGAAGGAGTGGCTAACTCTGTGC
CAGCAGCCGCGGTAATACAGAGACTCCAAGCGTTATTCGGATTCACTGGGCGTAAAGGGAGCGCAGGCGGTCAGATGTGT
CAGGTGTGAAATACTGCAGCTTAACTGTAGAACTGCACTTGAAACTATTTGACTAGAGTATCGGAGAGGTAAGCGGAATT
CCAGGTGTAGCAGTGAAATGCGTAGATATCTGGAGGAACACCAATGGCGAAGGCAGCTTACTGGACGATTACTGACGCTC
AGGCTCGAAAGCATGGGGAGCGAAAGG
>Otu505;uniq=Uniq1016;size=186;
TGGGGAATATTGGACAATGGGGGCAACCCTGATCCAGCCATGCCGCGTGAGTGATGAAGGCCTTAGGGTTGTAAAGCTCT
TTCAGCGGGGACGATAATGACGGTACCCGCAGAAGAAGCCCCGGCTAACTCCGTGCCAGCAGCCGCGGTAAGACGGAGGG
GGCTAGCGTTGTTCGGAATTACTGGGCGTAAAGCGCGCGTAGGCGGGTGTGCAAGTTGGGGGTGAAAGCCCGGGGCTCAA
CCTCGGAACTGCCTTCAAAACTGCACATCTAGAGGACGGGAGAGGCAAGTGGAATTCCCAGTGTAGAGGTGAAATTCGTA
GATATTGGGAAGAACACCGGTGGCGAAGGCGACTTGCTGGACCGGATCTGACGCTGAGGTGCGAAAGCGTGGGGAGCGAA
CAG
>Otu506;uniq=Uniq1017;size=186;
TGGGGAATCTTAGACAATGGGCGCAAGCCTGATCTAGCCATGCCGCGTGTGTGATGAAGGCCTTAGGGTCGTAAAGCACT
TTCGCCAGGGATGATAATGACAGTACCTGGTAAAGAAACCCCGGCTAACTCCGTGCCAGCAGCCGCGGTAATACGGAGGG
GGTTAGCGTTGTTCGGAATTACTGGGCGTAAAGCGTACGTAGGCGGATCAGAAAGTAGGGGGTGAAATCCCAGGGCTCAA
CCCTGGAACTGCCTCCTAAACTCCTGGTCTTGAGTTCGAGAGAGGTGAGTGGAATTCCAAGTGTAGAGGTGAAATTCGTA
GATATTTGGAGGAACACCAGTGGCGAAGGCGGCTCACTGGCTCGATACTGACGCTGAGGTACGAAAGTGTGGGGAGCAAA
CAG
>Otu507;uniq=Uniq1020;size=186;
TGGGGAATATTGCGCAATGGGCGAAAGCCTGACGCAGCCATGCCGCGTGAGTGAAGAAGGCCTTAGGGTTGTAAAACTCT
TTCACTGGAGAAGATAATGACGGTATCCAGAGAAGAAGCTCCGGCCAACTCCGTGCCAGCAGCCGCGGTAAGACGGAGGG
GGCAAGCGTTGTTCGGAATTACTGGGCGTAAAGCGCGCGTAGGCGGATAGGTTAGTTGGAGGTGAAATCCCAGAGCTCAA
CTTTGGAACTGCCTTCAATACTGCCTGTCTAGAGAACGAAAGAGGTAAGCGGAATTTCCAGTGTAGAGGTGGAATTCGTA
GATATTGGAAAGAACACCAGAGGCGAAGGCGGCTTACTGGGTCGTTTCTGACGCTGAGGCGCGAAAGTGTGGGGAGCGAA
CAG
>Otu508;uniq=Uniq1021;size=186;
TGGGGAATATTGGACAATGGGCGAAAGCCTGATCCAGCCATGCCGCGTGGATGAAGAAGGCCCTAGGGTTGTAAAGTCCT
TTCAATGGTGAAGATAATGACGGTAACCATACAAGAAGCCCCGGCTAATTTCGTGCCAGCAGCCGCGGTAATACGAAAGG
GGCAAGCGTTGTTCGGAATTACTGGGCGTAAAGCGCACGTAGGCGGCCTTGTAAGTTGGGGGTGAAATCCCGGAGCTCAA
CTCCGGAACTGCCTCCAAAACTACAAAGCTAGAGGATGTGAGAGGATAGTGGAATTCCGAGTGTAGAGGTGAAATTCGTA
GATATTCGGAAGAACACCAGTGGCGAAGGCGACTGTCTGGCACATTTCTGACGCTGAGGTGCGAAAGCGTGGGGAGCAAA
CAG
>Otu509;uniq=Uniq1022;size=186;
TGGGGAATATTGGACAATGGGCGCAAGCCTGATCCAGCCATGCCGCGTGAGTGAAGAAGGCCCTAGGGTTGTAAATCTCT
TTCGGCGGGGAAGATGATGACGGTACCCGCAGAAGAAGCCCCGGCTAACTCCGTGCCAGCAGCCGCGGTAATACGGAGGG
GGCAAGCGTTGTTCGGAATTACTGGGCGTAAAGGGCGCGTAGGCGGCTGATCAAGTCAGGGGTGAAAGGCCTGGGCTCAA
CCTAGGAACTGCCCTTGAAACTGATTGGCTTGAGGACGGGAGAGGATGGCGGAATTCCCAGTGTAGAGGTGAAATTCGTA
GATATTGGGAAGAACACCAGTGGCGAAGGCGGCCATCTGGCCCGTTACTGACGCTGAGGCGCGAAAGCGTGGGGAGCAAA
CAG
>Otu510;uniq=Uniq1024;size=185;
TGGGGAATATTGGACAATGGGCGCAAGCCTGATCCAGCCATGCCGCGTGAGTGATGAAGGCCCTAGGGTTGTAAAGCTCT
TTTGTGCGGGAAGATAATGACGGTACCGCAAGAATAAGCCCCGGCTAACTTCGTGCCAGCAGCCGCGGTAATACGAAGGG
GGCTAGCGTTGCTCGGAATCACTGGGCGTAAAGGGTGCGTAGGCGGGTCTTTAAGTCAGGGGTGAAATCCTGGAGCTCAA
CTCCAGAACTGCCTTTGATACTGAAGATCTTGAGTTCGGGAGAGGTGAGTGGAACTGCGAGTGTAGAGGTGAAATTCGTA
GATATTCGCAAGAACACCAGTGGCGAAGGCGGCTCACTGGCCCGATACTGACGCTGAGGCACGAAAGCGTGGGGAGCAAA
CAG
>Otu511;uniq=Uniq1025;size=185;
TCGAGAATCTTCGGCAATGGACGCAAGTCTGACCGAGCGACGCCGCGTGCGGGATGAAGGCCCTCGGGTTGTAAACCGCT
GTCAGAGGGGATGAAATGCTTGGGGGTTATCCCCCTTGCTTGACATATCCTCAGAGGAAGTACGGGCTAAGTTCGTGCCA
GCAGCCGCGGTAAGACGAACCGTACAAACATTATTCGGAATTACTGGGCTTAAAGGGTGCGTAGGCGGCGCGGAAAGTTG
GGTGTGAAATCCCTCGGCTCAACCGAGGAATTGCGCTCAAAACTACCGTGCTCGAGGGAGATAGAGGTGAGCGGAACTTA
GGGTGGAGCGGTGAAATGCGTTGATATCCTAAGGAACACCAGTGGCGAAAGCGGCTCACTAGATCTTTTCTGACGCTGAG
GCACGAAAGCTAGGGGAGCGAACGG
>Otu512;uniq=Uniq1028;size=184;
TAAGGAATCTTCCACAATGGGGGCAACCCTGATGGAGCAACGCCGCGTGAAGGATGAAGGCCTTAGGGTCGTAAACTTCT
TTTGTTAGCGAAGAATATGACGGTAACTAACGAATAAGGGTCGGCTAACTACGTGCCAGCAGCCGCGGTCATACGTAGGA
CCCAAGCGTTATCCGGAGTGACTGGGCGTAAAGAGTTGCGTAGGCGGCTCGTTAAGTGGATAGTGAAACCTGGTGGCTCA
ACCATACAGACTATTATCCAAACTGGCGAGCTCGAGAATGGTAGAGGTGGCTGGAATTTCTAGTGTAGGAGTGAAATCCG
TAGATATTAGAAGGAACACCGATGGCGTAGGCAGGCCACTGGACCATTTCTGACGCTAAGGCACGAAAGCGTGGGGAGCG
AACCG
>Otu513;uniq=Uniq1030;size=184;
TGGGGAATATTGGACAATGGGGGCAACCCTGATCCAGCAATGCCGCGTGAGTGATGAAGGCCCTAGGGTTGTAAAGCTCT
TTCAGATGTGACGATGATGACGGTAGCATCAGAAGAAGCCCCGGCTAACTTCGTGCCAGCAGCCGCGGTAATACGAAGGG
GGCTAGCGTTGTTCGGATTTACTGGGCGTAAAGCGCACGTAGGCGGTTTGCATAGTCAGAGGTGAAAGGCCGGGGCTCAA
CCCCGGAACTGCCTTTGATACTGGCAAACTAGAGTCCGAGAGAGGGTGGTGGAACTCCAAGTGTAGAGGTGAAATTCGTA
GATATTTGGAAGAACACCAGTGGCGAAGGCGGCCACCTGGCTCGGTACTGACGCTGAGGTGCGAAAGCGTGGGGAGCAAA
CAG
>Otu514;uniq=Uniq1031;size=183;
TGGGGAATCTTAGACAATGGGCGCAAGCCTGATCTAGCCATGCCGCGTGAGTGATGAAGGCCCTAGGGTCGTAAAGCTCT
TTCGCCAGGGATGATAATGACAGTACCTGGTAAAGAAACCCCGGCTAACTCCGTGCCAGCAGCCGCGGTAATACGGAGGG
GGTTAGCGTTGTTCGGAATTACTGGGCGTAAAGCGCACGTAGGCGGATCAGAAAGTAGGGGGTGAAATCCCGGGGCTCAA
CCCCGGAACTGCCTTCTAAACTCCTGGTCTAGAGTTCGAGAGAGGTGAGTGGAATTCCAAGTGTAGAGGTGAAATTCGTA
GATATTTGGAGGAACACCAGTGGCGAAGGCGGCTCACTGGCTCGATACTGACGCTGAGGTGCGAAAGTGTGGGGAGCAAA
CAG
>Otu515;uniq=Uniq1032;size=183;
TAACGAATATTCCGCAATGCGCGAAAGCGTGACGGAGCAATGCCGCGTGTGGGATGAAGCATCTAGGTGTGTAAACCACT
GTCAGGGTTTAGGAATTTTGACCAGACCCAAAGGAAGAGCCGGCTAACTCTGTGCCAGCAGCCGCGGTAATACAGAGGGC
TCAAGCGTTAATCGGAATCACTGGGCTTAAAGGGTCCGCAGGCGGATTGGAAAGTATCTTGTGAAATACCATAGCTCAAC
TATGGAACTGCTCGGTAAACTTCCAATCTTGAACACGGTAGGGGCCATCGGAACTCTAGGTGGAGCGGTGAAATGCGTAG
ATATCTAGAGGAACGCCAGAGGCGAAGGCGGATGGCTGGGCCGTTGTTGACGCTCAGGGACGAAAGCATGGGTAGCGAAC
GG
>Otu516;uniq=Uniq1036;size=183;
TGGGGAATATTGGACAATGGGCGCAAGCCTGATCCAGCAATGCCGCGTGGGTGAAGAAGGTCTTCGGATCGTAAAGCCCT
TTCGGCGGGGACGATGATGACGGTACCCGCAGAAGAAGCCCCGGCTAACTTCGTGCCAGCAGCCGCGGTAATACGAAGGG
GGCTAGCGTTACTCGGAATTACTGGGCGTAAAGGGCGCGTAGGCGGCGCTCCAAGTTAGGCGTGAAAGCCCTGGGCTCAA
CCTGGGGACTGCGCTTAAGACTGGAGTGCTAGAGGATGGAAGAGGGTTGTGGAATTCCCAGTGTAGAGGTGAAATTCGTA
GATATTGGGAAGAACACCGGTGGCGAAGGCGGCAACCTGGTCCATTTCTGACGCTGAGGCGCGATAGCGTGGGGAGCAAA
CAG
>Otu517;uniq=Uniq1038;size=182;
TGGGGAATTTTCCGCAATGGGCGAAAGCCTGACGGAGCAACGCCGCGTGAGGGAGGAAGGTCTTTGGATTGTAAACCTCT
TTTCTCAAGGAAGATAATGACGGTACTTGAGGAATCAGCATCGGCTAACTCCGTGCCAGCAGCCGCGGTAATACGGGGGA
TGCAAGCGTTATCCGGAATTATTGGGCGTAAAGCGTCCGTAGGCGGCCGAGCAAGTTTGTTGTTAAAGCGTGCAGCTCAA
CTGCATACCGGCAATGAAAACTGCTTGGCTAGAGTGTGGTAGGGGTAGAGGGAATTCCCGGTGTAGCGGTGAAATGCGTA
GATATCGGGAAGAACACCAGTGGCGAAAGCGCTCTGCTGGGCCACAACTGACGCTGATGGACGAAAGCTAGGGGAGCGAA
AGG
>Otu518;uniq=Uniq1039;size=182;
TGGGGAATATTGCGCAATGGACGAAAGTCTGACGCAGCGACGCCGCGTGAGGGATGAAGGTTTTCGGATCGTAAACCTCT
GTCAGGAGGGAAGAAAGCGCATGGCGCCAATCAGCCATGCGTTGACGGTACCTCCAAAGGAAGCGCCGGCTAACTCCGTG
CCAGCAGCCGCGGTAATACGGAGGGCGCGAGCGTTAATCGGAATTACTGGGCGTAAAGCGCGCGTAGGCTGTTGTGTAAG
TTGGGGGTGAAATCCCACGGCTCAACCGTGGAACAGCCCTTGATACTGCGCGACTTGAATCCGGGAGAGGGTGGCGGAAT
TCCAGGTGTAGGAGTGAAATCCGTAGATATCTGGAGGAACATCAGTGGCGAAGGCGGCCACCTGGACCGGTATTGACGCT
GAGGCGCGAAAGCGTGGGGAGCAAACAG
>Otu519;uniq=Uniq1040;size=182;
TGGGGAATTTTCCGCAATGGGCGAAAGCCTGACGGAGCAATCTCGCGTGAGGGATGACTGCCTATGGGTTGTAAACCTCT
TTTTTCAGGGAGGAATTAATGACGTGTACCTGAAGAATAAGCATCGGCTAACTCCGTGCCAGCAGCCGCGGTAAGACGGA
GGATGCAAGTGTTATCCGGAATCACTGGGCGTAAAGCGTCTGTAGGTGGTTTAATAAGTCAACTGTTAAATCTTGAAGCT
CAACTTCAAAATCGCAGTCGAAACTATTAGACTAGAGTATAGTAGGGGTAAAGGGAATTTCCAGTGGAGCGGTGAAATGC
GTAGAGATTGGAAAGAACACCGATGGCGAAGGCACTTTACTGGGCTATTACTGACACTCAGAGACGAAAGCTAGGGTAGC
AAATGG
>Otu520;uniq=Uniq1041;size=182;
TGGGGAATCTTGCACAATGGGCGCAAGCCTGATGCAGCAACGCCGCGTGCGGGAAGACGGCCCTAGGGTTGTAAACCGCT
TTCAGGAGGGAAGAAAATGACGGTACCTCCAGAAGAAGGTGCGGCCAACTACGTGCCAGCAGCCGCGGTGACACGTAGGC
ACCAAGCGTTATCCGGATTTATTGGGCGTAAAGAGCTCGTAGGCGGTTCGGTAAGTCGGGTGTGAAAATCCAAGGCTCAA
CCTTGGGACGCCACCCGATACTGCTGTGACTAGAGTGCAGTAGGGGAGCAGGGAATTCCTGGTGTAGCGGTGAAATGCGC
AGATATCAGGAGGAACACCAGTGGCGAAGGCGCTGCTCTGGGCTGTAACTGACGCTGAGGAGCGAAAGCATGGGTAGCAA
ACAG
>Otu521;uniq=Uniq1045;size=182;
TGAGGAATTTTCCGCAATGGGCGAAAGCCTGACGGAGCAATACCGCGTGAGGGATGACTGCTTTCGAGTTGTAAACCTCT
TTTTTTAGGGAAGAAGTTCTGACATGTACCTAAAGAATAAGCATCGGCTAACTCCGTGCCAGCAGCCGCGGTAAGACGGA
GGATGCAAGTGTTATCCGGAATTATTGGGCGTAAAGCGTCTGTAGATGGTTTGATAAGTCTATTGTTAAAGGTTAAAGCT
CAACTTTAAAATTGCAATAGATACTGTTAGGCTTGAGTATGATCGAGGTAGAAGGAATTTCCAGTGAAGCGGTGAAATGC
GAAGATATTGGAAAGAACACCAAGGGCGAAAGCATTCTACCAGATTTTTACTGACATTGAGAGACGAAAGCTAGGGGAGC
AAATGG
>Otu522;uniq=Uniq1048;size=181;
TAGGGAATCTTCCACAATGGGCGCAAGCCTGATGGAGCAACACCGCGTGAGTGAAGAAGGGTTTCGGCTCGTAAAGCTCT
GTTGTTGGAGAAGAACGTGCGTGAGAGTAACTGTTCACGCAGTGACGGTATCCAACCAGAAAGTCACGGCTAACTACGTG
CCAGCAGCCGCGGTAATACGTAGGTGGCAAGCGTTATCCGGATTTATTGGGCGTAAAGCGAGCGCAGGCGGTTGCTTAGG
TCTGATGTGAAAGCCTTCGGCTTAACCGAAGAAGTGCATCGGAAACCGGGCGACTTGAGTGCAGAAGAGGACAGTGGAAC
TCCATGTGTAGCGGTGGAATGCGTAGATATATGGAAGAACACCAGTGGCGAAGGCGGCTGTCTGGTCTGCAACTGACGCT
GAGGCTCGAAAGCATGGGTAGCGAACAG
>Otu523;uniq=Uniq1049;size=181;
TAGGGAATATTGCACAATGGGGGAAACCCTGATGCAGCCATGCCGCGTGTGTGAAGAAGGCCTTAGGGTTGTAAAGCACT
TTCAGTAAGGAAGAAAAAGCAGGGCTAATACCTCTGTCTTATGACATTACTTACAGAAGAAGCACCGGCTAACTCCGTGC
CAGCAGCCGCGGTAATACGGAGGGTGCGAACGTTAATCGGAATTACTGGGCGTAAAGCGCGCGTAGGCGGTTTATTAAGT
GGGATGTGAAAGCCCCGGGCTCAACCTGGGAACTGCATTCCAAACTGACAAACTAGAGTACGAGAGAGGGGGGTAGAATT
CAGAGTGTAGCGGTGAAATGCGTAGATATTCTGAGGAATACCAGTGGCGAAGGCGGCCCCCTGGCTTGATACTGACGCTG
AGGTGCGAAAGCGTGGGGAGCAAACAG
>Otu524;uniq=Uniq1050;size=181;
TGGGGAATATTGCACAATGGGCGCAAGCCTGATGCAGCGACGCCGCGTGAGGGATGACGGCCTTCGGGTTGTAAACCTCT
TTCACCCATGACGAAGCGCAAGTGACGGTAGTGGGAGAAGAAGCACCGGCCAACTACGTGCCAGCAGCCGCGGTAATACG
TAGGGTGCGAGCGTTGTCCGGAATTACTGGGCGTAAAGAGCTCGTAGGCGGTTTGTCGCGTCGTCTGTGAAAACCCGCAG
CTCAACTGCGGGCTTGCAGGCGATACGGGCAGACTCGAGTACTGCAGGGGAGACTGGAATTCCTGGTGTAGCGGTGAAAT
GCGCAGATATCAGGAGGAACACCGGTGGCGAAGGCGGGTCTCTGGGCAGTAACTGACGCTGAGGAGCGAAAGCGTGGGTA
GCGAACAG
>Otu525;uniq=Uniq1052;size=180;
TGGGGAATATTGGACAATGGGCGCAAGCCTGATCCAGCAATGCCGCGTGTGTGAAGAAGGCCTGCGGGTTGTAAAGCACT
TTCAGTAGAGAAGAAAAGCCTAGGGTTAATAACCCTGAGTCTTGACGTTACCTACAGAAGAAGCACCGGCTAACTCCGTG
CCAGCAGCCGCGGTAATACGGAGGGTGCAAGCGTTAATCGGAATTACTGGGCGTAAAGCGCGCGTAGGCGGTTTTGTAAG
TCGGATGTGAAATCCCCGGGCTTAACCTGGGAACTGCATTCGATACTGCGTAACTAGAGTATGGTAGAGGGAAGTGGAAT
TTCCGGTGTAGCGGTGAAATGCGTAGATATCGGAAGGAACACCAGTGGCGAAGGCGACTTCCTGGGCCAATACTGACGCT
GAGGTGCGAAAGCGTGGGGAGCAAACAG
>Otu526;uniq=Uniq1053;size=180;
TGGGGAATTTTGGACAATGGGCGCAAGCCTGATCCAGCAATGCCGCGTGCAGGAAGAAGGCCTTCGGGTTGTAAACTGCT
TTTGTCAGGGAAGAAATCCTCTGGGTTAATACCTCGGGGGGATGACGGTACCTGAAGAATAAGCACCGGCTAACTACGTG
CCAGCAGCCGCGGTAATACGTAGGGTGCGAGCGTTAATCGGAATTACTGGGCGTAAAGCGTGCGCAGGCGGTTGTGCAAG
ACAGGTGTGAAATCCCCGGGCTTAACCTGGGAACTGCACTTGTGACTGCACGGCTAGAGTACGGTAGAGGGGGATGGAAT
TCCGCGTGTAGCAGTGAAATGCGTAGATATGCGGAGGAACACCGATGGCGAAGGCAATCCCCTGGACCTGTACTGACGCT
CATGCACGAAAGCGTGGGGAGCAAACAG
>Otu527;uniq=Uniq1054;size=180;
TAAGGAATATTGCGCAATGGGCGAAAGCCTGACGCAGCCACGCCGCGTGGAGGAAGACACCCCTATGGGGCGTAAACTCC
TTTTATATGAGAAGAAGGTCCCGGACGCCGGGATTTGACGGTATCATATGAATAAGCACCGGCTAACTCCGTGCCAGCAG
CCGCGGTAATACGGAGGGTGCAAGCGTTGTCCGGATTTACTGGGTGTAAAGGGTGTGTAGGTGGAATGTCAAGTCAGTGG
TGAAAGCCTGCGGCTTAACCGTAGAACTGCCATTGATACTGTCATTCTTGAGTACTGGAGAGGCTACTAGAATTCGTGGT
GTAGCGGTGAAATGCGTAGATATCACGAGGAATACCAGAGGCGTAGGCGGGTAGCTGGACAGATACTGACACTGAGGCAC
GAAAGCGTGGGGAGCAAACAG
>Otu528;uniq=Uniq1055;size=179;
TCGAGAATCTTCGGCAATGGGCGCAAGCCTGACCGAGCGACGCCGCGTGCGGGATGAAGGCCTTCGGGTTGTAAACCGCT
GTCAGAGGGAAGGAAAGCTTCGGTTTGACCGATCCTCAGAGGAAGTACGGGCTAAGTTCGTGCCAGCAGCCGCGGTAAGA
CGAACCGTACGAACGTTATTCGGAATCACTGGGCTTAAAGGGTGCGTAGGCGGCTTGCCAAGTTGGGTGTGAAATCCCTC
GGCTCAACCGAGGAACTGCGCTCAAAACTGGCAGGCTTGAGGGAGATAGAGGTGAGTGGAACTCAGGGTGGAGCGGTGAA
ATGCATTGATATCCTGAGGAACGCCAGTTGCGAAAGCGGCTCACTGGGTCTCTTCTGACGCTGAGGCACGAAAGCTAGGG
TAGCGAACGG
>Otu529;uniq=Uniq1058;size=179;
TGGGGAATATTGCACAATGGGCGCAAGCCTGATGCAGCCATGCCGCGTGAATGATGAAGGCCTTAGGGTTGTAAAATTCT
TTCGCCAGGGATGATAATGACAGTACCTGGTAAAGAAGCCCCGGCTAACTTCGTGCCAGCAGCCGCGGTAATACGAAGGG
GGCTAGCGTTGTTCGGAATTACTGGGCGTAAAGCGCACGTAGGCGGATTTTTAAGTCAGATGTGAAATCCCGAGGCTCAA
CCTCGGAACTGCATTTGAAACTGGGAATCTAGAGATCAGGAGAGGTTAGTGGAATACCGAGTGTAGAGGTGAAATTCGTA
GATATTCGGTGGAACACCAGTGGCGAAGGCGACTAACTGGACTGATACTGACGCTGAGGTGCGAAAGTGTGGGGAGCAAA
CAG
>Otu530;uniq=Uniq1060;size=179;
TGGGGAATCTTAGACAATGGGCGAAAGCCTGATCTAGCGATGCCGCGTGAGTGACGAAGGCCTTAGGGTCGTAAAGCTCT
TTCGCCAGGGATGATAATGACAGTACCTGGTAAAGAAACCCCGGCTAACTCCGTGCCAGCAGCCGCGGTAATACGGAGGG
GGTTAGCGTTGTTCGGAATTACTGGGCGTAAAGCGCGCGTAGGCGGACTATTAAGTCAGGGGTGAAATCCCGGGGCTCAA
CCCCGGAACTGCCTTTGATACTGGTAGTCTTGAGTTCGAGAGAGGTGAGTGGAATTCCAAGTGTAGAGGTGAAATTCGTA
GATATTTGGAGGAACACCAGTGGCGAAGGCGGCTCACTGGCTCGATACTGACGCTGAGGTGCGAAAGTGTGGGGAGCAAA
CAG
>Otu531;uniq=Uniq1062;size=179;
TGGGGAATATTGCGCAATGGACGAAAGTCTGACGCAGCGACGCCGCGTGCGGGAGGAAGCCCTTCGGGGTGTAAACCGCT
GTCAGGGGGGAAGAAACACGTCTGTGGGAATATCACAGGCGCTTGACGGTACCCCCAGAGGAAGCACCGGCTAACTCCGT
GCCAGCAGCCGCGGTAATACGGAGGGTGCAAGCGTTGTTCGGAATTACTGGGCGTAAAGCGCGGGCAGGCGGTCCGTTAA
GTCCCCTGTGAAACTCCGAGGCTCAACTTCGGACATGCAGGAGATACTGGCGGACTAGAGATCGGTAGAGGCAGGCGGAA
TTCCTGGTGTAGCGGTGGAATGCGTAGATATCAGGAAGAACACCTGTGGCGAAGGCGGCCTGCTGGGCCGATTCTGACGC
TGATCCGCGAAAGCGTGGGGAGCAAACAG
>Otu532;uniq=Uniq1064;size=178;
TGGGGAATCTTGGACAATGGGGGCAACCCTGATCCAGCCATGCCGCGTGAGTGATGAAGGCCTTAGGGTCGTAAAGCTCT
TTCGCCTGTGATGATAATGACAGTAGCAGGTAAAGAAACCCCGGCTAACTCCGTGCCAGCAGCCGCGGTAATACGGAGGG
GGTTAGCGTTGTTCGGAATTACTGGGCGTAAAGCGCGCGTAGGCGGATTAGTCAGTTAGAGGTGAAATCCCAGGGCTCAA
CCCTGGAACTGCCTTTAATACTGCTAGTCTTGAGTTCGAGAGAGGTGAGTGGAATTCCGAGTGTAGAGGTGAAATTCGTA
GATATTCGGAGGAACACCAGTGGCGAAGGCGGCTCACTGGCTCGATACTGACGCTGAGGTGCGAAAGTGTGGGGAGCAAA
CAG
>Otu533;uniq=Uniq1065;size=178;
TGGGGAATATTGGACAATGGGCGCAAGCCTGATCCAGCCATGCCGCGTGTGTGAAGAAGGCTTTCGGGTTGTAAAGCACT
TTCAGCGGGGAGGAAAGGTTACTGGTTAATACCCAGTCGCTGTGACGTTACCCGCAGAAGAAGCACCGGCTAACTCCGTG
CCAGCAGCCGCGGTAATACGGAGGGTGCGAGCGTTAATCGGAATTACTGGGCGTAAAGCGTGCGTAGGCGGTGATCTAAG
TGGGATGTGAAAGCCCCGGGCTCAACCTGGGAACTGCACCCCAAACTGGGTCGCTAGAGTACAGCAGAGGCGTGTGGAAT
TTCCTGTGTAGCGGTGAAATGCGTAGATATAGGAAGGAACACCAGTGGCGAAGGCGACACGCTGGGCTGATACTGACGCT
GAGGTACGAAAGCGTGGGGAGCAAACAG
>Otu534;uniq=Uniq1067;size=178;
TGGGGAATCTTAGACAATGGGCGCAAGCCTGATCTAGCCATACCGCGTGAGTGATGAAGGCCCTAGGGTCGTAAAGCTCT
TTCGCCAGGGATGATAATGACAGTACCTGGTAAAGAAGTCCCGGCTAACTCCGTGCCAGCAGCCGCGGTAATACGGAGGG
GACTAGCGTTGTTCGGAATTACTGGGCGTAAAGCGCACGTAGGCGGACTGGAAAGTTGGGGGTGAAATCCCGGGGCTCAA
CCCCGGAACTGCCTCCAAAACTCCCAGTCTAGAGTTCGAGAGAGGTGAGTGGAATTCCGAGTGTAGAGGTGAAATTCGTA
GATATTCGGAGGAACACCAGTGGCGAAGGCGGCTCACTGGCTCGATACTGACGCTGAGGTGCGAAAGCGTGGGGAGCAAA
CAG
>Otu535;uniq=Uniq1069;size=177;
TGGGGAATATTGGACAATGGGCGCAAGCCTGATCCAGCAATACCGCGTGTGTGAAGAAGGCCTTAGGGTTGTAAAGCACT
TTTATGTGGGAAGAAGGTTTGATTGTTAATAGCATTCAAACTTGACGGTACCACAAGAATAAGCACCGGCTAACTCCGTG
CCAGCAGCCGCGGTAATACGGAGGGTGCGAGCGTTAATCGGAATTACTGGGCGTAAAGGGTACGTAGGCGGCTTAATAAG
TCAGATGTGAAATCCCCGGGCTTAACCTGGGAACTGCATTTGAAACTGTTTGGCTAGAGTGAGTGAGAGGTTAGTGGAAT
TCCAGGCGTAGCGGTGAAATGCGTAGAGGTCTGGAGGAACATCAGTGGCGAAGGCGACTAACTGGCACTACACTGACGCT
GAGGTACGAAAGCGTGGGGAGCGAACAG
>Otu536;uniq=Uniq1071;size=177;
TGGGGAATCTTGCACAATGGGCGAAAGCCTGATGCAGCCATGCCGCGTGAGTGAAGAAGGCCCTAGGGTTGTAAAGCTCT
TTCAGTAGTGAAGATAATGACGGTAACTACAGAAGAAGCCCCGGCTAACTTCGTGCCAGCAGCCGCGGTAATACGAAGGG
GGCTAGCGTTGTCCGGAATTACTGGGCGTAAAGAGCACGTAGGCGGACTGATAAGTTGAGGGTGAAAGCCCAGGGCTCAA
CCCTGGAACTGCCTTCAAAACTGTCAGTCTTGAGATCGGAAGAGGTGAGCGGAATTCCTAGTGAAGAGGTGAAATTCGTA
GATATTAGGAAGAACACCGGTGGCGAAGGCGGCTCACTGGTCCGATACTGACGCTGAGGTGCGAAAGCGTGGGGAGCAAA
CAG
>Otu537;uniq=Uniq1072;size=177;
TAAGGAATATTGGACAATGGGCGCAAGCCTGATCCAGCCATCCCGCGTGCAGGATGACGGCCCTATGGGTTGTAAACTGC
TTTTGTTAGGGAAGAATCGCACCGACGTGTCGGTGTTTGACGGTACCTAAAGAATAAGCACCGGCTAACTCCGTGCCAGC
AGCCGCGGTAATACGGAGGGTGCAAGCGTTATCCGGAATCACTGGGTTTAAAGGGTGCGTAGGCGGAATTATAAGTCAGA
AGTGAAAGCTTAGAGCATAACTGTAAAATTGCTTTTGATACTGTAGTTCTTGAATAAGGTTGAGGTTAGCGGAATGTGAC
ATGTAGCGGTGAAATGCATAGATATGTCATAGAACACCAATTGCGAAGGCAGCTAGCTAGACCTATATTGACGCTGAGGC
ACGAAAGCGTGGGGAGCGAACAG
>Otu538;uniq=Uniq1074;size=177;
TGGGGAATTTTCCGCAATGGGCGAAAGCCTGACGGAGCAATCTCGCGTGAGGGATGACTGCCTATGGGTTGTAAACCTCT
TTTTTCAGGGAGGAATAAATGACGTGTACCTGAAGAATAAGCATCGGCTAACTCCGTGCCAGCAGCCGCGGTAAGACGGA
GGATGCAAGTGTTATCCGGAATCACTGGGCGTAAAGCGTCTGTAGGTGGTTTAGTAAGTCAACTGTTAAATCTTGAAGCT
CAACTTCAAAATCGCAGTCGAAACTACTAGACTTGAGTATAGTAGGGGTAAAGGGAATTTCCAGTGGAGCGGTGAAATGC
GTAGAGATTGGAAAGAACACCGATGGCGAAGGCACTTTACTGGGCTATTACTGACACTCAGAGACGAAAGCTAGGGTAGC
AAATGG
>Otu539;uniq=Uniq1075;size=177;
TAGGGAATATTGCGCAATGGGGGAAACCCTGACGCAGCAACGCCGCGTGGAGGATGACGGTTTTCGGATTGTAAACTCCT
TTTCTACAGGAAGATAATGACGGTATTGTAGGAATAAGCACCGGCTAACTCCGTGCCAGCAGCCGCGGTAATACGGAGGG
TGCAAGCGTTACTCGGAATCACTGGGCGTAAAGCGCGCGCAGGCGGTTTGCCAAGTCTTGTGTGAAAGCCCATGGCTCAA
CCATGGAACTGCATGGGAAACTGGTAGACTAGAGTGCGGGAGAGGCAGATGGAATTCTTGGTGTAGGGGTAAAATCCGTA
GAGATCAAGAGGAATACCGATAGCGAAGGCGATCTGCTGGAACGTAACTGACGCTGAGGCGCGAAAGCGTGGGGAGCAAA
CAG
>Otu540;uniq=Uniq1076;size=177;
TGGGGAATATTGCGCAATGGGGGCAACCCTGACGCAGCCATGCCGCGTGTGTGAAGAAGGCCCTAGGGTTGTAAAGCACT
TTCACTTGGGAGGAAAGGTTCGTAGTTAATAACTGCGAGCTGTGACGTTACCTTGAGAAGAAGCACCGGCTAACTCCGTG
CCAGCAGCCGCGGTAATACGGAGGGTGCAAGCGTTAATCGGAATTACTGGGCGTAAAGCGCGCGTAGGCGGTTTGTTAAG
TCGGATGTGAAAGCCCCGGGCTCAACCTGGGAATTGCACCCGATACTGGCCGACTGGAGTGCGAGAGAGGGAGGTAGAAT
TCCACGTGTAGCGGTGAAATGCGTAGATATGTGGAGGAATACCGGTGGCGAAGGCGGCCTCCTGGCTCGACACTGACGCT
GAGGTGCGAAAGCGTGGGGAGCAAACAG
>Otu541;uniq=Uniq1078;size=176;
TCGAGAATCTTCGGCAATGGACGCAAGTCCGACCGAGCGACGCCGCGTGCGGGACGACGGCCTTCGGGTTGTAAACCGCT
GTCAGGGGGGATGAAATCCCAGGGGGCTATCCCCTTGGGTTGACAGAGCCCCAGAGGAAGCACGGGCTAAGTTCGTGCCA
GCAGCCGCGGTAACACGAACTGTGCGAACGTTGTTCGGAATCACTGGGCTTAAAGGGTGCGCAGGCGGTGCGCCAAGTCG
GATGTGAAATCCCCCGGCTCAACCGGGGAACTGCGTTCGAAACTGGTGCACTCGAGTGAGGTAGGGGCGTACGGAACCTC
CGGTGGAGCGGTGAAATGTGTTGAGATCGGAGGGAACGCCGGTGGCGAAAGCGGTACGCTGGGCCTCAACTGACGCTCAT
GCACGAAAGCCAGGGTAGCGAACGG
>Otu542;uniq=Uniq1079;size=176;
TGGGGAATATTGGACAATGGGCGCAAGCCTGATCCAGCCATGCCGCGTGAGTGACGAAGGCCTTAGGGTTGTAAAGCTCT
TTTGGCGGGGACGATAATGACGGTACCCGCAGAATAAGCCCCGGCTAACTTCGTGCCAGCAGCCGCGGTAATACGAAGGG
GGCTAGCGTTGTTCGGAATCACTGGGCGTAAAGCGCACGTAGGCGGATTTGTAAGTTAGGGGTGAAATCCCGGGGCTCAA
CCTCGGAACTGCCTTTGATACTGCAAGTCTAGAGTCCGAGAGAGGTGAGTGGAATTCCTAGTGTAGAGGTGAAATTCGTA
GATATTAGGAAGAACACCAGTGGCGAAGGCGGCTCACTGGCTCGGTACTGACGCTGAGGTGCGAAAGCGTGGGGAGCAAA
CAG
>Otu543;uniq=Uniq1080;size=176;
TGGGGAATTTTCCGCAATGGGCGAAAGCCTGACGGAGCAATACCGCGTGAGGGATGACGGCCTATGGGTTGTAAACCTCT
TTTTTCAGGGAGGAATAACTGACGTGTACCTGAAGAATAAGCATCGGCTAACTCCGTGCCAGCAGCCGCGGTAAGACGGA
GGATGCAAGTGTTATCCGGAATCACTGGGCGTAAAGCGTCTGTAGGTGGTTTAATAAGTCAACTGTTAAATCTTGAGGCT
CAACTTCAAAATCGCAGTCGAAACTATTAGACTAGAGTATAGTAGGGGTAAAGGGAATTTCCAGTGGAGCGGTGAAATGC
GTAGAGATTGGAAAGAACACCGATGGCGAAGGCACTTTACTGGGCTATTACTAACACTCAGAGACGAAAGCTAGGGTAGC
AAATGG
>Otu544;uniq=Uniq1081;size=176;
TAGGGAATCTTGGGCAATGGGCGAAAGCCTGACCCAGCGATGCCGCGTGTGTGAAGAAGGCCCTAGGGTTGTAAAGCACT
TTCAGCAGTGAAGAAAAGCCGGCGGCTAATAACCACCGGTCTTGACGTTAGCTGCAGAAGAAGATCCGGCTAACTCCGTG
CCAGCAGCCGCGGTAATACGGAGGGATCGAACGTTAATCGGAATTACTGGGCGTAAAGCGCGCGTAGGCGGTTTGATAAG
TGGGATGTGAAAGCCCCGGGCTCAACCTGGGAACTGCATTCCAAACTGTCAGGCTAGAGTATGGTAGAGGGAGGTAGAAT
TTCCTGTGTAGCGGTGAAATGCGTAGATATAGGAAGGAATACCGGTGGCGAAGGCGGCCTCCTGGACCAATACTGACGCT
GAGGTGCGAAAGCGTGGGGAGCAAACAG
>Otu545;uniq=Uniq1082;size=176;
TGGGGAATATTGGACAATGGGCGGAAGCCTGATCAAGCCATGCCGCGTGTGTGAAGAAGGCATTTTGGTTGTAAAGCACT
TTAAGCGAGGAGGAGGCTACTCTAGATAATACCTAGAGATAGTGGACGTTACTAGCAGAATAAGCACCGGCTAACTCTGT
GCCAGCAGCCGCGGTAATACAGAGGGTGCGAGCGTTAATCGGATTTACTGGGCGTAAAGCGTGCGTAGGCGGCTGATTAA
GTCGGATGTGAAATCCCTGAGCTTAACTTAGGAATTGCATTCGATACTGGTCAGCTAGAGTATGGGAGAGGATGGTAGAA
TTCCAGGTGTAGCGGTGAAATGCGTAGAGATCTGGAGGAATACCGATGGCGAAGGCAGCCATCTGGACTAATACTGACGC
TGAGGTACGAAAGCATGGGGAGCAAACAG
>Otu546;uniq=Uniq1084;size=176;
TGAGGAATATTGGACAATGGGAGCAATCCTGATCCAGCCATGCCGCGTGCAGGAAGACGGTCCTATGGATTGTAAACTGC
TTTTATACAGGAAGAAAAAGGAGTACGTGTACTCTATTGACGGTACTGTATGAATAAGGATCGGCTAACTCCGTGCCAGC
AGCCGCGGTAATACGGAGGATCCGAGCGTTATCCGGAATTATTGGGTTTAAAGGGTCCGTAGGCGGGATAATAAGTCAGT
GGTGAAAGTTTGTGGCTCAACCATAAAATTGCCATTGATACTGTTATTCTTGAGTTATTGTGAAGTGGTTAGAATGTGTA
GTGTAGCGGTGAAATGCATAGATATTACACAGAATACCAATTGCGAAGGCAGATCACTAACAATCAACTGACGCTGATGG
ACGAAAGCGTAGGTAGCGAACAG
>Otu547;uniq=Uniq1085;size=175;
TGGGGAATTTTCCGCAATGGGCGAAAGCCTGACGGAGCAATACCGCGTGAGGGAGGAAGGCCTTTGGGTTGTAAACCTCT
TTTCTCAGGGAAGAAGATCTGACGGTACCTGAGGAATAAGCATCGGCTAACTCCGTGCCAGCAGCCGCGGTAATACGGAG
GATGCAAGCGTTATCCGGAATTATTGGGCGTAAAGCGTCCGCAGGTGGTCTTTCAAGTCTGCTGTTAAAGACCAGAGCTT
AACTCTGGGCAGGCGGTGGAAACTGGAAGACTAGAGTTCGGTAGGGGTAGCGGGAATTCCCAGTGTAGCGGTGAAATGCG
TAGATATTGGGAAGAACATCGGTGGCGAAGGCGCGCTACTGGACCGAAACTGACACTCAGGGACGAAAGCTAGGGGAGCG
AAAGG
>Otu548;uniq=Uniq1087;size=175;
TAACGAATATTCCGCAATGCGCGAAAGCGTGACGGAGCAATGCCGCGTGCAGGATGAAGCCCCTCGGGGTGTAAACTGCT
GTCAGGGTTTAGGAACACAATGACCAAACCCAAAGGAAGGACCGGCTAACTCTGTGCCAGCAGCCGCGGTAATACAGAGG
GTCCAAGCGTTGATCGGAATCACTGGGCTTAAAGGGTTCGCAGGCGGGTCTGCAAGTATGTTGTGAAATCCCACGGCTCA
ACCGTGGAATTGCTTCGTAGACTGCAGACCTTGAGCACGACAGGGGCCATCAGAACGATAGGTGGAGCGGTGAAATGCGT
AGATATCTATCGGAATGCCAAAGGTGAAGACAGATGGCTGGGTCGTCGCTGACGCTCAGGAACGAAAGCATGGGTAGCGA
ACGG
>Otu549;uniq=Uniq1090;size=175;
TAGGGAATCTTCCGCAATGGGCGAAAGCCTGACGGAGCAATGCCGCGTGAGTGAAGAAGGCCTTCGGGTCGTAAAACTCT
GTTATAAGAGAAGAACAAATTGTAGAGTAACTGCTACAGTCTTGACGGTATCTTATCAGAAATCCACGGCTAACTACGTG
CCAGCAGCCGCGGTAATACGTAGGTGGCAAGCGTTGTCCGGATTTATTGGGCGTAAAGGGAGCGCAGGTGGTTTCTTAAG
TCTGATGTGAAAGCCCACGGCTTAACCGTGTAGGGTCATTGGAAACTGGGAAACTTGAGTACAGAAGAGGAATGTGGAAC
TCCATGTGTAGCGGTGGAATGCGTAGATATATGGAAGAACACCAGTGGCGAAGGCGACATTCTGGTCTGTTACTGACACT
GAGGCTCGAAAGCGTGGGGAGCAAACAG
>Otu550;uniq=Uniq1092;size=174;
TGGGGAATATTGGACAATGGGGGCAACCCTGATCCAGCCATGCCGCGTGAGTGAAGAAGGCCTTAGGGTTGTAAAGCTCT
TTCACCGGTGAAGATAATGACGGTAGCCGGAGAAGAAGCCCCGGCTAACTCCGTGCCAGCAGCCGCGGTAATACGGAGGG
GGCTAGCGTTGTTCGGAATTACTGGGCGTAAAGCGCGCGTAGGCGGTCTGTTAAGTTGGGCGTGAAAGCCCGGGGCTCAA
CCCCGGATGTGCGCCCAAAACTGGCAGACTCGAGTCCGGGAGAGGGTGGTGGAATTCCCAGTGTAGAGGTGAAATTCGTA
GATATTGGGAAGAACACCAGTGGCGAAGGCGACCACCTGGCCCGGGACTGACGCTGAGGTGCGAAAGCGTGGGGAGCAAA
CAG
>Otu551;uniq=Uniq1093;size=174;
TGGGGAATATTGGACAATGGGCGAAAGCCTGATCCAGCCATGCCGCGTGTGTGAAGAAGGCCTTTTGGTTGTAAAGCACT
TTAAGCGAGGAGGAGGCTACCGAGATTAATACTCTTGGATAGTGGACGTTACTCGCAGAATAAGCACCGGCTAACTCTGT
GCCAGCAGCCGCGGTAATACAGAGGGTGCGAGCGTTAATCGGATTTACTGGGCGTAAAGCGTGCGTAGGCGGCTTTTTAA
GTCGGATGTGAAATCCCTGAGCTTAACTTAGGAATTGCATTCGATACTGGGAAGCTAGAGTATGGGAGAGGATGGTAGAA
TTCCAGGTGTAGCGGTGAAATGCGTAGAGATCTGGAGGAATACCGATGGCGAAGGCAGCCATCTGGCCTAATACTGACGC
TGAGGTACGAAAGCATGGGGAGCAAACAG
>Otu552;uniq=Uniq1094;size=174;
TGGGGAATATTGGACAATGGGCGAAAGCCTGATCCAGCCATGCCGCGTGTGTGAAGAAGGCCTTTTGGTTGTAAAGCACT
TTAAGCGAGGAGGAGGCTACTTAGATTAATACTCTAGGATAGTGGACGTTACTCGCAGAATAAGCACCGGCTAACTCTGT
GCCAGCAGCCGCGGTAATACAGAGGGTGCGAGCGTTAATCGGATTTACTGGGCGTAAAGCGTGCGTAGGCGGCTTCTTAA
GTCGGATGTGAAATCCCTGAGCTTAACTTAGGAATTGCATTCGATACTGGGAAGCTAGAGTATGGGAGAGGATGGTAGAA
TTCCAGGTGTAGCGGTGAAATGCGTAGAGATCTGGAGGAATACCGATGGCGAAGGCAGCCATCTGGCCTAATACTGACGC
TGAGGTACGAAAGCATGGGGAGCAAACAG
>Otu553;uniq=Uniq1095;size=174;
TGAGGAATTTTCCGCAATGGGCGAAAGCCTGACGGAGCAATACCGCGTGGAGGATGACGGCCTGTGGGTCTTAAACTCCT
TTTCTTAGAGAAGAAGTTCTGACGGTATCTAAGGAATAAGCATCGGCTAACTCCGTGCCAGCAGCCGCGGTAATACGGAG
GATGCAAGCGTTATCCGGAATGATTGGGCGTAAAGCGTCTGTAGGTGGCTTCCCAAGTCAACTGTCAAACATCAGGGCTT
AACCTTGAGCCGGCAGTTGAAACTATGAAGCTTGAGTTAGGTAGGGGCAGAGGGAATTCCTAGTGTAGCGGTGAAATGCG
TAGATATTAGGAAGAACACCAATCGCGAAAGCACTCTGCTGGGCCATGACTGACACTCAGAGACGAAAGCTAAGGGAGCG
AATGG
>Otu554;uniq=Uniq1096;size=174;
TAGGGAATCTTGGTCAATGGGCGCAAGCCTGAACCAGCCATGCCGCGTGTGCGAAGAAGGCCCTAGGGTTGTAAAGCACT
TTCAGTCGCGAAGAAATGCTCAAGGTTAATACCCTTGAGAGTTGACGTTAACGACAGAAGAAGATCCGGCTAACTCCGTG
CCAGCAGCCGCGGTAATACGGAGGGATCGAACGTTAATCGGAATTACTGGGCGTAAAGCGCGCGTAGGCGGTTTGTTAAG
TGGGATGTGAAAGCCCCGGGCTCAACCTGGGAACTGCATTCCAAACTGGCAGACTAGAGTATGGTAGAGGGTGGTAGAAT
TTCCTGTGTAGCGGTGAAATGCGTAGATATAGGAAGGAATACCGATGGCGAAGGCAGCCACCTGGACCAATACTGACGCT
GAGGTGCGAAAGCGTGGGGAGCAAACAG
>Otu555;uniq=Uniq1098;size=173;
TAGGGAATATTGGTCAATGGGCGAAAGCCTGAACCAGCCATGCCGCGTGAAGGATGACTGCCCTCAGGGTTGTAAACTTC
TTTTATATGGGAAGAAACCCCGGAATTCACTTCCGGGCTGACGGTACCATACGAATAAGCACCGGCTAACTCCGTGCCAG
CAGCCGCGGTAATACGGAGGGTGCAAGCGTTATCCGGATTTACTGGGTTTAAAGGGTGCGCAGGCGGGAGATTAAGTCAG
AAGTGAAAGCCCCGAGCTTAACTTGGGAACTGCTTTTGAAACTGATCTTCTTGAATATAGTTGAGGTAGGCGGAATACAA
CATGTAGCGGTGAAATGCATAGATATGTTGTAGAACACCAATTGCGAAGGCAGCTTGCTAAACTATTATTGACGCTGAGG
CACGAAAGCGTGGGGAGCGAACAG
>Otu556;uniq=Uniq1099;size=173;
TAGGGAATATTGGTCAATGGGCGAAAGCCTGAACCAGCCATGCCGCGTGAAGGATGAAGGCTTTCTGAGTCGTAAACTTC
TTTTATATAGGAAGAAAAAGCCATGCGTGGTTATATGACGGTACTATATGAATAAGCACCGGCTAACTCCGTGCCAGCAG
CCGCGGTAATACGGAGGGTGCAAGCGTTGTCCGGAATTATTGGGTTTAAAGGGTGCGTAGGCGGACTAATAAGTCAGAGG
TGAAATCCTGCAGCTTAACTGTAGAACTGCCTTTGATACTGTTAGTCTTGAGTAAAGTATAGGTAGGCGGAATTTATGGT
GTAGCGGTGAAATGCATAGATACCATAAAGAACACCGATAGCGAAGGCAGCTTACTGGACTTTTACTGACGCTGAGGCAC
GAAAGCGTGGGTAGCGAACGG
>Otu557;uniq=Uniq1101;size=173;
TGGGGAATTTTCCGCAATGGGCGCAAGCCTGACGGAGCAACGCCGCGTGAGGGAGGAATGTCTGTGGATTGTAAACCTCT
TTTCTCTGGGAAGAAGATCTGACGGTACCAGAGGAATCAGCATCGGCTAACTCCGTGCCAGCAGCCGCGGTAAGACGGAG
GATGCAAGCGTTATCCGGAATTATTGGGCGTAAAGCGTCCGTAGGCGGTTTTTCAAGTCAGTTGTTAAAGACCGGGGCTC
AACCCTGGGAGGGCAACTGAAACTGGGAGACTTGAGTATGGTAGGGGTAGAGGGAATTCCTAGTGTAGCGGTGAAATGCG
TAGATATTAGGAAGAACACCAGTGGCGAAGGCGCTCTACTGGGCCAAAACTGACGCTGATGGACGAAAGCTAGGGGAGCG
AAAGG
>Otu558;uniq=Uniq1103;size=173;
TGGGGAATATTGCACAATGGGGGAAACCCTGATGCAGCCATGCCGCGTGTGTGAAGAAGGCCTTCGGGTTGTAAAGCACT
TTCAGCGAGGAGGAAAGGTCAGTAGCTAATATCTGCTGGCTGTGACGTTACTCGCAGAAGAAGCACCGGCTAACTCCGTG
CCAGCAGCCGCGGTAATACGGAGGGTGCAAGCGTTAATCGGAATTACTGGGCGTAAAGCGCACGCAGGCGGTTGGATAAG
TTAGATGTGAAAGCCCCGGGCTCAACCTGGGAATTGCATTTAAAACTGTCCAGCTAGAGTCTTGTAGAGGGGGGTAGAAT
TCCAGGTGTAGCGGTGAAATGCGTAGAGATCTGGAGGAATACCGGTGGCGAAGGCGGCCCCCTGGACAAAGACTGACGCT
CAGGTGCGAAAGCGTGGGGAGCAAACAG
>Otu559;uniq=Uniq1104;size=173;
TGAGGAATATTGGTCAATGGACGCAAGTCTGAACCAGCCATGTCGCGTGCAGGATGACTGCCCTATGGGTTGTAAACTGC
TTTTATATAGGAAGAAACTCAGGTACGTGTACTTGACTGACGGTACTATATGAATAAGGATCGGCTAACTCCGTGCCAGC
AGCCGCGGTAATACGGAGGATTCGAGCGTTATCCGGATTTATTGGGTTTAAAGGGTGCGTAGGCGGTCTTTTAAGTCAGT
GGTGAAATCTTACAGCTCAACTGTGAAACTGCCATTGATACTGGAGGACTTGAATACAAACGAGGTAGGCGGAATATAAT
ATGTAGCGGTGAAATGCTTAGATATATTATAGAACACCGATTGCGAAGGCAGCTTACTAGATTGTTATTGACGCTGATGC
ACGAAAGCGTGGGGAGCGAACAG
>Otu560;uniq=Uniq1106;size=173;
TTGGGAATATTGGACAATGGGCTGAAGCCTGATCCAGCCATGCCGCGTGTGTGAAGAAGGCCTTTTGGTTGTAAAGCACT
TTAAGCGAGGAGGAGGCTACTCTAGTTAATACCTAGAGATAGTGGACGTTACTCGCAGAATAAGCACCGGCTAACTCTGT
GCCAGCAGCCGCGGTAATACAGAGGGTGCGAGCGTTAATCGGATTTACTGGGCGTAAAGCGTGCGTAGGCGGCTTATTAA
GTCGGATGTGAAATCCCCGAGCTTAACTTGGGAATTGCATTCGATACTTGTGAGCTAGAGTATGGGAGAGGATGGTAGAA
TTCCAGGTGTAGCGGTGAAATGCGTAGAGATCTTGAGGAATACCGATGGCGAAGGCAGCCATCTGGCCTAATACTGACGC
TGAGGTACGAAAGCATGGGGAGCAAACAG
>Otu561;uniq=Uniq1107;size=173;
TGGGGAATATTGCACAATGGGCGCAAGCCTGATGCAGCAATGCCGCGTGTGTGAAGAAGGCCTGCGGGTTGTAAAGCACT
TTCAGTAAGGAGGAAAAGTTGTAGGTTAATACCCTGCAACCTTGACGTTACTTACAGAAGAAGCACCGGCTAACTCCGTG
CCAGCAGCCGCGGTAATACGGAGGGTGCGAGCGTTAATCGGAATTACTGGGCGTAAAGCGTGCGTAGGCGGCATGGTCAG
TCGGATGTGAAAGCCCTGGGCTTAACCTGGGAATTGCATTCGATACTACCAAGCTAGAGTATGTTAGAGGAAAGTGGAAT
TCCCGGTGTAGCGGTGAAATGCGTAGATATCGGGAGGAACATCAGTGGCGAAGGCGACTTTCTGGATCAATACTGACGCT
GAGGTACGAAAGCGTGGGGAGCAAACAG
>Otu562;uniq=Uniq1110;size=172;
TGAGGAATATTGGACAATGGGCGGAAGCCTGATCCAGCCATGCCGCGTGCAGGAAGACTGCCCTATGGGTTGTAAACTGC
TTTTGTACGGGAAGAAACCCACCTACGTGTAGGTGGCTGACGGTACCGTAAGAATAAGCATCGGCTAACTCCGTGCCAGC
AGCCGCGGTAATACGGAGGATGCAAGCGTTATCCGGAATCATTGGGTTTAAAGGGTCCGTAGGTGGATCGGTCAGTCAGA
GGTGAAATCCTGCAGCTCAACTGTAGAACTGCCTTTGATACTGCCGGTCTTGAATTATCGTGAAGTGGTTAGAATATGTA
GTGTAGCGGTGAAATGCATAGATATTACATAGAATACCGATTGCGAAGGCAGATCACTAACGATATATTGACACTGATGG
ACGAAAGCGTGGGGAGCGAACGG
>Otu563;uniq=Uniq1111;size=172;
TAAGGAATATTGGACAATGGGCGCAAGCCTGATCCAGCTATCCCGCGTGCAGGATGACGGCCCTATGGGTTGTAAACTGC
TTTTATACAGGAAGAAACGCTTCCATTTATGGGAGCCTGACGGTACTGTACGAATAAGCACCGGCTAACTCCGTGCCAGC
AGCCGCGGTAATACGGAGGGTGCAAGCGTTATCCGGAATCACTGGGTTTAAAGGGTGCGTAGGCGGCGCTATAAGTCAGA
GGTGAAAGGCCACCGCTTAACGGTGGGACTGCCTTTGATACTGTAGTGCTTGAATCAGGCTGAGGTCGGCGGAATGTGAC
ATGTAGCGGTGAAATGCTTAGATATGTCATAGAACACCAATTGCGAAGGCAGCTGACTAGACCTTGATTGACGCTGAGGC
ACGAAAGCGTGGGGAGCGAACAG
>Otu564;uniq=Uniq1121;size=170;
TAACGAATATTCCGCAATGCGCGAAAGCGTGACGGAGCAATGCCGCGTGTGGGATGAAGCATCTAGGTGTGTAAACCACT
GTCAGGGTTTAGGAAACAAATGACCAGACCCAAAGGAAGAGCCGGCTAACTCTGTGCCAGCAGCCGCGGTAATACAGAGG
GCTCAAGCGTTAATCGGAATCACTGGGCTTAAAGGGTCCGCAGGCGGATCGGTAAGTATCTTGTGAAATACCATGGCTCA
ACCATGGAATTGCTCGGTAAACTGCCAATCTTGAACACAGTAGGGGCCATCGGAACTCTAGGTGGAGCGGTGAAATGCGT
AGATATCTAGAGGAACGCCAAAGGCGAAGGCAGATGGCTGGGCTGTTGTTGACGCTCAGGGACGAAAGCATGGGTAGCGA
ACGG
>Otu565;uniq=Uniq1122;size=170;
TGGGGAATATTGGACAATGGGGGAAACCCTGATCCAGCAATGCCGCGTGAGTGAAGAAGGCCCTAGGGTTGTAAAACTCT
TTCACTGATGAAGATGATGACGGTAATCAGAGAAGAAGCCCCGGCTAACTCCGTGCCAGCAGCCGCGGTAATACGGAGGG
GGCTAGCGTTGTTCGGATTTACTGGGCGTAAAGCGCACGTAGGCGGCGTATCAAGTCAGAGGTGAAAGCCCGGGGCTCAA
CCCCGGAACTGCCTTTGATACTGGTATGCTTGAGTTCGGAAGAGGGTAGTGGAATTCCAAGTGTAGAGGTGAAATTCGTA
GATATTTGGAAGAACACCGGTGGCGAAGGCGGCTACCTGGTCCGATACTGACGCTGAGGTGCGAAAGCGTGGGGAGCGAA
CAG
>Otu566;uniq=Uniq1125;size=169;
TGGGGAATATTGCGCAATGGGGGAAACCCTGACGCAGCCATGCCGCGTGAGTGAAGAAGGCCTTCGGGTTGTAAAGCTCT
TTCAACGGTGACGATGATGACGGTAGCCGTAGAAGAAGCCCCGGCTAACTTCGTGCCAGCAGCCGCGGTAATACGAAGGG
GGCAAGCGTTGTTCGGAATTACTGGGCGTAAAGGGCGCGTAGGCGGACTTGCCAGTCAGGGGTGAAATCCCGGGGCTTAA
CCTCGGAACTGCCTCTGATACTGCAAGTCTTGAGTCCGAGAGAGGTAAGCGGAATACCCAGTGTAGAGGTGAAATTCGTA
GATATTGGGTAGAACACCGGTGGCGAAGGCGGCTTACTGGCTCGGAACTGACGCTGAGGCGCGAAAGCGTGGGGAGCAAA
CAG
>Otu567;uniq=Uniq1127;size=169;
TGGGGAATATTGGACAATGGGCGAAAGCCTGATCCAGCAACGCCGCGTGAGGGATGACGGCCTTCGGGTTGTAAACCTCT
TTCAGTACCGACGAAGCGCAAGTGACGGTAGGTACAGAAGAAGCACCGGCCAACTACGTGCCAGCAGCCGCGGTAATACG
TAGGGTGCGAGCGTTGTCCGGAATTATTGGGCGTAAAGGGCTCGTAGGCGGTTTGTCGCGTCAGGAGTGAAAACTCGGGG
CTTAACTCCGAGCCTGCTTCTGATACGGGCAGACTAGAGGTATGCAGGGGAGAACGGAATTCCTGGTGTAGCGGTGAAAT
GCGCAGATATCAGGAGGAACACCGGTGGCGAAGGCGGTTCTCTGGGCATTACCTGACGCTGAGGAGCGAAAGTGTGGGGA
GCGAACAG
>Otu568;uniq=Uniq1128;size=169;
TAAGGAATATTGGACAATGGGCGGAAGCCTGATCCAGCCATCCCGCGTGTAGGAAGACTGCCCTATGGGTTGTAAACTAC
TTTTAGATAGGAAGAAACGCCAGTATTTATATTGGTTTGACGGTACTATCAGAATAAGCACCGGCTAACTCCGTGCCAGC
AGCCGCGGTAATACGGAGGGTGCAAGCGTTATCCGGAATCACTGGGTTTAAAGGGTGCGTAGGCGGTCCGACAAGTCAGA
GGTGAAATGCACGAGCTTAACTGGTGAATTGCCTTTGAAACTGTCGAGCTAGAATTATGTTGAGGTCAGCGGAATGAGTC
ATGTAGCGGTGAAATGCATAGATATGACTTAGAACACCAATTGCGTAGGCAGCTGGCTAGGCATTTATTGACGCTGAGGC
ACGAAAGCGTGGGGAGCGAACAG
>Otu569;uniq=Uniq1129;size=169;
TGGGGAATTTTGGACAATGGGCGCAAGCCTGATCCAGCAATGCCGCGTGAGTGAAGAAGGCCTTCGGGTTGTAAAGCTCT
TTTGTCAGGGAAGAAACGGTAGGAGCTAATATCTCCTGCTAATGACGGTACCTGAAGAATAAGCACCGGCTAACTACGTG
CCAGCAGCCGCGGTAATACGTAGGGTGCAAGCGTTAATCGGAATTACTGGGCGTAAAGCGTGCGCAGGCGGTTTTGTAAG
TCTGTCGTGAAATCCCCGGGCTTAACCTGGGAATTGCGATGGAGACTGCAAGGCTAGAATCTGGCAGAGGGGGGTAGAAT
TCCACGTGTAGCAGTGAAATGCGTAGAGATGTGGAGGAACACCGATGGCGAAGGCAGCCCCCTGGGTCAAGATTGACGCT
CATGCACGAAAGCGTGGGGAGCAAACAG
>Otu570;uniq=Uniq1130;size=168;
TCGGGAATCTTGGGCAATGGGCGAAAGCCTGACCCAGCAACGCCGCGTGAGGGATGAAGGCCCTCGGGTCGTAAACCTCT
GTCGGGAGGGAAGAACGTGCCGTAGTCGAATAGGCTGCGGTATTGACGGTACCTCCAAAGGAAGGACCGGCTAACTCCGT
GCCAGCAGCCGCGGTAATACGGAGGGTCCAAGCGTTGTTCGGAATCATTGGGCGTAAAGCGGGTGTAGGCGGCTTGGCAA
GTCGGGTGTGAAATCCCTGGGCCCAACCCAGGAACTGCACTCGAAACTGCCTCGCTAGAGTCCCGGAGAGGAAGGCAGAA
TTCCCGGTGTAGAGGTGAAATTCGTAGATATCGGGAGGAATACCAGTGGCGAAGGCGGCCTTCTGGACGGTGACTGACGC
TCAGACCCGAAAGCGTGGGGAGCAAACAG
>Otu571;uniq=Uniq1136;size=167;
TCGAGAATCTTCCGCAATGGGCGAAAGCCTGACGGAGCGACGCCGCGTGCGGGATGAAGGCCTTCGGGTTGTAAACCGCT
GTCAGAGGGGAGCAAATTTTGAGCGATCCTCAGAGGAAGCGCAGGCTAAGTTCGTGCCAGCAGCCGCGGTAATACGAACT
GCGCAAACGTTATTCGGAATCACTGGGCTTAAAGGGTGCGTAGGCGGCTATGTAGGTCAGGTGTGAAATCCCTCGGCTCA
ACCGAGGAACTGCGCTTGAAACCACATGGCTTGAGGGAGACAGAGGTGAGCGGAACTGATGGTGGAGCGGTGAAATGCGT
TGATATCATCAGGAACACCGGTGGCGAAAGCGGCTCACTGGGTCTCTTCTGACGCTGAGGCACGAAAGCTAGGGGAGCGA
ACGG
>Otu572;uniq=Uniq1138;size=167;
TGGGGAATATTGCGCAATGGGGGCAACCCTGACGCAGCCATGCCGCGTGTGTGAAGAAGGCCTTCGGGTTGTAAAGCACT
TTCAGTTGTGAGGAAGGGGTGTTAGTTAATACCTGACATCATTGACGTTAGCAACAGAAGAAGCACCGGCTAACTCCGTG
CCAGCAGCCGCGGTAATACGGAGGGTGCGAGCGTTAATCGGAATTACTGGGCGTAAAGCGCACGCAGGCGGTTTGTTAAG
CTAGATGTGAAAGCCCCGCGCTCAACGTGGGATGGTCATTTAGAACTGGCAGACTAGAGTATTGGAGAGGGGAGTGGAAT
TCCAGGTGTAGCGGTGAAATGCGTAGATATCTGGAGGAACATCGATGGCGAAGGCAGCTCTCTGGCCATATACTGACGCT
CATGTGCGAAAGTGTGGGTAGCGAACAG
>Otu573;uniq=Uniq1139;size=167;
TGGGGAATTTTACGCAATGGGCGAAAGCCTGACGTAGCGACACCGCGTGAGCGAAGAAGCCCTTTGGGGTGTAAAGCTCT
GTCAGCTGGAACGAACACAATGACGGTACCAGCAGAGGAAGCATCGGCTAACTACGTGCCAGCAGCCGCGGTAAGACGTA
GGATGCAAGCGTTGTCCGGATTTATTGGGCGTAAAGAGTTCGTAGGCGGTTAGTTAAGTCTGGTGTTAAATCCCGTGGCC
CAACCACGGAGCTGCATTGGATACTGGCTAACTTGAGTGCGGTAGAGGTAAGTGGAATTCCCAGTGTAGCGGTGAAATGC
GTAGATATTGGGAAGAACACCGGTGGCGTAGGCGACTTACTGGGCCGTAACTGACGCTGAGGAACGAAAGCTAGGGGAGC
GAATGG
>Otu574;uniq=Uniq1142;size=166;
TGGGGAATTTTGGACAATGGGGGCAACCCTGATCCAGCAATGCCGCGTGAGTGAAGAAGGCCTTCGGGTTGTAAAGCTCT
TTTGTCAGGGAAGAAACGGTCTGGGCTAATATCCTGGGCTAATGACGGTACCTGAAGAATAAGCACCGGCTAACTACGTG
CCAGCAGCCGCGGTAATACGTAGGGTGCAAGCGTTAATCGGAATTACTGGGCGTAAAGCGTGCGCAGGCGGTTGTGCAAG
ACAGATGTGAAATCCCCGGGCTTAACCTGGGAATTGCATTTGTGACTGCACGGCTAGAGTGTGTCAGAGGGGGGTAGAAT
TCCACGTGTAGCAGTGAAATGCGTAGAGATGTGGAGGAATACCGATGGCGAAGGCAGCCCCCTGGGATAACACTGACGCT
CATGCACGAAAGCGTGGGGAGCAAACAG
>Otu575;uniq=Uniq1151;size=165;
TGGGGAATTTTCCGCAATGGGGGCAACCCTGACGGAGCAACGCCGCGTGAGGGAGGAAGGCCTGTGGGTTGTAAACCTCT
TTTATCAGGGAAGAAGCACTGACGGTACCTGATGAATCAGCATCGGCTAACTCCGTGCCAGCAGCCGCGGTAAGACGGAG
GATGCAAGCGTTATCCGGAATTATTGGGCGTAAAGCGTCCGCAGGCGGCTAAGCAAGTCTGCTGTTAAAGCCCACAGCTC
AACTGTGGATTGGCAGTGGAAACTGCTTAGCTAGAGTACGGTAGGGGTAGAGGGAATTCCCAGTGTAGCGGTGAAATGCG
TAGATATTGGGAAGAACACCAGTGGCGAAGGCGCTCTACTGGGCCGTAACTGACGCTGAGGGACGAAAGCTAGGGGAGCG
AAAGG
>Otu576;uniq=Uniq1156;size=165;
TGGGGAATATTGGACAATGGGCGCAAGCCTGATCCAGCCATGCCGCGTGTGTGAAGAAGGTCTTAGGATTGTAAAGCACT
TTAAGTTGGGAGGAAGGGCAGTAGATTAATACTCTGCTGTTTTGACGTTACCAACAGAATAAGCACCGGCTAACTCTGTG
CCAGCAGCCGAGGTAATACAGAGGGTGCAAGCGTTAATCGGAATTACTGGGCGTAAAGCGCGCGTAGGCGGCTAGGTAAG
ATGGGTGTGAAATCCCCGGGCTCAACCTGGGAACTGCATCCATAACTGCCTGGCTAGAGTACAGTAGAGGGTGGTGGAAT
TTCCTGTGTAGCGGTGAAATGCGTAGATATAGGAAGGAACACCAGTGGCGAAGGCGACCACCTGGACTGATACTGACGCT
GAGGTGCGAAAGCGTGGGGAGCAAACAG
>Otu577;uniq=Uniq1163;size=163;
TGGGGAATATTGGACAATGGGGGCAACCCTGATCCAGCAATGCCGCGTGAGTGATGAAGGCCTTAGGGTTGTAAAGCTCT
TTCACTGGAGAAGATAATGACGGTATCCAGAGAAGAAGCCCCGGCTAACTTCGTGCCAGCAGCCGCGGTAATACGAAGGG
GGCTAGCGTTGTTCGGAATTACTGGGCGTAAAGGGCGCGTAGGCGGTTAAATAAGTTAGGTGTGAAATCCCTGGGCTCAA
CCCAGGAACTGCACTTAAAACTGTTTAGCTAGAATACAAGAGAGGACAGTGGAATTCCTAGTGTAGAGGTGAAATTCGTA
GATATTAGGAAGAACATCAGAGGCGAAGGCGACTGTCTGGCTTGATATTGACGCTGAGGCGCGAAAGCGTGGGTAGCAAA
CAG
>Otu578;uniq=Uniq1165;size=163;
TGGGGAATTTTGGACAATGGGCGCAAGCCTGATCCAGCAATGCCGCGTGCAGGATGAAGGCCTTCGGGTTGTAAACTGCT
TTTGTACGGAACGAAAAGCCCTGGGTTAATACCCTGGGGTCATGACGGTACCGTAAGAATAAGCACCGGCTAACTACGTG
CCAGCAGACGCGGTAATACGTAGGGTGCAAGCGTTAATCGGAATTACTGGGCGTAAAGCGTGCGCAGGCGGTTTTGTAAG
ACAGAGGTGAAATCCCCGGGCTCAACCTGGGAACTGCCTTTGTGACTGCAAGGCTAGAGTACGGCAGAGGGGGATGGAAT
TCCGCGTGTAGCAGTGAAATGCGTAGATATGCGGAGGAACACCGATGGCGAAGGCAATCCCCTGGGCCTGTACTGACGCT
CATGCACGAAAGCGTGGGGAGCAAACAG
>Otu579;uniq=Uniq1166;size=163;
TCGAGAATCTTCCGCAATGGGCGAAAGCCTGACGGAGCGACGCCGCGTGGTGGATGAAGTACTTCGGTACGTAAACACCT
TTTATGAGTGAAGAAGTATATTGACATTAGCTCATGAATAAGGGGCTCCCAACTCTGTGCCAGCAGGAGCGGTAATACAG
AGGCCTCAAGCGTTATCCGGATTCACTGGGCGTAAAGGGTTCGTAGGCGGTTATATTAGTCGGATGTTAAATCCTTGGGC
TCAACCCAAGAATCGCATTCGAAACGGTATAACTAGAAGTAGTCAGAGGCTAGCAGAGCTCTCGGTGTAGGGGTGAAATC
CGTTGATATCGAGGGAAATACCAAATGCGAAGGCAGCTAGCTGGGGCTCACTTGACGCTGAGGAACGAAAGCGTGGGTAG
CGAACGG
>Otu580;uniq=Uniq1167;size=163;
TGGGGAATTTTCTGCAATGGGCGAAAGCCTGACAGAGCAATACTGCGTGAGGGATGAAGGCTTTCGAGTTGTAAACCTCT
TTTATCAAGGAAGAAGATCTGACGTTACTTGATGAATAAGCATCGGCTAACTCCGTGCCAGCAGCCGCGGTAATACGGAG
GATGCAAGTGTTATCCGGAATCACTGGGCGTAAAGCGTCTGTAGGTGGTTTAGAAAGTCTGTTGTTAAAGGCTGAGGCTC
AACCTTGGTATGGCAATAGATACTACTAGACTAGAGGATTGTAGAGGTAGAGGGAATTTCCAGTGGAGCGGTGAAATGCG
TAGAGATTGGAAAGAACACCAAAGGCGAAGGCACTCTACTGGGCAATACCTGACACTGAGAGACGAAAGCTAGGGTAGCA
AATGG
>Otu581;uniq=Uniq1169;size=163;
TGGGGAATATTGGACAATGGGCGGAAGCCTGATCCAGCCATGCCGCGTGTGTGAAGAAGGCCTTTTGGTTGTAAAGCACT
TTAAGCGAGGAGGAGGCTACTCTAGTTAATACCTAGAGATAGTGGACGTTACTAGCAGAATAAGCACCGGATAACTCTGT
GCCAGCAGCCGCGGTAATACAGAGGGTGCGAGCGTTAATCGGATTTACTGGGCGTAAAGCGTGCGTAGGCGGCTTATTAA
GTCGGATGTGAAATCCCCGAGCTTAACTTGGGAATTGCATTCGATACTGGTGAGCTAGAGTATGGGAGAGGATGGTAGAA
TTCCAGGTGTAGCGGTGAAATGCGTAGAGATCTGGAGGAATACCGATGGCGAAGGCAGCAATCTGGCCTAATACTGACGC
TGAGGTACGAAAGAATGGGGAGCAAACAG
>Otu582;uniq=Uniq1170;size=163;
TGGGGAATATTGCACAATGGGGGAAACCCTGATGCAGCCATGCCGCGTGTGTGAAGAAGGCCTTCGGGTTGTAAAGCACT
TTCAGTAGGGAGGAAGGTAGTGTAGTTAACACCTGCATTATTTGACGTTACCTACAGAAGAAGCACCGGCTAACTCCGTG
CCAGCAGCCGCGGTAATACGGAGGGTGCGAGCGTTAATCGGAATTACTGGGCGTAAAGCGCATGCAGGCGGCCTGTTAAG
TCAGATGTGAAAGCCCGGGGCTTAACCTCGGAATTGCATTTGAAACTGGCAGGCTAGAGTCTTGTAGAGGGGGGTAGAAT
TTCAGGTGTAGCGGTGAAATGCGTAGAGATCTGAAGGAATACCAGTGGCGAAGGCGGCCCCCTGGACAAAGACTGACGCT
CAGATGCGAAAGCGTGGGGAGCAAACAG
>Otu583;uniq=Uniq1172;size=162;
TGGGGAATATTGGACAATGGGGGGAACCCTGATCCAGCCATGCCGCGTGTGTGAAGAAGGCCTTTTGGTTGTAAAGCACT
TTAAGCGAGGAGGAGGCTACTGGTATTAATACTACCGGATAGTGGACGTTACTCGCAGAATAAGCACCGGCTAACTCTGT
GCCAGCAGCCGCGGTAATACAGAGGGTGCGAGCGTTAATCGGATTTACTGGGCGTAAAGCGTGCGTAGGCGGCTTTTTAA
GTCGGATGTGAAATCCCTGAGCTTAACTTAGGAATTGCATTCGATACTGGGAAGCTAGAGTATGGGAGAGGATGGTAGAA
TTCCAGGTGTAGCGGTGAAATGCGTAGAGATCTGGAGGAATACCGATGGCGAAGGCAGCCATCTGGCCTAATACTGACGC
TGAGGTACGAAAGCATGGGGAGCAAACAG
>Otu584;uniq=Uniq1175;size=162;
TCGAGAATCTTCCGCAATGGACGAAAGTCTGACGGAGCGACGCCGCGTGCGGGATGAAGGCCCTCGGGTTGTAAACCGCT
GTCATAGGGGAGGAAATTTTGACCGATCCTAAGAGGAAGCACAGGCTAAGTTCGTGCCAGCAGCCGCGGTAATACGAACT
GTGCAAACGTTATTCGGAATCACTGGGCTTAAAGGGTGCGTAGGCGGCTTTGAAGGTCTGATGTGAAAGCCCACGGCTCA
ACCGTGGAATTGCGTTGGAAACCACAAGGCTTGAGGAGATCAGAGGTGAGCGGAACTGATGGTGGAGCGGTGAAATGCGT
TGATATCATCAGGAACACCGGTGGCGAAAGCGGCTCGCTGGGATCTTTCTGACGCTGAGGCACGAAAGCTAGGGGAGCGA
ACGG
>Otu585;uniq=Uniq1176;size=161;
TGGGGAATATTGGACAATGGGGGCAACCCTGATCCAGCAATGCCGCGTGTGTGAAGAAGGCCTGCGGGTTGTAAAGCACT
TTCAATTGGGAAGAAAAGCAGTCGGTTAATACCCGGCTGTCTTGACGTTACCTTTACAAGAAGCACCGGCTAACTCCGTG
CCAGCAGCCGCGGTAATACGGAGGGTGCGAGCGTTAATCGGAATTACTGGGCGTAAAGCGCGCGTAGGCGGTTCGGTCAG
TCGGATGTGAAAGCCCCGGGCTTAACCTGGGAATTGCATTCGATACTGCCGAGCTAGAGTATGGGAGAGGGAAGCGGAAT
TTCCGGTGTAGCGGTGAAATGCGTAGATATCGGAAGGAACATCAGTGGCGAAGGCGGCTTCCTGGACCAATACTGACGCT
GAGGTGCGAAAGCGTGGGTAGCGAACAG
>Otu586;uniq=Uniq1180;size=161;
TGGGGAATCTTGCGCAATGGGCGAAAGCCTGACGCAGCGACGCCGCGTGCGGGATGACGGCCTTCGGGTTGTAAACCGCT
TTCAGCAGGGACGAGGCCGCAAGGTGACGGTACCTGCAGAAGAAGCCCCGGCTAACTACGTGCCAGCAGCCGCGGTAATA
CGTAGGGGGCGAGCGTTATCCGGATTCATTGGGCGTAAAGCGCGCGTAGGCGGCCAGTTAGGTCGGGAGTCAAATTTCGG
GGCTCAACCCCGTCTCGCTCCCGATACCGGCTGGCTTGAGTGTGGTAGGGGAAGGCGGAATTCCCGGTGTAGCGGTGGAA
TGCGCAGATATCGGGAAGAACACCGGTGGCGAAGGCGGCCTTCTGGGCCATCACTGACGCTGAGGCGCGAAAGCTAGGGG
AGCAAACAG
>Otu587;uniq=Uniq1182;size=160;
TGGGGAATATTGGACAATGGGCGCAAGCCTGATCCAGCCATGCCGCGTGAATGAAGAAGGCCTTAGGGTTGTAAAGTTCT
TTCAACGGTGACGATGATGACGGTAGCCGTAGAAGAAGCCCCGGCTAACTCCGTGCCAGCAGCCGCGGTAATACGGAGGG
GGCAAGCGTTGTTCGGAATTACTGGGCGTAAAGGGCGCGCAGGCGGCGTTGTTAGTCAGATGTGAAATCCCCGGGCTCAA
CCTGGGAACTGCATTTGATACTGCGATGCTAGAGTTCGGGAGAGGGTAGTGGAATTCCCAGTGTAGAGGTGAAATTCGTA
GATATTGGGAAGAACACCAGTGGCGAAGGCGGCTACCTGGACCGATACTGACGCTGAGGCGCGAAAGCGTGGGGAGCAAA
CAG
>Otu588;uniq=Uniq1187;size=159;
TGGGGAATATTGCACAATGGGCGCAAGCCTGATGCAGCCATGCCGCGTGTGTGAAGAAGGCCTTAGGGTTGTAAAGCACT
TTAAGTTGTGAGGAAGGGGTAAGAGTTAATAGCTCTTATCATTGACGTTAGCAACAGAATAAGCACCGGCTAACTCCGTG
CCAGCAGCCGCGGTAATACGGAGGGTGCAAGCGTTAATCGGAATTACTGGGCGTAAAGCGCGCGTAGGCGGTTTGTTAAG
CTGGATGTGAAAGCCCTGGGCTCAACCTGGGAACTGCATTCAGAACTGGCAGGCTAGAGTACGAGAGAGGGTGGTAGAAT
TTCCTGTGTAGCGGTGAAATGCGTAGATATAGGAAGGAATATCAGTGGCGAAGGCGGCCACCTGGCTTGATACTGACGCT
GAGGTGCGAAAGCGTGGGGAGCGAACAG
>Otu589;uniq=Uniq1188;size=159;
CAGGGAATCTTCCACAATGGGCGAAAGCCTGATGGAGCGACGCCGCGTGGGGGATGAAGGTTTTCGGATCGTAAACCCCT
TTTCTCAGGGAAGAGTAAGGACGGTACCTGAGGAATAAGCATCGGCTAACTACGTGCCAGCAGCCGCGGTAATACGTAGG
ATGCAAGCGTTGTCCGGAATCACTGGGCGTAAAGGGTCCGTAGGCGGTTTGTTAAGTCTCCTGTGAAATTTCAGGGCTCA
ACCCTGAAAGGTCGGGGGATACTGGCAGACTTGAGAATGTCAGAGGCAGGTGGAATTCCCGGTGTAGTGGTGAAATGCGT
AGATATCGGGAGGAACACCAGTGGCGAAAGCGGCCTGCTGGGACATTTCTGACGCTGAGGGACGAAAGCGTGGGTAGCAA
ACCG
>Otu590;uniq=Uniq1194;size=158;
TGGGGAATATTGCACAATGGGGGAAACCCTGATGCAGCAACGCCGCGTGAGTGAGGAAGTATTTCGGTATGTAAAGCTCT
ATCAGCAGGGAATAGAAAAGAAGGTACCTGAAAAAGAAGCCCCGGCTAACTACGTGCCAGCAGCCGCGGTAATACGTAGG
GGGCAAGCGTTATCCGGATTTACTGGGTGTAAAGGGAGCGTAGACGGAAAGGCAAGTCAGAAGTGAAAACCCAAGGCTCA
ACCATGGGACTGCTTTTGAAACTGTCAAACTAGAGTACGGGAGAGGTAAGAGGAATTCCTAGTGTAGCGGTGAAATGCGT
AGATATTAGGAGGAACACCAGTGGCGAAGGCGTCTTACTGGACCGAAACTGACGTTGAGGCTCGAAAGCGTGGGGAGCAA
ACAG
>Otu591;uniq=Uniq1195;size=158;
TAGGGAATATTGGTCAATGGAGGCAACTCTGAACCAGCCATGCCGCGTGCAGGAAGACGGCCTTCTGGGTTGTAAACTGC
TTTTGACAGGGAAGAAATAGGCTATGCGTAGCCAGTTGACGGTACCTGTAGAATAAGCACCGGCTAACTCCGTGCCAGCA
GCCGCGGTAATACGGAGGGTGCAAGCGTTGTCCGGATTTATTGGGTTTAAAGGGTGCGTAGGTTGTTTATTAAGTCAGTG
GTGAAATCCTACAGCTTAACTGTGGAACTGCCATTGATACTGATAGACTTGAGTGTCGTTGAGGCAGGCGGAATTTATGG
TGTAGCGGTGAAATGCATAGATACCATAAAGAACACCGATAGCGAAGGCAGCTTGCTTAGCGGCAACTGACACTGAGGCA
CGAAAGCGTGGGTAGCGAACAG
>Otu592;uniq=Uniq1197;size=158;
TGGGGAATATTGCACAATGGGCGAAAGCCTGATGCAGCGACGCCGCGTGAGGGATGACGGCCTTCGGGTTGTAAACCTCT
TTCAGTAGGGAAGAAGCGAAAGTGACGGTACCTGCAGAAGAAGCACCGGCTAACTACGTGCCAGCAGCCGCGGTAATACG
TAGGGTGCGAGCGTTATCCGGAATTATTGGGCGTAAAGAGCTCGTAGGCGGTTTGTCGCGTCTGTCGTGAAAGTCCGGGG
CTTAACCCCGGATCTGCGGTGGGTACGGGCAGACTAGAGTGCAGTAGGGGAGACTGGAATTCCTGGTGTAGCGGTGGAAT
GCGCAGATATCAGGAGGAACACCGATGGCGAAGGCAGGTCTCTGGGCTGTAACTGACGCTGAGTAGCGAAAGCATGGGGA
GCGAACAG
>Otu593;uniq=Uniq1198;size=158;
TGGGGAATATTGGACAATGGGCGCAAGCCTGATCCAGCCATACCGCGTGGGTGAAGAAGGCCTTCGGGTTGTAAAGCCCT
TTTGTTGGGAAAGAAATCCAGCTGGCTAATACCCGGTTGGGATGACGGTACCCAAAGAATAAGCACCGGCTAACTTCGTG
CCAGCAGCCGCGGTAATACGAAGGGTGCAAGCGTTACTCGGAATTACTGGGCGTAAAGCGTGCGTAGGTGGTCGTTTAAG
TCCGTTGTGAAAGCCCTGGGCTCAACCTGGGAACTGCAGTGGATACTGGGCGACTAGAGTGTGGTAGAGGGTAGCGGAAT
TCCTGGTGTAGCAGTGAAATGCGTAGAGATCAGGAGGAACATCCATGGCGAAGGCAGCTACCTGGACCAACACTGACACT
GAGGCACGAAAGCGTGGGGAGCAAACAG
>Otu594;uniq=Uniq1199;size=157;
TGGGGAATATTGCACAATGGGCGAAAGCCTGATGCAGCGACGCCGCGTGAGGGATGACGGCCTTCGGGTTGTAAACCTCT
TTCAGCAGGGAAGAAGCGCAAGTGACGGTACCTGCAGAAGAAGCGCCGGCTAACTACGTGCCAGCAGCCGCGGTAATACG
TAGGGCGCAAGCGTTGTCCGGAATTATTGGGCGTAAAGAGCTCGTAGGCGGTTTGTCGCGTCTGGTGTGAAATCCCGAGG
CTCAACCTCGGGCTTGCATCGGGTACGGGCAGACTAGAGTGCGGTAGGGGAGACTGGAATTCCTGGTGTAGCGGTGGAAT
GCGCAGATATCAGGAGGAACACCGATGGCGAAGGCAGGTCTCTGGGCCGCAACTGACGCTGAGGAGCGAAAGCATGGGGA
GCGAACAG
>Otu595;uniq=Uniq1200;size=157;
TGGGGAATTTTCCGCAATGGGCGAAAGCCTGACGGAGCAATGCCGCGTGGAGGTAGAAGGCCCGCGGGTCATGAACTTCT
TTTCCCGGAGAAGAAGCAATGACGGTATCTGGGGAATAAGCATCGGCTAACTCTGTGCCAGCAGCCGCGGTAACACGGAG
GATGCAAGCGTTATCCGGAATGATTGGGCGTAAAGCGTCTGTAGGTGGCTTTTTAAGTCCGCCGTCAAATCCCAGGGCTC
AACCCTGGACAGGCGGTGGAAACTACCAAGCTGGAGTACGGTAGGGGCAGAGGGAATTTCCGGTGGAGCGGTGAAATGCG
TTGAGATCGGAAAGAACACCAACGGCGAAAGCACTCTGCTGGGCCGACACTGACACTGAGAGACGAAAGCTAGGGGAGCG
AGAGG
>Otu596;uniq=Uniq1201;size=157;
TAGGGAATATTGGTCAATGGGCGAGAGCCTGAACCAGCCATGCCGCGTGCAGGAAGACGGCCTTCTGGGTTGTAAACTGC
TTTTATCAGGGAACAAAAAGCCCATGCGTGGGAAATTGCGTGTACCTGAAGAATAAGCACCGGCTAACTCCGTGCCAGCA
GCCGCGGTAATACGGAGGGTGCAAGCGTTGTCCGGATTTATTGGGTTTAAAGGGTGCGTAGGCGGCCGATTAAGTCAGGG
GTGAAATCCCACAGCTCAACTGTGGAACTGCCCTTGATACTGGTTGGCTTGAGTACAGACGAGGTAGGCGGAATTTATGG
TGTAGCGGTGAAATGCATAGATACCATAAAGAACACCGATAGCGAAGGCAGCTTACTGGACTGTAACTGACGCTGAGGCA
CGAAAGCGTGGGGAGCGAACAG
>Otu597;uniq=Uniq1203;size=157;
TGGGGAATATTGGACAATGGGGGAAACCCTGATCCAGCAATGCCGCGTGAGTGAAGAAGGCCCTAGGGTTGTAAAGCTCT
TTCACTGATGAAGATGATGACGGTAATCAGAGAAGAAGCCCCGGCTAACTCCGTGCCAGCAGCCGCGGTAATACGGAGGG
GGCTAGCGTTGTTCGGAATTACTGGGCGTAAAGCGCACGTAGGCGGCGTACCAAGTTAGGGGTGAAAGGCCTGGGCTCAA
CCCGGGAACTGCCTTTAATACTGGTATGCTTGAGTTCGGAAGAGGGTAGTGGAATTCCCAGTGTAGAGGTGAAATTCGTA
GATATTGGGAAGAACACCGGTGGCGAAGGCGGCTACCTGGTCCGATACTGACGCTGAGGTGCGAAAGCGTGGGGAGCAAA
CAG
>Otu598;uniq=Uniq1205;size=157;
TGGGGAATATTGGACAATGGGCGCAAGCCTGATCCAGCCATGCCGCGTGTGTGAAGAAGGCCTTTTGGTTGTAAAGCACT
TTAAGCGAGGAGGAGGCTACCGAGATTAATACTCTTGGATAGTGGACGTTACTCGCAGAATAAGCACCGGCTAACTCTGT
GCCAGCAGCCGCGGTAATACAGAGGGTGCGAGCGTTAATCGGATTTACTGGGCGTAAAGCGTGCGTAGGCGGCTTTTTAA
GTCGGATGTGAAATCCCTGAGCTTAACTTAGGAATTGCATTCGATACTGGGAAGCTAGAGTATGGGAGAGGATGGTAGAA
TTCCAGGTGTAGCGGTGAAATGCGTAGAGATCTGGAGGAATACCGATGGCGAAGGCAGCCATCTGGCCTAATACTGACGC
TGAGGTACGAAAGCATGGGGAGCAAACAG
>Otu599;uniq=Uniq1206;size=157;
TCGAGAATCATTCACAATGGGCGAAAGCCTGATGGTGTGACGCCGCGTGGAGGATGACGGTCCTAGGATTGTAAACTCCT
GTCATCAGGGAGTAAAGCTCTGGCGTTAATAGCGTCATGAGCCTGATAGTACCTGAAGAGGAAGGGGCGGCTAACTCCGT
GCCAGCAGCCGCGGTAACACGGAGGCCCCGAGCGTTGTTCGGATTTACTGGGCGTAAAGAGTACGTAGGCGGTGAGGTAA
GTCAGATGTGAAAGCCCGGGGCTCAACCTCGGAACTGCATCCGATACTGCCTCACTTGAGGGTTGGAGAGGAGACTGGAA
TTTGTGGTGTAGCAGTGAAATGCATGGATATCACAAGGAAGACCAATGGCGAAGGCAGGTCTCTGGACAACTCCTGACGC
TGAGGTACGAAGGCTGGGGTAGCGAAAAG
>Otu600;uniq=Uniq1209;size=156;
TAGGGAATTTTCCGCAATGGGCGAAAGCCTGACGGAGCAATACCGCGTGAGGGATTAATGCCTATGGGTTGTAAACCTCT
TTTTTCAGGGAGGAATAAATGACGTATACCTGAAGAATAAGCATCGGCTAACTCCGTGCCAGCAGCCGCGGTAATACGGA
GGATGCAAGTGTTATCCGGAATCATTGGGCGTAAAGCGTCTGTAGGTGGTTTAATAAGTCAACTGTTAAATCTTAAGGCT
TAACCTTAAAATTGCAGTCGAAACTATTAGACTAGAGTATAGTAGAGGTAAAGGGAATTTCCAGTGGAGCGGTGAAATGT
GTAGATATTGGAAGGAACACCAATAGCGAAGGCACTTTACTGGGCTATTACTGACACTCAGAGACGAAAGCTAGGGTAGC
AAATGG
>Otu601;uniq=Uniq1211;size=156;
TGGGGAATATTGCACAATGGGCGAAAGCCTGATGCAGCGACGCCGCGTGAGGGATGACGGCCTTCGGGTTGTAAACCTCT
TTCGACAGGGACGAAGCGCAAGTGACGGTACCTGTAGAAGAAGCACCGGCCAACTACGTGCCAGCAGCCGCGGTAATACG
TAGGGTGCGAGCGTTGTCCGGAATTACTGGGCGTAAAGAGCTTGTAGGCGGTTCGTCGCGTCGTTCGTGAAAACTTGGGG
CTCAACCCCAAGCTTGCGGGCGATACGGGCGGACTAGAGTACTTCAGGGGAGACTGGAATTCCTGGTGTAGCGGTGAAAT
GCGCAGATATCAGGAGGAACACCGGTGGCGAAGGCGGGTCTCTGGGAAGTAACTGACGCTGAGAAGCGAAAGCGTGGGTA
GCGAACAG
>Otu602;uniq=Uniq1213;size=155;
TGGGGAATATTGGACAATGGGGGCAACCCTGATCCAGCAATGCCGCGTGTGTGAAGAAGGCCTGCGGGTTGTAAAGCACT
TTCAGTAGCGAAGAAAAGCCTAGGGTTAATACCCCTGAGTCTTGACGTTAACTACAGAAGAAGCACCGGCTGACTCCGTG
CCAGCAGCCGCGGTAATACGGAGGGTGCAAGCGTTAATCGGAATTACTGGGCGTAAAGCGCGCGTAGGCGGCTTTGTAAG
TCGGATGTGAAAGCCCTGGGCTTAACCTGGGAATTGCATTCGATACTGCAGAACTAGAGTATGGTAGAGGGAAGTGGAAT
TTCCGGTGTAGCGGTGAAATGCGTAGATATCGGAAGGAACACCAGTGGCGAAGGCGACTTCCTGGGCCAATACTGACGCT
GAGGTGCGAAAGCGTGGGGAGCAAACAG
>Otu603;uniq=Uniq1214;size=155;
TGGGGAATCTTGGACAATGGGGGCAACCCTGATCCAGCGACGCCGCGTGGGTGATGAAGGCCTTCGGGTTGTAAACCCCT
TTTACCCGGGAAGATGATGACGGTACCGGGTGAATAAGCACCGGCTAACTCCGTGCCAGCAGCCGCGGTAAGACGGAGGG
TGCTAGCGTTGTTCGGAATTACTGGGCGTAAAGGGCGCGTAGGCGGCCGATCAAGTCGGATGTGAAAGCCCGGGGCTCAA
CCTCGGAACGGCATTCGAAACTGGTTGGCTTGAGGTCGAGAGAGGAAAGTGGAATACCCAGTGTAGAGGTGAAATTCGTA
GATATTGGGTGGAACACCGGTGGCGAAAGCGGCTTTCTGGCTCGATTCTGACGCTGAGGCGCGAAAGCGTGGGGAGCAAA
CAG
>Otu604;uniq=Uniq1221;size=154;
TGGGGAATATTGCACAATGGGCGAAAGCCTGATGCAGCCATGCCGCGTGTGTGAAGAAGGCTCTAGGGTTGTAAAGCACT
TTCAGCGAGGAGGAAAGGTTATTGGTTAATACCCAATAGCTGTGACGTTACTCGCAGAAGAAGCACCGGCTAACTCCGTG
CCAGCAGCCGCGGTAATACGGAGGGTGCAAGCGTTAATCGGAATTACTGGGCGTAAAGCGTGCGTAGGCGGCTACTTAAG
TGGGATGTGAAAGCCCCGGGCTCAACCTGGGAACTGCATCCCAAACTGGGTAGCTAGAGTACGAGAGAGGAGTGTGGAAT
TTCCTGTGTAGCGGTGAAATGCGTAGATATAGGAAGGAACACCAGTGGCGAAGGCGACACTCTGGCTTGATACTGACGCT
GAGGTACGAAAGCGTGGGGAGCAAACAG
>Otu605;uniq=Uniq1225;size=154;
TGAGGAATATTGGACAATGGGGGCAACCCTGATCCAGCCATGCCGCGTGAGTGAAGACGGCCTTAGGGTTGTAAAGCTCT
TTCAAGTGTGAAGATAATGACGGTAGCACTAGAAGAAGCTCCGGCTAAATTCGTGCCAGCAGCCGCGGTAATACGAATGG
AGCAAGCGTTGTTCGGAATCACTGGGCTTAAAGCGTATGTAGGCGGACTGTAAAGTCAGGCGTGAAATCCCGAGGCTCAA
CCTCGGAACTGCGCTTGAAACTCACAGTCTAGAATACTGGAGAGGTTGGGAGAATTCCTAGTGTAGAGGTGAAATTCGCA
GATATTAGGAGGAATACCAGTGGCGTAGGCGCCCAACTGGACAGTTATTGACGCTCAGATACGAAAGCGTGGGGAGCAAA
CAG
>Otu606;uniq=Uniq1231;size=153;
TGGGGAATATTGCACAATGGGCGCAAGCCTGATGCAGCCATGCCGCGTGTGTGAAGAAGGCTCTAGGGTTGTAAAGCACT
TTCAGCGAGGAGGAAAGGGAGTAGATTAATACCCTGCTTCTGTGACGTTACTCGCAGAAGAAGCACCGGCTAACTCCGTG
CCAGCAGCCGCGGTAATACGGAGGGTGCAAGCGTTAATCGGAATTACTGGGCGTAAAGCGTGCGTAGGCGGCTACTTAAG
TGGGATGTGAAAGCCCCGGGCTCAACCTGGGAACTGCACCCCAAACTGGGTAGCTAGAGTACGAGAGAGGAGTGTGGAAT
TTCCTGTGTAGCGGTGAAATGCGTAGATATAGGAAGGAACACCAGTGGCGAAGGCGACACTCTGGCTTGATACTGACGCT
GAGGTACGAAAGCGTGGGGAGCAAACAG
>Otu607;uniq=Uniq1232;size=153;
TGGGGAATATTGCACAATGGGGGAAACCCTGATGCAGCCATGCCGCGTGTGTGAAGAAGGCTTTCGGGTTGTAAAGCACT
TTCAGTTGTGAGGAAAAGTAAGTCGTTAATACCGGCTTACCGTGACGTTAACAACAGAAGAAGCACCGGCTAACTCCGTG
CCAGCAGCCGCGGTAATACGGAGGGTGCAAGCGTTAATCGGAATTACTGGGCGTAAAGCGCGCGTAGGCGGCTTATTAAG
CCAGATGTGAAAGCCCCGGGCTCAACCTGGGAACTGCATTTGGAACTGATTCGCTAGAGTACGGTAGAGGGTGGTGGAAT
TTCCAGTGTAGCGGTGAAATGCGTAGAGATTGGAAGGAACATCAGTGGCGAAGGCGGCCACCTGGACTGATACTGACGCT
GAGGTGCGAAAGCGTGGGGAGCAAACAG
>Otu608;uniq=Uniq1234;size=152;
TGGGGAATCTTGCGCAATGGGCGAAAGCCTGACGCAGCCATGCCGCGTGAATGATGAAGGTCTTAGGATTGTAAAATTCT
TTCACCGGGGACGATAATGACGGTACCCGGAGAAGAAGCCCCGGCTAACTTCGTGCCAGCAGCCGCGGTAATACGAAGGG
GGCTAGCGTTGCTCGGAATTACTGGGCGTAAAGGGAGCGTAGGCGGACTGTTTAGTCAGAGGTGAAAGCCCAGGGCTCAA
CCTTGGAATTGCCTTTGATACTGGCAGTCTTGAGTACGGAAGAGGTATGTGGAACTCCGAGTGTAGAGGTGAAATTCGTA
GATATTCGGAAGAACACCAGTGGCGAAGGCGACATACTGGTCCGTTACTGACGCTGAGGCTCGAAAGCGTGGGGAGCAAA
CAG
>Otu609;uniq=Uniq1235;size=152;
TGGGGAATTTTGGACAATGGGCGCAAGCCTGATCCAGCAATGCCGCGTGAGTGAAGAAGGCCTTCGGGTTGTAAAGCTCT
TTTGTCAGGGAAGAAACGGCTCCGGCTAATATCTGGGGCTAATGACGGTACCTGAAGAATAAGCACCGGCTAACTACGTG
CCAGCAGCCGCGGTAATACGTAGGGTGCAAGCGTTAATCGGAATTACTGGGCGTAAAGCGTGCGCAGGCGGTTTTGTAAG
TCTGTCGTGAAAGCCCCGGGCTCAACCTGGGAATTGCGATGGAGACTGCAAGGCTTGAATCTGGCAGAGGGGGGTAGAAT
TCCACGTGTAGCAGTGAAATGCGTAGAGATGTGGAGGAACACCGATGGCGAAGGCAGCCCCCTGGGTCAAGATTGACGCT
CATGCACGAAAGCGTGGGGAGCAAACAG
>Otu610;uniq=Uniq1239;size=152;
TAGGGAATCTTCCGCAATGGGCGAAAGCCTGACGGAGCAACGCCGCGTGAGTGATGAAGGTCTTCGGATCGTAAAACTCT
GTTATTAGGGAAGAACATATGTGTAAGTAACTGTGCACATCTTGACGGTACCTTATCAGAAAGCCACGGCTAACTACGTG
CCAGCAGCCGCGGTAATACGTAGGTGGCAAGCGTTATCCGGAATTATTGGGCGTAAAGCGCGCGTAGGCGGTTTTTTAAG
TCTGATGTGAAAGCCCACGGCTCAACCGTGGAGGGTCATTGGAAACTGGAAAACTTGAGTGCAGAAGAGGAAAGTGGAAT
TCCATGTGTAGCGGTGAAATGCGCAGAGATATGGAGGAACACCAGTGGCGAAGGCGACTTTCTGGTCTGTAACTGACGCT
GATGTGCGAAAGCGTGGGGATCAAACAG
>Otu611;uniq=Uniq1240;size=152;
TGAGGAATATTGGACAATGGGCGGAAGCCTGATCCAGCCATGCCGCGTGCAGGAAGACGGCCCTACGGGTTGTAAACTGC
TTTTATACGGGAAGAATAATCACGACGTGTCGTGGGATGACGGTACCGTAAGAATAAGGACCGGCTAACTCCGTGCCAGC
AGCCGCGGTAATACGGAGGGTCCGAGCGTTATCCGGAATTATTGGGTTTAAAGGGTCCGCAGGCGGGCTTATAAGTCAGG
GGTGAAATGGTGCGGCTCAACCGTAGCACTGCCCTTGATACTGTTAGTCTTGAGTTATGGTGGAGTGGCCGGAATATGTA
GTGTAGCGGTGAAATGCATAGATATTACATAGAACACCGATCGCGAAGGCAGGTCACTAACCATATACTGACGCTGATGG
ACGAAAGCGTGGGGAGCGAACAG
>Otu612;uniq=Uniq1241;size=152;
TAGGGAATCTTGGTCAATGGGCGAAAGCCTGAACCAGCGATGCCGCGTGTGCGAAGAAGGCCCTAGGGTTGTAAAGCACT
TTCAGTCGTGAAGAAAAGCTTCGAGTTAATAACTCGGAGTCTTGACGTTAACGACAGAAGAAGTACCGGCTAACTCCGTG
CCAGCAGCCGCGGTAATACGGAGGGTACGAACGTTAATCGGAATTACTGGGCGTAAAGCGCGCGTAGGCGGCCTGTTAAG
TGAGATGTGAAAGCCCCGGGCTCAACCTGGGAACTGCATCTCATACTGGCAGGCTTGAGTATGGTAGAGGGTGGTAGAAT
TTCCTGTGTAGCGGTGAAATGCGTAGATATAGGAAGGAATACCGATGGCGAAGGCAGCCACCTGGACCAATACTGACGCT
GAGGTGCGAAAGCGTGGGGAGCAAACAG
>Otu613;uniq=Uniq1242;size=151;
TAAGGAATCTTGGGCAATGGGCGAAAGCCTGACCCAGCCACGCCGCGTGAGTGATGAAGGCCTTCGGGTTGTAAAGCTCT
GTGGGGAAGGACGAAAAAGCCAGCTTCAAATAGGGGCAGGCCTTGACGGTACTTCCTTAGCAAGCACCGGCTAACTCTGT
GCCAGCAGCCGCGGTAATACAGAGGGTGCAAACGTTGCTCGGAATCACTGGGCGTAAAGCGCGTGTAGGCGGACATGCAA
GTCGGGCGTGAAATCCCTGGGCTCAACCCAGGAACTGCGTTCGAAACTGCATGTCTAGAGTGGCGGAGAGGGTAGCGGAA
TTCCCGGTGTAGAGGTGAAATTCGTAGATATCGGGAGGAACACCAGTGGCGAAGGCGGCTACCTGGACGCCAACTGACGC
TGAGACGCGAAAGCGTGGGGAGCAAACAG
>Otu614;uniq=Uniq1246;size=151;
TAGGGAATATTGGTCAATGGACGAAAGTCTGAACCAGCCATGCCGCGTGCAGGAAGACGGCCTTCTGGGTTGTAAACTGC
TTTTCTCAGGGAAGAAAATGGCCTTGCGAGGCAAATTGCCGGTACCTGAGGAATAAGCACCGGCTAACTCCGTGCCAGCA
GCCGCGGTAATACGGAGGGTGCGAGCGTTGTCCGGATTTATTGGGTTTAAAGGGTGCGTAGGCGGCCTATTAAGTCAGTG
GTGAAAGGTATCAGCTTAACTGATGACGTGCCATTGAAACTGATAGGCTTGAGTACAGACGAGGTAGGCGGAATTTATGG
TGTAGCGGTGAAATGCATAGATACCATAAAGAACACCGATAGCGAAGGCAGCTTACTAGGCTGAGACTGACGCTGAGGCA
CGAAAGCGTGGGGAGCGAACAG
>Otu615;uniq=Uniq1249;size=150;
TGGGGAATATTGGACAATGGGCGGAAGCATGATCCAGCCATGCCGCGTGTGTGAAGAAGGCCTTATGGTTGTAAAGCACT
TTAAGCGAGGAGGAGGCTACTCTAGATAATACATAGAGATAGTGGACGTTACTAGCAGAATAAGCACCGGCTAACTCTGT
GCCAGCAGCCGCGGTAATACAGAGGGTGCGAGCGTTAATCGGATTTACTGGGCGTAAAGCGTGCGTAGGCGGCTTTTTAA
GTCGGATGTGAAATCCCCGAGCTTAACTTGGGAATTGCATTAGATACTGGGAAGCTAGAGTATGGGAGAGGATGGTAGAA
TTCCAGGTGTAGCGGTGAAATGCGTAGAGATCTGGAGGAATACCGATGGCGAAGGCAGCCATCTGGCCTAATACTGACGC
TGAGGTACGAAAGCATGGGGAGCAAACAG
>Otu616;uniq=Uniq1252;size=150;
TAGGGAATATTGCACAATGGGGGAAACCCTGATGCAGCGACGCCGCGTGAAGGAAGAAGTATCTCGGTATGTAAACTTCT
ATCAGCAGGGAAGACAATGACGGTACCTGACTAAGAAGCCCCGGCTAACTACGTGCCAGCAGCCGCGGTAATACGTAGGG
GGCAAGCGTTATCCGGATTTACTGGGTGTAAAGGGAGCGTAGACGGACGGGCAAGTCTGAAGTGAAAGGCAGGGGCTCAA
CCCCTGGACTGCTTTGGAAACTGTCCATCTAGAGTGCCGGAGAGGTAAGCGGAATTCCTAGTGTAGCGGTGAAATGCGTA
GATATTAGGAGGAACACCAGTGGCGAAGGCGGCTTACTGGACGGTAACTGACGTTGAGGCTCGAAAGCGTGGGGAGCAAA
CAG
>Otu617;uniq=Uniq1253;size=150;
TGGGGAATCTTCCGCAATGGACGAAAGTCTGACGGAGCAACGCCGCGTGAACGATGACGGCCTTCGGGTTGTAAAGTTCT
GTTATACGGGACGAATGGTACGACGGTCAATACCCGTCGTAAGTGACGGTACCGTAAGAGAAAGCCACGGCTAACTACGT
GCCAGCAGCCGCGGTAATACGTAGGTGGCAAGCGTTGTCCGGAATTATTGGGCGTAAAGGGCGCGCAGGCGGCGTCGTAA
GTCGGTCTTAAAAGTGCGGGGCTTAACCCCGTGAGGGGACCGAAACTGCGATGCTAGAGTATCGGAGAGGAAAGCGGAAT
TCCTAGTGTAGCGGTGAAATGCGTAGATATTAGGAGGAACACCAGTGGCGAAAGCGGCTTTCTGGACGACAACTGACGCT
GAGGCGCGAAAGCCAGGGGAGCAAACGG
>Otu618;uniq=Uniq1255;size=150;
TGGGGAATCTTGCACAATGGGCGCAAGCCTGATGCAGCAACGCCGCGTGCGGGAAGACGGCCCTAGGGTTGTAAACCGCT
TTCAGGAGGGAAGAAAATGACGGTACCTCCAGAAGAAGGTGCGGCCAACTACGTGCCAGCAGCCGCGGTGACACGTAGGC
ACCAAGCGTTATCCGGATTCATTGGGCGTAAAGAGCTCGTAGGCGGTTCGGTAAGTCGGGCGTGAAAATCCAAGGCTCAA
CCTTGGGACGCCGCCCGATACTGCTGTGACTCGAGTGCGGTAGGGGAGCGGGGAATTCCTGGTGTAGCGGTGAAATGCGC
AGATATCAGGAGGAACACCAGTGGCGAAGGCGCCGCTCTGGGCCGTAACTGACGCTGAGGAGCGAAAGCATGGGTAGCAA
ACAG
>Otu619;uniq=Uniq1261;size=149;
TCGGGAATATTGGGCAATGGAGGCAACTCTGACCCAGCAACGCCGCGTGAAGGATGAAGGCCTTCGGGTCGTAAACTTCT
GTCGAGAGGGAAGAAACGCGTACGGTTAATATCCGTGCGCCTGACGGTACCTCCAAAGGAAGCACCGGCTAACTCCGTGC
CAGCAGCCGCGGTAATACGGAGGGTGCAAGCGTTGTTCGGATTTATTGGGCGTAAAGCGAGTGTAGGCGGTTTGACAAGT
CGGGTGTGAAATCCCAGGGCCCAACCCTGGAACTGCACCCGATACTGTCAGGCTAGAGTCCCGGAGAGGGTGGCGGAATT
CCCGGTGTAGGGGTGAAATCCGTAGATATCGGGAGGAACACCAGTGGCGAAGGCGGCCACCTGGACGGTGACTGACGCTG
AGACTCGAAAGCGTGGGTAGCAAACAG
>Otu620;uniq=Uniq1262;size=149;
TGAGGAATATTGGACAATGGACGAAAGTCTGATCCAGCTATGCCGCGTGCAGGATGACAGCCCTACGGGTTGTAAACTGC
TTTTATACAGGAAGAAAAACCCCGACGTGTCGGGGCTTGACGGTACTGTAAGAATAAGGATCGGCTAACTCCGTGCCAGC
AGCCGCGGTAATACGGAGGATCCAAGCGTTATCCGGAATTATTGGGTTTAAAGGGTCCGCAGGCGGTTTTTTAAGTCAGA
GGTGAAATCCTACAGCTCAACTGTAGAATTGCCTTTGAAACTGAAAGACTTGAGTTATTGTGAAGTGGTTAGAATGTGTG
GTGTAGCGGTGAAATGCATAGATATCACACAGAATACCAATTGCGAAGGCAGATCACTAACAATTAACTGACGCTCAGGG
ACGAAAGCGTGGGTAGCGAACAG
>Otu621;uniq=Uniq1263;size=149;
TGAGGAATATTGGTCAATGGACGCAAGTCTGAACCAGCCAAGTAGCGTGCAGGATGACGGCCCTCCGGGTTGTAAACTGC
TTTTAGTTGGGAATAAAAGGGGGCTCGTGAGCCCCGTATTGTATGTACCATCAGAAAAAGGACCGGCTAATTCCGTGCCA
GCAGCCGCGGTAATACGGAGGATCCGAGCGTTATCCGGATTTATTGGGTTTAAAGGGAGCGTAGATGGGTTGTTAAGTCA
GTTGTGAAAGTTTGCGGCTCAACCGTAAAATTGCAATTGATACTGGCAGTCTTGAGTACAGTTGAGGTAGGCGGAATTCG
TGGTGTAGCGGTGAAATGCTTAGATATCACGAAGAACCCCGATTGCGAAGGCAGCTTACTAAACTGTGACTGACATTGAT
GCTCGAAAGTGTGGGTATCAAACAG
>Otu622;uniq=Uniq1265;size=149;
TAAGGAATCTTGGACAATGGGCGAAAGCCTGATCCAGCCATGCCGCGTGTGTGACGAAGGCCCTAGGGTCGTAAAGCACT
TTCGCCAGGGATGATAATGACAGTACCTGGTAAAGAAACCCCGGCTAACTCCGTGCCAGCAGCCGCGGTAATACGGAGGG
GGTTAGCGTTGTTCGGAATTACTGGGCGTAAAGCGCGCGTAGGCGGATTAGTAAGTTAGGGGTGAAATCCCGGGGCTCAA
CCCCGGAACTGCCTTTAATACTGCTAGTCTTGAGTTCGAGAGAGGTGAGTGGAATTCCGAGTGTAGAGGTGAAATTCGTA
GATATTCGGAGGAACACCAGTGGCGAAGGCGGCTCACTGGCTCGATACTGACGCTGAGGTGCGAAAGTGTGGGGAGCAAA
CAG
>Otu623;uniq=Uniq1269;size=149;
TGGGGAATATTGCACAATGGGCGCAAGCCTGATGCAGCGACGCCGCGTGAGGGATGACGGCCTTCGGGTTGTAAACCTCT
TTCAGTATGGAACAAGGATCCTTCTTTTGGGGGGTTTGAGGGTACGTGCAGAAGAAGCGCCGGCTAACTACGTGCCAGCA
GCCGCGGTAATACGTAGGGCGCGAGCGTTGTCCGGATTTATTGGGCGTAAAGAGCTCGTAGGCGGTTTGTCGCGTCTGCC
GTGAAATTTCCTGGCTTAACTGGGAGCGTGCGGTGGGTACGGGCAGACTGGAGTGCGGTAGGGGAGACTGGAATTCCTGG
TGTAGCGGTGGAATGCGCAGATATCAGGAGGAACACCGGTGGCGAAGGCGGGTCTCTGGGCCGTTACTGACGCTGAGGAG
CGAAAGCATGGGGAGCGAACAG
>Otu624;uniq=Uniq1279;size=148;
TGAGGAATATTGGTCAATGGACGAGAGTCTGAACCAGCCAAGTAGCGTGAAGGATGACTGCCCTATGGGTTGTAAACTTC
TTTTATATGGGAATAAAACGTTCCACGTGTGGGATTTTGTATGTACCATATGAATAAGGATCGGCTAACTCCGTGCCAGC
AGCCGCGGTAATACGGAGGATCCGAGCGTTATCCGGATTTACTGGGTGTAAAGGGAGCGCAGGCGGCACGGCAAGCCTGA
TGTGAAAGCCCGCGGCCCAACCGCGGGACTGCATTGGGAACTACCGGGCTGGAGTGCCGGAGAGGTAGGCGGAATTCCTA
GTGTAGCGGTGAAATGCGTAGATATTAGGAGGAACACCAGTGGCGAAGGCGGCCTACTGGACGGTGACTGACGCTGAGGC
TCGAAAGCGTGGGGAGCAAACAG
>Otu625;uniq=Uniq1280;size=148;
TGGGGAATCTTGGACAATGGGCGAAAGCCTGATCCAGCCATTCCGCGTGGATGATGAAGGCCTTAGGGTTGTAAAATCCT
TTCAGCAGGGAAGATAATGACGGTACCTGCAGAAGAAGCCCCGGCTAACTCCGTGCCAGCAGCCGCGGTAATACGGAGGG
GGCTAGCGTTGTTCGGAATTACTGGGCGTAAAGCGCACGTAGGCGGATCAGTCAGTCAGAGGTGAAATCCCGGAGCTCAA
CTTCGGAACTGCCTTTGATACTGCTGATCTGGAGTCCATGAGAGGTGTGTGGAATTCCGAGTGTAGAGGTGAAATTCGTA
GATATTCGGAGGAACACCAGAGGCGAAGGCGACACACTGGCATGGTACTGACGCTGAGGTGCGAAAGCGTGGGGAGCAAA
CAG
>Otu626;uniq=Uniq1289;size=147;
TGGGGAATATTGGACAATGGGCGCAAGCCTGATCCAGCCATGCCGCGTGAGTGAAGAAGGCCCTAGGGTTGTAAAGCTCT
TTCACCCGTGAAGATGATGACGGTAGCGGGAGAAGAAGCCCCGGCTAACTCCGTGCCAGCAGCCGCGGTAATACGGAGGG
GGCAAGCGTTGTTCGGAATTACTGGGCGTAAAGGGCGCGTAGGCGGACCGACAAGTCAGGGGTGAAAGGCCTGGGCTCAA
CCCGGGAACTGCCTTTGAAACTGTTGGTCTTGAGTCCGGGAGAGGATGGCGGAATTCCCAGTGTAGAGGTGAAATTCGTA
GATATTGGGAAGAACACCGGTGGCGAAGGCGGCCATCTGGTCCGGCACTGACGCTGAGGCGCGAAAGCGTGGGGAGCAAA
CAG
>Otu627;uniq=Uniq1290;size=146;
TGGGGAATATTGGACAATGGGCGAAAGCCTGATCCAGCCATGCCGCGTGAGTGATGAAGGCCTTAGGGTTGTAAAGCTCT
TTCAACGGTGAAGATGATGACGGTAGCCGTAGAAGAAGCCCCGGCTAACTCCGTGCCAGCAGCCGCGGTAATACGGAGGG
GGCGAGCGTTGTTCGGAATTACTGGGCGTAAAGGGCGCGTAGGCGGCCAGTTGCGTTAGATGTGAAAGCCCCGGGCTCAA
CCCGGGAGGTGCATTTAATACGGGCTGGCTTGAATGCGGCAGGGGATGGTGGAATTCCCAGTGTAGAGGTGAAATTCGTA
GATATTGGGAAGAACACCGATGGCGAAGGCAGCCATCTGGGCCGTTATTGACGCTGAGGCGCGAAAGCGTGGGGAGCGAA
CAG
>Otu628;uniq=Uniq1295;size=146;
TCGAGAATCTTCGGCAATGGGCGCAAGCCTGACCGAGCGACGCCGCGTGCGGGATGAAGGCCTTCGGGTTGTAAACCGCT
GTCAGAGGGGAAGAAATGTTAGTAGGTTCTCCTACTAATTTGACTGATCCTCAGAGGAAGCACGGGCTAAGTTCGTGCCA
GCAGCCGCGGTAACACGAACCGTGCGAACGTTATTCGGAATCACTGGGCTTAAAGAGTGCGTAGGCGGCTTAGCAGGTGG
GGTGTGAAATCCCTCAGCTCAACTGAGGAACTGCGCTCCAAACCGCTAGGCTTGAGGGAGATAGAGGTGAGCGGAACTGA
TGGTGGAGCGGTGAAATGCGTTGATATCATCAGGAACACCAGAGGCGAAGGCGGCTCACTGGGTCTTTTCTGACGCTGAG
GCACGAAAGCTAGGGTAGCGAACGG
>Otu629;uniq=Uniq1296;size=146;
TGAGGAATATTGGACAATGGAGGCAACTCTGATCCAGCCATGCCGCGTGCAGGAAGACTGCCCTATGGGTTGTAAACTGC
TTTTATACGGGAAGAATAAGGGGCACGCGTGCTCCGATGACGGTACCGTAAGAATAAGCACCGGCTAACTCCGTGCCAGC
AGCCGCGGTAATACGGAGGGTGCAAGCGTTATCCGGAATCATTGGGTTTAAAGGGTCCGTAGGCGGGTTTATAAGTCAGT
GGTGAAATGCTGTGGCTCAACCATAGCACTGCCATTGATACTGTAGATCTTGAATCGTTGTGAAGTGGTTAGAATATGTA
GTGTAGCGGTGAAATGCTTAGATATTACATAGAATACCGATTGCGAAGGCAGATCACTAACAACGTATTGACGCTGATGG
ACGAAAGCGTAGGTAGCGAACGG
>Otu630;uniq=Uniq1297;size=146;
TGGGGAATCTTCGGCAATGGGCGAAAGCCTGACCGAGCCATGCCGCGTGAGCGATGAAGGCCTTAGGGTTGTAAAGCTCT
TTCGCCAGGGAAGATAATGACGGTACCTGGTAAAGAAACCCCGGCTAACTCCGTGCCAGCAGCCGCGGTAATACGGAGGG
GGTTAGCGTTGTTCGGAATTACTGGGCGTAAAGCGCACGTAGGCGGACCAGAAAGTTAGGGGTGAAATCCCACGGCTCAA
CCGTGGAACTGCCCTTAAAACTCCTGGTCTTGAGTTCGAGAGAGGTGAGTGGAATTCCGAGTGTAGAGGTGAAATTCGTA
GATATTCGGAGGAACACCAGTGGCGAAGGCGGCTCACTGGCTCGATACTGACGCTGAGGTGCGAAAGTGTGGGGAGCAAA
CAG
>Otu631;uniq=Uniq1301;size=145;
TAGGGAATATTGGACAATGGGCGAAAGCCTGATCCAGCCATGCCGCGTGAGTGATGAAGGCCCTAGGGTTGTAAAGCTCT
TTCGGTGGGGAAGATAATGACGGTACCCACAGAAGAAGCCCCGGCTAACTTCGTGCCAGCAGCCGCGGTAATACGAAGGG
GGCTAGCGTTGTTCGGAATTACTGGGCGTAAAGCGCACGTAGGCGGATCGTTTAGTCGGGGGTGAAATCCCGGGGCTCAA
CCCCGGAACTGCCTTCGATACTGGCGATCTTGAGTCCGAGAGAGGTGAGTGGAACTCCGAGTGTAGAGGTGAAATTCGTA
GATATTCGGAAGAACACCAGTGGCGAAGGCGGCTCACTGGCTCGGTACTGACGCTGAGGTGCGAAAGCGTGGGGAGCAAA
CAG
>Otu632;uniq=Uniq1302;size=145;
TGGGGAATATTGGACAATGGGCGCAAGCCTGATCCAGCCATGCCGCGTGAGTGATGACGGCCCTAGGGTTGTAAAGCTCT
TTCAACGGTGAAGATAATGACGGTAGCCGTAGAAGAAGCCCCGGCTAACTTCGTGCCAGCAGCCGCGGTAATACGAAGGG
GGCTAGCGTTGTTCGGAATAACTGGGCGTAAAGCGCACGTAGGCGGATTGTTAAGTTAGGGGTGAAATCCCAGGGCTCAA
CCCTGGAACTGCCTCTGATACTGGCAATCTAGAGTTCGAGAGAGGTGAGTGGAATTCCGAGTGTAGAGGTGAAATTCGTA
GATATTCGGAGGAACACCAGTGGCGAAGGCGGCTCACTGGCTCGATACTGACGCTGAGGTGCGAAAGCGTGGGGAGCAAA
CAG
>Otu633;uniq=Uniq1303;size=145;
TCGAGAATCTTCGGCAATGGGCGAAAGCCTGACCGAGCAATGCCGCGTGCGGGATGAAGGCCCTCGGGTTGTAAACCGCT
GTCAGTTGGGAGGAAATTATTTAGGGCTATCCCTATTTATTGACCTATCTTCAGAGGAAGGACAGGCTAAGTTCGTGCCA
GCAGCCGCGGTAATACGAACTGTCCAAACGTTATTCGGAATCACTGGGCTTAAAGGGTGCGTAGGCGGCGTAGTAAGTTG
GATGTGAAATCCTACGGCTCAACCGTAGAACTGCGTTCAATACTGCTATGCTTGAGGGAGATAGAGGTAAGCGGAACTTC
GGGTGGAGCGGTGAAATGCGTAGATATCCGAAGGAACACCAGTGGCGAAAGCGGCTTACTGGGTCTCTTCTGACGCTGAG
GCACGAAAGCTAGGGTAGCGAACGG
>Otu634;uniq=Uniq1305;size=145;
TGGGGAATATTGGACAATGGGCGCAAGCCTGATCCAGCAATGCCGCGTGTGTGAAGAAGGCCTGCGGGTTGTAAAGCACT
TTCAGTTGGGAAGATAATGACGGTACCAGCAGAAGAAGCACCGGCTAACTCTGTGCCAGCAGCCGCGGTAATACGGAGGG
TGCAAGCGTTAATCGGAATTACTGGGCGTAAAGCGCGCGTAGGCGGCTTGTTAAGTCGGATGTGAAATCCTCAAGCTCAA
CTTGAGAGCTGCATTCGATACTGGCAGGCTAGAGTTTGGCAGAGGGTGGTGGAATTCTAGGTGTAGCGGTGAAATGCGTA
GATATCTGGAAGAACATCAGTGGCGAAGGCGGCCACCTGGGCTAAAACTGACGCTGAGGTGCGAAAGCGTGGGGAGCAAA
CAG
>Otu635;uniq=Uniq1308;size=144;
TGGGGAATATTGCGCAATGGGCGCAAGCCTGACGCAGCAACGCCGCGTGGACGATGAAGGCTTTCGGGTTGTAAAGTCCT
TTCGACTGGGAAAAAGGTATTTTTGGCGAATAGCCAAAAGTATTGATGGTATCAGGAGAAGAAGCACCGGCTAAATTCGT
GCCAGCAGCCGCGGTAATACGAATGGTGCAAGCGTTGTTCGGAATCATTGGGCGTAAAGAGTTCGTAGGCGGGACAATAA
GTCAAGTGTGAAATCCCAAGGCTTAACCTTGGACGTGCATTTGAAACTGTTGTTCTTGAGTTTCGGAGAGGGTAGTGGAA
TTGCTGGTGTAGGGGTGACATCCGTAGATATCAGCAGGAACATCAGAGGCGTAGGCGACTGCCTGGCCGACAACTGACGC
TGAGGAACGAAAGCGTGGGGAGCAAACAG
>Otu636;uniq=Uniq1310;size=144;
TGGGGAATATTGGACAATGGGCGCAAGCCTGATCCAGCCATGCCGCGTGTGTGAAGAAGGCCTTCGGGTTGTAAAGCACT
TTCAGTGGGGAGGAAGGGGTTGTTGTTAATAGTAACAATCTTTGACGCTACCCACAGAAGAAGCACCGGCTAACTCCGTG
CCAGCAGCCGCGGTAATACGGAGGGTGCAAGCGTTAATCGGAATTACTGGGCGTAAAGCGCACGCAGGCGGCTTTTTAAG
TCGGATGTGAAAGCCCCGGGCTCAACCTGGGAATTGCATCTGATACTGGGAAGCTAGAGTATGTGAGAGGGGGGTAGAAT
TCCAAGTGTAGCGGTGAAATGCGTAGAGATTTGGAGGAATACCAGTGGCGAAGGCGGCCCCCTGGCACAATACTGACGCT
CAGGTGCGAAAGCGTGGGGAGCAAACAG
>Otu637;uniq=Uniq1311;size=144;
TTTCGAATCATTCACAATGGGCGAAAGCCTGATGGTGCAACGCCGCGTGGGGGATGACGGCCTTAGGGTTGTAAACCCCT
GTCACCAAGGAAGAACCGTCACTCATTAATAGTGGGTGGCCTGACTTAACTTGGAGAGGAAGCAGTGGCTAACTCCGTGC
CAGCAGCCGCGGTAATACGGAGACTGCAAGCGTTATTCGGATTCACTGGGCGTAAAGGGTGCGCAGGCGGTGGTGTGTGT
CAGGTGTGAAATCTCGGAGCTCAACTCCGAAACTGCGCCTGAAACTACATCACTAGAGTATCGGAGAGGTGAGCGGAATT
CATGGTGTAGCAGTGAAATGCGTAGATATCATGAGGAACACCAGAGGCGAAGGCGGCTCACTGGACGATTACTGACGCTC
AGGCACGAAAGCATGGGTAGCGAAAGG
>Otu638;uniq=Uniq1313;size=144;
TGGGGAATATTGGACAATGGGGGGAACCCTGATCCAGCCATGCCGCGTGTGTGAAGAAGGCCTTATGGTTGTAAAGCACT
TTAAGCGAGGAGGAGGCTACTGAGACTAATACTCTTGGATAGTGGACGTTACTCGCAGAATAAGCACCGGCTAACTCTGT
GCCAGCAGCCGCGGTAATACAGAGGGTGCGAGCGTTAATCGGATTTACTGGGCGTAAAGCGTGCGTAGGCGGCTTTTTAA
GTCGGATGTGAAATCCCCGAGCTTAACTTGGGAATTGCATTCGATACTGGGAAGCTAGAGTATGGGAGAGGATGGTAGAA
TTCCAGGTGTAGCGGTGAAATGCGTAGAGATCTGGAGGAATACCGATGGCGAAGGCAGCCATCTGGCCTAATACTGACGC
TGAGGTAAGAAAGCATGGGGAGCAAACAG
>Otu639;uniq=Uniq1318;size=144;
TAGGGAATTTTCCGCAATGGGCGAAAGCCTGACGGAGCAATACCGCGTGAGGGATGACGGCCTATGGGTTGTAAACCTCT
TTTTTCAGGGAGGAATAAATGACGTGTACCTGAAGAATAAGCATCGGCTAACTCCGTGCCAGCAGCCGCGGTAAGACGGA
GGATGCAAGTGTTATCCGGAATCACTGGGCGTAAAGCGTCTGTAGGTGGTCAAATAAGTCAACTGTTAAATCTTGAGGCT
CAACTTCAAAATCGCAGTCGAAACTATTAGACTAGAGTATAGTAGGGGTAAAGGGAATTTCCAGTGGAGCGGTGAAATGC
GTAGAGATTGGAAAGAACACCAACGGCGAAGGCACTTTACTGGGCTATTACTAACACTCAGAGACGAAAGCTAGGGTAGC
AAATGG
>Otu640;uniq=Uniq1319;size=143;
TGGGGAATATTGGACAATGGGCGCAAGCCTGATCCAGCAATACCTCGTGTGTGAAGAAGGCCCTAGGGTTGTAAAGCACT
TTCAATTGGGAAGAAAAGATTAAAGTTAATACCTTTAGTCCTTGACGGTACCTTTAGAAGAAGCACCGGCTAACTCCGTG
CCAGCAGCCGCGGTAATACGGAGGGTGCAAGCGTTAATCGGAATTACTGGGCGTAAAGCGCGCGTAGGTGGTTGCTTAAG
TCAGATGTGAAAGCCCCGGGCTTAACCTGGGAACTGCATTTGATACTGGGCAACTAGAGTATGGTAGAGGGAAGTGGAAT
TCCACATGTAGCGGTGAAATGCGTAGAGATGTGGAGGAACACCAGTGGCGAAGGCGACTTCCTGGACCAATACTGACACT
GAGGTGCGAAAGCGTGGGGAGCAAACAG
>Otu641;uniq=Uniq1321;size=143;
TAAGGAATATTGGACAATGGGCGGAAGCCTGATCCAGCCATGCCGCGTGCAGGAAGACGGCCCTACGGGTTGTAAACTGC
TTTTGTATGGGAAGAATGGCCTTGACTAGTCAGGGTAGAGACGGTACCATAAGAATAAGCACCGGCTAACTCCGTGCCAG
CAGCCGCGGTAATACGGAGGGTGCAAGCGTTATCCGGAATTACTGGGTTTAAAGGGTGCGTAGGCGGCTATATAAGTCAG
GAGTGAAAGGTTCCCGCTAAACGGGAGAAGGTCTTTTGATACTGTATAGCTTGAATAAGGTTGAGGTTAGCGGAATGTGA
CATGTAGCGGTGAAATGCATAGATATGTCATAGAACACCAATTGCGAAGGCAGCTGGCTAGACCTATATTGACGCTGAGG
CACGAAAGCGTGGGGAGCGAACAG
>Otu642;uniq=Uniq1323;size=143;
TCGAGAATCATTCACAATGGAGGCAACTCTGATGGTGCAACGCCGCGTGGAGGATGACGGTCCTAGGATTGTAAACTCCT
GTCATTGGGGAGTAAGACTTATGCGTTAAGAGCGTGTAAGTTTGATAGTACCCAAAGAGGAAGGGACGGCTAACTTCGTG
CCAGCAGCCGCGGTAATACGAAGGTCCCAAGCGTTGTTCGGAATCACTGGGCGTAAAGCGTGTGTAGGCTGCGCGGAAAG
TCAAATGTGAAAGCCCGGGGCTCAACCTCGGAACTGCATTCGATACTCCCGTGCTAGAGTAATGGAGAGGTAAGTGGAAT
TCTCGGTGTAGCAGTGAAATGCGTAGATATCGAGAGGAACATCAATGGCGAAGGCAACTTACTGGACATTTACTGACGCT
CAGACACGAAGGCCAGGGGAGCGAAAGG
>Otu643;uniq=Uniq1324;size=143;
TGGGGAATATTGGACAATGGGCGGAAGCATGATCCAGCAATGCCGCGTGTGTGAAGAAGGCCTTATGGTTGTAAAGCACT
TTAAGCGAGGAGGAGGATACTCTAGATAATACCTAGAGATAGTGGACGTTACTCGCAGAATAAGCACCGGCTAACTCTGT
GCCAGCAGCCGCGGTAATACAGAGGGTGCGAGCGTTAATCGGATTTACTGGGCGTAAAGCGTGCGTAGGCGGCTTTTTAA
GTCGGATGTGAAATCCCCGAGCTTAACTTGGGAATTGCATTCGATACTGGGAAGCTAGAGTATGGGAGAGGATGGTAGAA
TTCCAGGTGTAGCGGTGAAATGCGTAGAGATCTGGAGGAATACCGATGGCGAAGGCAGCCATATGGCCTAATACTGACGC
TGAGGTACGAAAGCATGGGGAGCAAACAG
>Otu644;uniq=Uniq1325;size=143;
TCGAGAATCATTCGCAATGGGGGAAACCCTGACGGTGCGACGCCGCGTGGAGGATGACGGCCCTAGGGTTGTAAACTCCT
GTCATCAGAGAGTAAGGTTCTTTGGTTAATAGCCAGAGGAATTGATAGTATCTGAAGAGGAAGGGACGGCTAACTTCGTG
CCAGCAGCCGCGGTAATACGAAGGTCCCAAGCGTTGTTCGGATTTACTGGGCGTAAAGAGTACGTAGGCGGCAGGGTAAG
TCAGATGTGAAATCCCGGGGCTCAACCCCGGAACTGCATCCGATACTGCCTTGCTAGAGTAATGGAGGGGCATCTGGAAT
TCACGGTGTAGCAGTGAAATGCGTAGATATCGTGAGGAACACTAGTGGCGAAGGCGAGATGCTGGACATTTACTGACGCT
GAGGTACGAAGGCCAGGGTAGCGAAAAG
>Otu645;uniq=Uniq1335;size=142;
TGGGGAATATTGGACAATGGGCGAAAGCCTGATCCAGCCATGCCGCGTGGATGAAGAAGGCCCTAGGGTTGTAAAATCCT
TTCGCTAGGGAAGATAATGACGGTACCTAGTAAAGAAGCCCCGGCTAATTTCGTGCCAGCAGCCGCGGTAATACGAAAGG
GGCTAGCGTTGTTCGGAATTACTGGGCGTAAAGCGCACGTAGGCGGCAATGTAAGTTGGGGGTGAAATCCCGGGGCTCAA
CTCCGGAACTGCCTCCAAAACTACATAGCTAGAGGATGCGAGAGGATAGTGGAATTCCGAGTGTAGAGGTGAAATTCGTA
GATATTCGGAAGAACACCAGTGGCGAAGGCGACTGTCTGGCGCATATCTGACGCTGAGGTGCGAAAGCGTGGGGAGCAAA
CAG
>Otu646;uniq=Uniq1337;size=142;
TGAGGAATCTTCCACAATGGGCGAAAGCCTGATGGAGCAACGCCGCGTGCAGGATGAAGGCCTTCGGGTTGTAAACTGCT
TTTATTAGTGAAGAATATGACGGTAACTAATGAATAAGGGTCGGCTAACTACGTGCCAGCAGCCGCGGTCATACGTAGGA
CCCAAGCGTTATCCGGAGTGACTGGGCGTAAAGAGTTGCGTAGGTGGTTTGTAAAGTGAATAGTGAAATCTGGCGGCTCA
ACCGTACAGGCTATTATTCAAACTCACAAACTCGAGAATGGTAGAGGTTACTGGAATTTCTAGTGTAGGAGTGAAATCCG
TAGATATTAGAAGGAACACCAATGGCGTAGGCAGGTAACTGGACCATTTCTGACACTAAGGCACGAAAGCGTGGGGAGCG
AACCG
>Otu647;uniq=Uniq1342;size=141;
TGGGGAATTTTCCGCAATGGGCGAAAGCCTGACGGAGCAATACCGCGTGAACGAAGAAGGCTTTAGGGTCGTAAAGTTCT
TTTATCAGGGAAGAAGAAGTGACGGTACCTGATGAATCAGCATCGGCTAACTCCGTGCCAGCAGCCGCGGTAAGACGGAG
GATGCAAGCGTTATCCGGAATTATTGGGCGTAAAGCGTACGTAGGCGGCTGAGAAAGTCTGATGTTAAAGGCCACGGCCC
AACTGTGGAGAGGCATTGGAAACTACTCGGCTAGAGTGCGGTAGGGGTAGAGGGAATTCCCGGTGTAGCGGTGAAATGCG
TAGATATCGGGAAGAACACCAGTGGCGAAAGCGCTCTACTGGGCCGCAACTGACGCTGAGGTACGAAAGCTAGGGTAGCG
AAAGG
>Otu648;uniq=Uniq1345;size=141;
TGGGGAATCTTAGACAATGGGGGAAACCCTGATCTAGCCATGCCGCGTGAGTGACGAAGGCCCTAGGGTCGTAAAGCTCT
TTCACCAGGGAAGATAATGACGGTACCTGGAGAAGAAACCCCGGCTAACTCCGTGCCAGCAGCCGCGGTAATACGGAGGG
GGTTAGCGTTGTTCGGAATTACTGGGCGTAAAGCGCGCGTAGGCGGACTGTTAAGTCAGAGGTGAAATCCCGGGGCTCAA
CCCCGGAACTGCCTTTGATACTGGCAGTCTTGAGTTCGAGAGAGGTGAGTGGAACTCCGAGTGTAGAGGTGAAATTCGTA
GATATTCGGAAGAACACCAGTGGCGAAGGCGGCTCACTGGCTCGATACTGACGCTGAGGTGCGAAAGTGTGGGGAGCAAA
CAG
>Otu649;uniq=Uniq1346;size=141;
TGAGGAATTTTCCGCAATGGGCGAAAGCCTGACGGAGCAATACCGCGTGAGGGATGAAGGTCTTCGGATCGTAAACCTCT
TTTTTCAGGGAGGAAGCTCTGACGTGTACCTGAAGAATAAGCATCGGCTAACTCCGTGCCAGCAGCCGCGGTAATACGGA
GGATGCAAGTGTTATCCGGAATTATTGGGCGTAAAGCGTCTGTAGGTGGTTTAATAAGTCTGTGGTTAAAGGTTAAAGCT
TAACTTTAAAAGTGCAATAGATACTGTTAGGCTAGAGTATAGTCGAAGTAGAAGGAATTTCCAGTGAAGCGGTGAAATGC
GTAGATATTGGAAGGAACACCAATGGCGAAGGCATTCTCCTAGACTCTTACTGACACTGAGAGACGAAAGCTAGGGTAGC
AAATGG
>Otu650;uniq=Uniq1347;size=141;
TGGGGAATATTGGACAATGGGCGAAAGCCTGATCCAGCCATGCCGCGTGTGTGAAGAAGGCCTTAGGGTTGTAAAGCACT
TTCAGTAGGGAGGAAAAGCTGTCGGTTAATAACCGCCAGCCCTGACGTTACCTACAGAAGAAGCACCGGCAAACTCCGTG
CCAGCAGCCGCGGTAATACGGAGGGTGCGAGCGTTAATCGGAATTACTGGGCGTAAAGCGCGCGTAGGCGGCCTGATAAG
TTGGATGTGAAAGCCCCGGGCTCAACCTGGGAACTGCATTCAAAACTGTCAGGCTAGAGTATGGTAGAGGATAGTGGAAT
TTCCGGTGTAGCGGTGAAATGCGTAGAGATCGGAAGGAACATCAGTGGCGAAGGCGGCTATCTGGACCAATACTGACGCT
GAGGTGCGAAAGCGTGGGGAGCAAACAG
>Otu651;uniq=Uniq1349;size=141;
TGGGGAATATTGGACAATGGGCGAAAGCCTGATCCAGCCATGCCGCGTGTGTGAAGAAGGTCTTCGGATTGTAAAGCACT
TTAAGTTGGGATGAAGGGCAGTAAGTTAATACCTTGCTGTTTTGACGTTACCAACAGAATAAGCACCGGCTAACTTCGTG
CCAGCAGCCGCGGTAATACGAATGGTGCAAGTGTTAATCGGAATTACTGGGCGTAAAGCGCGCGTAGGTTGTTCGTTAAG
TTGGATGTGAAAGCCCCGGGCTCAACCTGGGAACTGCATCCAAAACTGGCGAGCTAGAGTATGGCAGAGGGTGGTGGAAT
TTCCTGTGTAGCGGTGAAATGCGTAGATATAGGAAGGAACACCAGTGGCGAAGGCGACCACCTGGGCTAATACTGACACT
GAGGTGCGAAAGCGTGGGGAGCAAACAG
>Otu652;uniq=Uniq1355;size=140;
TGGGGAATTTTGGACAATGGGCGAAAGCCTGATCCAGCAATGCCGCGTGCAGGATGAAGGCCCTCGGGTTGTAAACTGCT
TTTGTACGGAACGAAAAGCCTGGGGCTAATATCCTCGGGTCATGACGGTACCGTAAGAATAAGCACCGGCTAACTACGTG
CCAGCAGCCGCGGTAATACGTAGGGTGCAAGCGTTAATCGGAATTACTGGGCGTAAAGCGTGCGCAGGCGGTTTTGTAAG
ACAGTGGTGAAATCCCCGGGCTCAACCTGGGAACTGCCATTGTGACTGCAAGGCTAGAGTGCGGCAGAGGGGGATGGAAT
TCCGCGTGTAGCAGTGAAATGCGTAGATATGCGGAGGAACACCGATGGCGAAGGCAATCCCCTGGGCCTGCACTGACGCT
CATGCACGAAAGCGTGGGGAGCAAACAG
>Otu653;uniq=Uniq1357;size=140;
TGAGGAATATTGGTCAATGGGCGAGAGCCTGAACCAGCCAAGTAGCGTGCAGGAAGACGGCCCTATGGGTTGTAAACTGC
TTTTATAAGGGAATAAAGTGAGTCTCGTGAGACTTTTTGCATGTACCTTATGAATAAGGACCGGCTAATTCCGTGCCAGC
AGCCGCGGTAATACGGAAGGTCCGGGCGTTATCCGGATTTATTGGGTTTAAAGGGAGCGTAGGCCGGAGATTAAGCGTGT
TGTGAAATGTAGATGCTCAACATCTGAACTGCAGCGCGAACTGGTTTCCTTGAGTACGCACAAAGTGGGCGGAATTCGTG
GTGTAGCGGTGAAATGCTTAGATATCACGAAGAACTCCGATTGCGAAGGCAGCTCACTGGAGCGCAACTGACGCTGAAGC
TCGAAAGTGCGGGTATCGAACAG
>Otu654;uniq=Uniq1362;size=139;
TGAGGAATATTGGACAATGGCCGGAAGGTTGATCCAGCCATGCCGCGTGCAGGATGACGGCCCTATGGGTTGTAAACTGC
TTTTACACGGGAAGAAACCTCCCCTCGTGAGGGGAGCTGACGGTACCGTGAGAATAAGGACCGGCTAACTCCGTGCCAGC
AGCCGCGGTAATACGGAGGGTCCGAGCGTTATCCGGAATCATTGGGTTTAAAGGGTCCGTAGGCGGGCCTATAAGTCAGG
GGTGAAAGGCCACGGCTCAACCGTGGGACTGCCCTTGATACTGTAGGTCTTGAGTTATAGTGGGGTTGCCGGAACATGTG
GTGTAGCGGTGAAATGCATAGATATCACATAGAACACCGATCGCGAAGGCAGGTGACCAACTATATACTGACGCTGATGG
ACGAAAGCGTGGGTAGCGAACGG
>Otu655;uniq=Uniq1363;size=139;
TAGGGAATCTTCCGCAATGGACGAAAGTCTGACGGAGCAACGCCGCGTGAGTGAAGAAGGTTTTCGGATCGTAAAACTCT
GTTGTTAGAGAAGAACAAGGATGAGAGTAACTGCTCGTCCCTTGACGGTATCTAACCAGAAAGCCATGGCTAACTACGTG
CCAGCAGCCGCGGTAATACGTAGATGGCAAGCGTTGTCCGGATTTATTGGGCGTAAAGCGAGCGCAGGCGGTTCTTTAAG
TCTGATGTGAAAGCCCCTGGCTCAACCAGGGAGGGTCATTGGAAACTGGAGAACTTGAGTGCAGAAGAGGAAAGTGGAAT
TCCATGTGTAGCGGTGAAATGCGTAGATATATGGAGGAACACCAGTGGCGAAGGCGACTTTCTGGTCTGTAACTGACGCT
GAGGCTCGAAAGCATGGGGAGCAAACAG
>Otu656;uniq=Uniq1364;size=139;
TGGGGAATATTGCACAATGGGCGCAAGCCTGATGCAGCGACGCCGCGTGCGGGATGGAGGCCTTCGGGTTGTAAACCGCT
TTTGTTCAAGGGCAAGGCACGGTCTTTGGCCGTGTTGAGTGGATTGTTCGAATAAGCACCGGCTAACTACGTGCCAGCAG
CCGCGGTAATACGTAGGGTGCAAGCGTTATCCGGATTTATTGGGCGTAAAGGGCTCGTAGGCGGTTCGTCGCGTCCGGTG
TGAAAGTCCATCGCTTAACGGTGGATCCGCGCCGGGTACGGGCGGGCTTGAGTGCGGTAGGGGAGACTGGAATTCCCGGT
GTAACGGTGGAATGTGTAGATATCGGGAAGAACACCAATGGCGAAGGCAGGTCTCTGGGCCGTTACTGACGCTGAGGAGC
GAAAGCGTGGGGAGCGAACAG
>Otu657;uniq=Uniq1365;size=139;
TGGGGAATATTGCGCAATGGGGGAAACCCTGACGCAGCCATGCCGCGTGTGTGAAGAAGGCTTTCGGGTTGTAAAGCACT
TTCAGCAGTGAGAAAAAGCCAGGGGTTAATACCGCCTGGTCTTGATGTTAACTGCACAAGAAGCACCGGCTAACTCCGTG
CCAGCAGCCGCGGTAATACGGAGGGTGCAAGCGTTAATCGGAATTACTGGGCGTAAAGCGCGCGTAGGCGGTGTGTTAAG
TCGGATGTGAAAGCCCCGGGCTCAACCTGGGAATTGCATTCGATACTGGCAGACTGGAATGCGGGAGAGGGAGGTAGAAT
TCCATGTGTAGCGGTGAAATGCGTAGATATATGGAGGAATACCAGTGGCGAAGGCGGCCTCCTGGCCTGACATTGACGCT
GAGGTGCGAAAGCGTGGGGAGCAAACAG
>Otu658;uniq=Uniq1367;size=139;
TGGGGAATATTGGACAATGGGGGCAACCCTGATCCAGCCATGCCGCGTGTGTGATGACGGCCTTAGGGTTGTAAAGCACT
TTCAGCAGTGAAGATAATGACATTAACTGCAGAAGAAGCCCCGGCTAACTTCGTGCCAGCAGCCGCGGTAATACGAAGGG
GGCTAGCGTTGTTCGGAATCACTGGGCGTAAAGCGTACGTAGGCGGATTGATAAGTTAGGGGTGAAATCCCGGGGCTTAA
CCCCGGAACTGCCTTTGATACTGTCAGTCTTGAGTTCGAGAGAGGTGAGTGGAACTCCGAGTGTAGAGGTGAAATTCGTA
GATATTCGGAAGAACACCAGTGGCGAAGGCGGCTCACTGGCTCGATACTGACGCTGAGGTACGAAAGCGTGGGGAGCAAA
CAG
>Otu659;uniq=Uniq1371;size=139;
TGGGGAATCTTGCACAATGGAGGAAACTCTGATGCAGCGATGCCGCGTGAGTGAAGAAGGCCCTTGGGTTGTAAAGCTCT
TTCGTCGGGGAAGAAAATGACTGTACCCGAATAAGAAGGTCCGGCTAACTTCGTGCCAGCAGCCGCGGTAATACGAAGGG
ACCTAGCGTAGTTCGGAATTACTGGGCTTAAAGAGTTCGTAGGTGGTTGAAAAAGTTGGTGGTGAAATCCCAGAGCTTAA
CTCTGGAACTGCCATCAAAACTTTTCAGCTAGAGTATGATAGAGGAAAGCAGAATTTCTAGTGTAGAGGTGAAATTCGTA
GATATTAGAAAGAATACCAATTGCGAAGGCAGCTTTCTGGATCATTACTGACACTGAGGAACGAAAGCATGGGTAGCGAA
GAG
>Otu660;uniq=Uniq1372;size=138;
TAGGGAATATTGGTCAATGGGCGAGAGCCTGAACCAGCCATGCCGCGTGCAGGAAGACGGCCTTCTGGGTTGTAAACTGC
TTTTATATGGGAAGAAAAAGGTCTTGCGAGACAAATTGCCGGTACCATATGAATAAGCACCGGCTAACTCCGTGCCAGCA
GCCGCGGTAATACGGAGGGTGCAAGCGTTGTCCGGATTTATTGGGTTTAAAGGGTGCGTAGGTGGTCCTTTAAGTCAGTG
GTGAAAGCCTGCAGCTTAACTGTAGAACTGCCATTGATACTGGAGGACTTGAGTATAGATAAGGTAGGCGGAATTGATGA
TGTAGCGGTGAAATGCATAGATATCATCAGGAACTCCGATTGCGAAGGCAGCTTACTGGTCTATAACTGACGCTGAGGCA
CGAAAGCGTGGGGAGCGAACAG
>Otu661;uniq=Uniq1373;size=138;
TGGGGAATATTGGACAATGGGCGAAAGCCTGATCCAGCAATGCCGCGTGAGTGATGAAGGCCTTAGGGTTGTAAAGCTCT
TTTACCAGGGATGATAATGACAGTACCTGGAGAATAAGCTCCGGCTAACTCCGTGCCAGCAGCCGCGGTAATACGGAGGG
AGCTAGCGTTGTTCGGAATTACTGGGCGTAAAGCGCGCGTAGGCGGCATACCAAGTCAGGGGTGAAATCCCGGGGCTCAA
CCCCGGAACTGCCCTTGAAACTGGTACGCTAGAATATTGGAGAGGTAAGTGGAATTCCGAGTGTAGAGGTGAAATTCGTA
GATATTCGGAAGAACACCAGTGGCGAAGGCGACTTACTGGACAATTATTGACGCTGAGGTGCGAAAGCGTGGGGAGCAAA
CAG
>Otu662;uniq=Uniq1376;size=138;
TCGAGAATCATTCGCAATGGGCGAAAGCCTGACGGTGCGACGCCGCGTGGAGGATGAAGGCCCTAGGGTCGTAAACTCCT
GTCATCAGGGAGTAAAAACTTATATAGTAACTGATATGGGTCTTGATAGTACCTGAAGAGGAAGGGACGGCAAACTTCGT
GCCAGCAGCCGCGGTAATACGAAGGTCCCAAGCGTTGTTCGGATTTACTGGGCGTAAAGAGTCTGTAGGCGGCGCGGTAA
GTCAGATGTGAAATCCCAAGGCTCAACCTTGGAACTGCATCCGATACTGCCGTGCTAGAGTATTGGAGGGGAGTTTGGAA
TTCTCGGTGTAGCAGTGAAATGCCTAGATATCGAGAGGAACACTAGTGGCGAAAGCGAAACTCTGGACAATAACTGACGC
TGAGAGACGAAGGCCAGGGTAGCGAAAAG
>Otu663;uniq=Uniq1378;size=138;
TGGGGAATATTGGACAATGGGCGAAAGCCTGATCCAGCAACGCCGCGTGAGGGATGACGGCCTTCGGGTTGTAAACCTCT
TTCAGCAGGGACGAAGCGCAAGTGACGGTACCTGCAGAAGAAGCACCGGCCAACTACGTGCCAGCAGCCGCGGTAATACG
TAGGGTGCGAGCGTTGTCCGGAATTATTGGGCGTAAAGGGCTCGTAGGCGGTTTGTCGCGTCGGGAGTGAAAACTCAGGG
CTTAACCCTGAGCCTGCTTCCGATACGGGCAGACTAGAGGTATGCAGGGGAGAACGGAATTCCTGGTGTAGCGGTGAAAT
GCGCAGATATCAGGAGGAACACCGGTGGCGAAGGCGGTTCTCTGGGCATTACCTGACGCTGAGGAGCGAAAGTGTGGGGA
GCGAACAG
>Otu664;uniq=Uniq1381;size=137;
TGGGGAATCTTAGACAATGGGGGAAACCCTGATCTAGCCATGCCGCGTGAGTGACGAAGGCCCTAGGGTCGTAAAGCTCT
TTCGCCAGGGATGATAATGACAGTACCTGGTAAAGAAACCCCGGCTAACTCCGTGCCAGCAGCCGCGGTAATACGGAGGG
GGTTAGCGTTGTTCGGAATTACTGGGCGTAAAGCGCGCGTAGGCGGATTGGAAAGTTGGGGGTGAAATCCCAGGGCTCAA
CCCTGGAACTGCCTCCAAAACTATCAGTCTAGAGTTCGAGAGAGGTGAGTGGAACTCCGAGTGTAGAGGTGAAATTCGTA
GATATTCGGAAGAACACCAGTGGCGAAGGCGGCTCACTGGCTCGATACTGACGCTGAGGTGCGAAAGTGTGGGGAGCAAA
CAG
>Otu665;uniq=Uniq1382;size=137;
TAAGGAATATTGCGCAATGGGCGAAAGCCTGACGCAGCGACGCCGCGTGTGGGAGGAAGCCTTTCGGGGTGTAAACCACT
GTCAGAGGGGAAGAACACCATCGTTCCAAATAGGACGGTGACTGACGGTACCCTCAGAGGAAGCGCCGGCTAACTCCGTG
CCAGCAGCCGCGGTAAGACGGAGGGCGCAAGCGTTGTTCGGAATTACTGGGCGTAAAGCGCGGGCAGGTGGTCCGTTAAG
TCGTCTGTGAAAATCCGGGGCTCAACCCCGTGAAATGCAGGCGATACTGGCGGACTGGAGATCGGTAGAGGCTAGCGGAA
TTCCTGGTGTAGCGGTGGAATGCGTAGATATCAGGAAGAACACCCGTGGCGAAGGCGGCTAGCTGGGCCGAGTCTGACAC
TCATCCGCGAAAGCGTGGGGAGCAAACAG
>Otu666;uniq=Uniq1383;size=137;
TGGGGAATATTGGACAATGGGCGCAAGCCTGATCCAGCCATGCCGCGTGTGTGATGAAGGCCCTAGGGTTGTAAAGCACT
TTCAACGGTGAAGATAATGACGGTAACCGTAGAAGAAGCTCCGGCTAACTTCGTGCCAGCAGCCGCGGTAATACGAAGGG
AGCTAGCGTTGTTCGGAATTACTGGGCGTAAAGCGCGCGTAGGCGGGCTATTAAGTTAGGGGTGAAATCCCGGGGCTCAA
CCCCGGAACTGCCCTTGATACTGGTAGTCTAGAGTTCGAGAGAGGTGAGTGGAATTCCGAGTGTAGAGGTGAAATTCGTA
GATATTCGGAGGAACACCAGTGGCGAAGGCGGCTCACTGGCTCGATACTGACGCTGAGGTGCGAAAGTGTGGGGAGCAAA
CAG
>Otu667;uniq=Uniq1386;size=137;
TGGGGAATATTGGACAATGGGCGGAAGCCTGATCCAGCCATGCCGCGTGTGTGAAGAAGGCCTTTTGGTTGTAAAGCACT
TTAAGCGAGGAGGAGGCTACTTGGATTAATACTCTAGGATAGTGGACGTTACTCGCAGAATAAGCACCGGCTAACTCTGT
GCCAGCAGCCGCGGTAATACAGAGGGTGCGAGCGTTAATCGGATTTACTGGGCGTAAAGCGTGCGTAGGCGGCTTCTTAA
GTCGGATGTGAAATCCCTGAGCTTAACTTAGGAATTGCATTCGATACTGGGAAGCTAGAGTATGGGAGAGGATGGTAGAA
TTCCAGGTGTAGCGGTGAAATGCGTAGAGATCTGGAGGAATACCGATGGCGAAGGCAGCCATCTGGCCTAATACTGACGC
TGAGGTACGAAAGCATGGGGAGCAAACAG
>Otu668;uniq=Uniq1389;size=137;
TGGGGAATATTGGACAATGGGCGCAAGCCTGATCCAGCCATGCCGCGTGTGTGAAGAAGGCCTTCGGGTTGTAAAGCACT
TTCAGCGAGGAGGAAAGGAGGGTTGCTAATATCAGCCGTCTGTGACGTTACTCGCAGAAGAAGCACCGGCTAACTCCGTG
CCAGCAGCCGCGGTAATACGGAGGGTGCAAGCGTTAATCGGAATTACTGGGCGTAAAGCGTGCGTAGGCGGCCTTTTAAG
TTGGATGTGAAAGCCCCGGGCTCAACCTGGGAACGGCATCCAAAACTGAGAGGCTCGAGTGCGGAAGAGGAGTGTGGAAT
TTCCTGTGTAGCGGTGAAATGCGTAGATATAGGAAAGAACACCAGTGGCGAAGGCGACACTCTGGTCTGACACTGACGCT
GAGGTACGAAAGCGTGGGGAGCAAACAG
>Otu669;uniq=Uniq1391;size=137;
TGGGGAATATTGGACAATGGGGGGAACCCTGATCCAGCAATACCGCGTGTGTGAAGAAGGCCTGCGGGTTGTAAAGCACT
TTCAGTGGGGAAGAAAAGCGGATGGTTAATACCCATCGGTCTTGACGTTACCCACAGAAGAAGCACCGGCTAACTCCGTG
CCAGCAGCCGCGGTAATACGGAGGGTGCGAGCGTTAATCGGAATTACTGGGCGTAAAGCGCGCGTAGGCGGCTTGGTCAG
TCAGATGTGAAATCCCAGGGCTTAACCTTGGAACTGCATTTGATACTGCTAGGCTAGAGTATGTTAGAGGAAAGCGGAAT
TCCGGGTGTAGCGGTGAAATGCGTAGATATCCGGAGGAACATCAGTGGCGAAGGCGGCTTTCTGGAACGATACTGACGCT
GAGGTGCGAAAGCGTGGGGAGCAAACAG
>Otu670;uniq=Uniq1392;size=137;
TCGAGAATCTTCGGCAATGCGCGAAAGCGTGACCGAGCAATGCCGCGTGCGGGATGAAGGCCCTCGGGTTGTAAACCGTG
AAAGTGAGGAGGAAGGCCCTGTGAAGAGCAGGGCTTGACCGATCCACAGTAAGGACGGGCTAAGTTCGTGCCAGCAGCCG
CGGTAACACGAACCGTCCAAACGTTATTCGGAATCATTGGGCTTAAAGGGTGCGTAGGCGGTGCGTTAAGTCGGGTGTGA
AATCCCTCAGCTCAACTGAGGAACTGCGCCCGATACTGACGTGCTCGAGGGAGACAGAGGTGAGCGGAACTGATGGTGGA
GCGGTGAAATGCATTGATATCATCAGGAACACCGGTGGCGAAAGCGGCTCACTGGGTCTCTTCTGACGCTGAGGCACGAA
AGCTAGGGTAGCGAACGG
>Otu671;uniq=Uniq1393;size=137;
TAAGGAATATTGGACAATGGAGGCAACTCTGATCCAGCCATCCCGCGTGTAGGAAGACTGCCCTATGGGTTGTAAACTAC
TTTTAGATAGGAAGAACGGCCGAGATTTACTCTTGGTGTGACGGTACTATCAGAATAAGCACCGGCTAACTCCGTGCCAG
CAGCCGCGGTAATACGGAGGGTGCAAGCGTTATCCGGAATCACTGGGTTTAAAGGGTGCGTAGGCGGCCTGGTAAGTCAG
AGGTGAAATGCACGAGCTTAACTGGTGAATTGCCTTTGAAACTATCAAGCTAGAATTATGTTGAGGTCAGCGGAATGAGT
CATGTAGCGGTGAAATGCATAGATATGACTTAGAACACCAATTGCGTAGGCAGCTGGCTGGGCATATATTGACGCTGAGG
CACGAAAGCGTGGGGAGCGAACAG
>Otu672;uniq=Uniq1395;size=137;
TGGGGAATTTTCTGCAATGGGCGAAAGCCTGACAGAGCAATACCGCGTGAGGGATGAAGGCCTGTGGGTCGTAAACCTCT
TTTTTCAAGGAGGAAGTTCTGACGTGTACTTGAAGAATAAGCATCGGCTAACTCCGTGCCAGCAGCCGCGGTAAGACGGA
GGATGCAAGTGTTATCCGGAATTACTGGGCGTAAAGCGTCTGTAGGTGGTTTAGTAAGTCGATTGTTAAAGCTTGAGGCT
TAACTTCAAAACAGCAATGGAAACTGCTAGACTTGAGTATGGTAGAGGTAAAAGGAATTTCCAGTGGAGCGGTGAAATGC
GTAGATATTGGAAAGAACACCGATGGCGAAGGCATTTTACTGGGCCATAACTGACACTCAGAGACGAAAGCTAGGGTAGC
AAATGG
>Otu673;uniq=Uniq1396;size=136;
TGGGGGATATTGCACAATGGAGGAAACTCTGATGCAGCGACGCCGCGTGAGTGAAGAAGTATTTCGGTATGTAAAGCTCT
ATCAGCAGGGAAGATGATGACGGTACCTGACTAAGAAGCCCCGGCTAACTACGTGCCAGCAGCCGCGGTAATACGTAGGG
GGCAAGCGTTATCCGGATTTACTGGGTGTAAAGGGAGCGCAGGCGGTTTGGCAAGTTGAGAGTGGAAGCAGGGGGCTCAA
CCCCCTGACTGCTCCCAAAACTGTTAAACTTGAGTATGGGAGAGGCAGGCGGAATTCCTAGTGTAGCGGTGAAATGCTTA
GATATTAGGAAGAACACCGGTGGCGAAGGCGGCCTGCTGGACCAAAACTGACGCTGAGGCTCGAAAGCGTGGGTAGCAAA
CAG
>Otu674;uniq=Uniq1397;size=136;
TGGGGAATCTTGCACAATGGGCGAAAGCCTGATGCAGCGACGCCGCGTGGGGGATGAAGGCCCTAGGGTCGTAAACCCCT
TTCAGTAGGGACGAAAATGACGGTACCTACAGAAGAAGGTCCGGCCAACTACGTGCCAGCAGCCGCGGTAAGACGTAGGG
ACCGAGCGTTGTCCGGATTTATTGGGCGTAAAGGGCTCGTAGGCGGTTACGTAAGTCGGATGTGAAAACTCCAGGCTCAA
CTTGGAGACGCCATCCGATACTGCGTTGACTTGAGTCCGGTAGAGGAGTGTGGAATTCCTAGTGTAGCGGTGAAATGCGC
AGATATTAGGAGGAACACCTATTGCGAAGGCAGCACTCTGGGCCGGTACTGACGCTGAGGAGCGAAAGCATGGGTAGCAA
ACAG
>Otu675;uniq=Uniq1398;size=136;
TGGGGAATATTGGACAATGGGCGCAAGCCTGATCCAGCCATGCCGCGTGTGTGAAGAAGGTCTTCGGATTGTAAAGCACT
TTAAGTTGGGAGGAAGGGCAGTAGATTAATACTCTGCTGTTTTGAAGTTACCAACAGAATAAGCACAGGCTAACTCTGTG
CCAGCAGCCGCGGTAATACAGAGGGTGCAAGCGTTAATCGGAATTACTGGGCGTAAAGCGCGCGTAGGCGGCTAGGTAAG
ATGGGTGTGAAATCCCCGGGCTCAACCTGGGAACTGCATCCATAACTGCCTGGCTAGAGTACAGTAGAGGGTGGTGGAAT
TTCCTGTGTAGCGGTGAAATGCGTAGATATAGGAAGGAACACCAGTGGCGAAGGCGACCACCTGGACTGATACTGACGCT
GAGGTGCGAAAGCGTGGGGAGCAAACAG
>Otu676;uniq=Uniq1399;size=136;
TAGGGAATCTTGGTCAATGGGCGAAAGCCTGAACCAGCGATGCCGCGTGTGTGAAGAAGGCCTTAGGGTTGTAAAGCACT
TTCAGCAGTGAAGAAACCCCGGTGGTTAATAGCCGCCGGATTTGACGTTAACTGCAGAAGAAGCACCGGCTAACTCCGTG
CCAGCAGCCGCGGTAATACGGAGGGTGCGAACGTTAATCGGAATTACTGGGCGTAAAGCGCGCGTAGGTGGTTTGATAAG
TGGGATGTGAAAGCCCCGGGCTCAACCTGGGAACTGCATTCCAAACTGTCAGGCTAGAGTATGGTAGAGGGAGGTAGAAT
TTCCTGTGTAGCGGTGAAATGCGTAGATATAGGAAGGAATACCGGTGGCGAAGGCGGCCTCCTGGACCAATACTGACACT
GAGGTGCGAAAGCGTGGGGAGCAAACAG
>Otu677;uniq=Uniq1400;size=136;
TGGGGAATATTGGACAATGGGCGAAAGCCTGATCCAGCCATGCCGCGTGGATGAAGAAGGCCCTAGGGTTGTAAAATCCT
TTCGCTAGGGAAGATAATGACGGTACCTAGTAAAGAAGCCCCGGCTAATTTCGTGCCAGCAGCCGCGGTAATACGAAAGG
GGCTAGCGTTGTTCGGAATTACTGGGCGTAAAGCGCACGTAGGCGGCCTGCCAAGTTAGAGGTGAAATCCCGGAGCTCAA
CTCCGGAACTGCCTTTAAAACTGGTAAGCTAGAGGATGTGAGAGGAGTGTGGAATTCCGAGTGTAGAGGTGAAATTCGTA
GATATTCGGAAGAACACCAGTGGCGAAGGCGACACTCTGGCACATTACTGACGCTGAGGTGCGAAAGCGTGGGGAGCAAA
CAG
>Otu678;uniq=Uniq1401;size=136;
TGGGGAATTTTGGACAATGGGCGCAAGCCTGATCCAGCAATGCCGCGTGAGTGAAGAAGGCCTTCGGGTTGTAAAGCTCT
TTTGTCAGGGAAGAAACGGTAGGAGCTAATATCTCTTGCTAATGACGGTACCTGAAGAATAAGCACCGGCTAACTACGTG
CCAGCAGCCGCGGTAATACGTAGGGTGCAAGCGTTAATCGGAATTACTGGGCGTAAAGCGTGCGCAGGCGGTTTTGTAAG
TTTGTCGTGAAATCCCCGGGCTTAACCTGGGAATTGCGATGAAGACTGCAAGGCTAGAATCTGGCAGAGGGGGGTAGAAT
TCCACGTGTAGCAGTGAAATGCGTAGAGATGTGGAGGAACACCGATGGCGAAGGCAGCCCCCTGGGTAAAGATTGACGCT
CATGCACGAAAGCGTGGGGAGCAAACAG
>Otu679;uniq=Uniq1402;size=136;
TGGGGAATATTGGACAATGGGGGCAACCCTGATCCAGCAATGCCGCGTGTGTGAAGAAGGCCTGCGGGTTGTAAAGCACT
TTCAGTAGAGAAGAAAAGCTTACGGTTAATACCCGTGAGTCTTGACGTAACCTACAGAAGAAGCACCGGCTAACTCCGTG
CCAGCAGCCGCGGTAATACGGAGGGTGCGAGCGTTAATCGGAATTACTGGGCGTAAAGCGCGCGTAGGCGGTTTTGTAAG
TCGGATGTGAAATCCCCGGGCTTAACCTGGGAACTGCATTCGATACTGCATAACTAGAGTATGGTAGAGGGAAGTGGAAT
TTCCGGTGTAGCGGTGAAATGCGTAGATATCGGAAGGAACACCAGTGGCGAAGGCGACTTCCTGGGCCAATACTGACGCT
GAGGTGCGAAAGCGTGGGGAGCAAACAG
>Otu680;uniq=Uniq1403;size=135;
TGGGGAATATTGCACAATGGGGGGAACCCTGATGCAGCGACGCCGCGTGAGTGATGAAGTATTTCGGTATGTAAAGCTCT
ATCAGCAGGGAAGATAATGACGGTACCTGACTAAGAAGCACCGGCTAAATACGTGCCAGCAGCCGCGGTAATACGTATGG
TGCAAGCGTTATCCGGATTTACTGGGTGTAAAGGGTGCGTAGGTGGCAAGGCAAGTCTGAAGTGAAAATCCGGGGCTCAA
CCCCGGAACTGCTTTGGAAACTGTTTAGCTGGAGTACAGGAGAGGTAAGTGGAATTCCTAGTGTAGCGGTGAAATGCGTA
GATATTAGGAGGAACACCAGTGGCGAAGGCGACTTACTGGACTGCTACTGACACTGAGGCACGAAAGCGTGGGGAGCAAA
CAG
>Otu681;uniq=Uniq1405;size=135;
TGGGGAATCTTGCACAATGGGCGCAAGCCTGATGCAGCAACGCCGCGTGCGGGAAGAAGGCCCTAGGGTTGTAAACCGCT
TTCAGGAGGGAAGAAAATGACGGTACCTCCAGAAGAAGGTGCGGCCAACTACGTGCCAGCAGCCGCGGTGACACGTAGGC
ACCAAGCGTTATCCGGATTTATTGGGCGTAAAGAGCTCGTAGGCGGTTCGGTAAGTCGGGTGTGAAAATCCAAGGCTCAA
CCTTGGGACGCCACCCGATACTGCTGTGACTCGAGTGCAGTAGGGGAGCAGGGAATTCCTGGTGTAGCGGTGAAATGCGC
AGATATCAGGAGGAACACCAGTGGCGAAGGCGCTGCTCTGGGCTGTAACTGACGCTGAGGAGCGAAAGCATGGGTAGCAA
ACAG
>Otu682;uniq=Uniq1407;size=135;
TGAGGAATTTTCCGCAATGGGCGAAAGCTTGACGGAGCAATACCGCGTGAGGGATGACGGCCTTCGGGTTGTAAACCTCT
TTTTTCAGGGAAGAAGATATGACGTGTACCTGAAGAATAAGCATCGGCTAACTCCGTGCCAGCAGCCGCGGTAAGACGGA
GGATGCAAGTGTTATCCGGAATTATTGGGCGTAAAGCGTCTGTAGGTGGTTTAATAAGTCTGTTGTTAAAGGTTAAAGCT
TAACTTTAAAGTTGCAATGGATACTGTTAGGCTTGAGTATAATCGAGGTAGAAGGAATTTCCAGTGAAGCGGTGAAATGC
GTAGATATTGGAAAGAACACCAATGGCGAAAGCATTCTGCCAGATTTTGACTGACACTGAGAGACGAAAGCTAGGGTAGC
AAATGG
>Otu683;uniq=Uniq1408;size=135;
TAGGGAATATTGCACAATGGAGGAAACTCTGATGCAGCCATGCCGCGTGTGTGAAGAAGGCCTTAGGGTTGTAAAGCACT
TTCAGTAAGGAAGAAAAAGCAGGGTTAATACCCCTGTCTTATGACATTACTTACAGAAGAAGCACCGGCTAACTCCGTGC
CAGCAGCCGCGGTAATACGGAGGGTGCGAACGTTAATCGGAATTACTGGGCGTAAAGCGCGCGTAGGCGGTTTATTAAGT
GGGATGTGAAAGCCCCGGGCTTAACCTGGGAACTGCATTCCAAACTGACAAACTAGAGTACGAGAGAGGGGGGTAGAATT
CAGAGTGTAGCGGTGAAATGCGTAGATATTCTGAGGAATACCAGTGGCGAAGGCGGCCCCCTGGCTTGATACTGACGCTG
AGGTGCGAAAGCGTGGGGAGCAAACAG
>Otu684;uniq=Uniq1409;size=135;
TGGGGAATATTGGACAATGGGCGAAAGCCTGATCCAGCAATGCCGCGTGAGTGATGAAGGCCTTAGGGTTGTAAAGCTCT
TTTACCCGGGATGATAATGACAGTACCGGGAGAATAAGCCCCGGCTAACTCCGTGCCAGCAGCCGCGGTAATACGGAGGG
GGCTAGCGTTGTTCGGAATTACTGGGCGTAAAGCGCACGTAGGCGGCTTTGTAAGTTAGGGGTGAAAGCCCGGAGCTCAA
CTCCGGAACTGCCCTTAAGACTGCATCGCTTGAATCATGGAGAGGTTAGTGGAATTCCGAGTGTAGAGGTGAAATTCGTA
GATATTCGGAAGAACACCAGTGGCGAAGGCGACTAACTGGACATGTATTGACGCTGAGGTGCGAAAGCGTGGGGAGCAAA
CAG
>Otu685;uniq=Uniq1410;size=135;
TGGGGAATATTGCGCAATGGGCGAAAGCCTGACGCAGCGACGCCGCGTGGGGGATGACGGCCTTCGGGTTGTAAACCTCT
TTCAGCAGGGACGAAGCGAAAGTGACGGTACCTGCAGAAGAAGCACCGGCCAACTACGTGCCAGCAGCCGCGGTAATACG
TAGGGTGCAAGCGTTGTCCGGAATTATTGGGCGTAAAGAGCTCGTAGGCGGTTTGTCGCGTCGGCTGTGAAAACCCGGAG
CTCAACTCCGGGCCTGCAGTCGATACGGGCAGACTTGAGTGTTGCAGGGGAGACTGGAATTCCTGGTGTAGCGGTGAAAT
GCGCAGATATCAGGAGGAACACCGGTGGCGAAGGCGGGTCTCTGGGCAACAACTGACGCTGAGGAGCGAAAGCGTGGGGA
GCGAACAG
>Otu686;uniq=Uniq1412;size=135;
TGGGGAATCTTGCACAATGGGCGCAAGCCTGATGCAGCAACGCCGCGTGCGGGAAGACGGCCCTAGGGTTGTAAACCGCT
TTCAGGAGGGAAGAAAATGACGGTACCTCCAGAAGAAGGTGCGGCCAACTACGTGCCAGCAGCCGCGGTGACACGTAGGC
ACCAAGCGTTATCCGGATTCATTGGGCGTAAAGAGCTCGTAGGCGGTTCGGTAAGTCGGGTGTGAAAATCCAAGGCTCAA
CCTTGGGACGCCACCCGATACTGCTGTGACTCGAGTGCGGTAGGGGAGCGGGGAATTCCTGGTGTAGCGGTGAAATGCGC
AGATATCAGGAGGAACACCAGTGGCGAAGGCGCCGCTCTGGGCCGTAACTGACGCTGAGGAGCGAAAGCATGGGTAGCAA
ACAG
>Otu687;uniq=Uniq1413;size=134;
TGGGGAATATTGCACAATGGGGGAAACCCTGATGCAGCGACGCCGCGTGAAGGAAGAAGTATCTCGGTATGTAAACTTCT
ATCAGCAGGGAAGATAATGACGGTACCTGACTAAGAAGCCCCGGCTAACTACGTGCCAGCAGCCGCGGTAATACGTAGGG
GGCAAGCGTTATCCGGATTTACTGGGTGTAAAGGGAGCGTAGACGGAGCAGCAAGTCTGATGTGAAAGGCAGGGGCTCAA
CCCCTGGACTGCATTGGAAACTGTTGATCTTGAGTACCGGAGGGGTAAGCGGAATTCCTAGTGTAGCGGTGAAATGCGTA
GATATTAGGAGGAACACCAGTGGCGAAGGCGGCTTACTGGACGGTAACTGACGTTGAGGCTCGAAAGCGTGGGGAGCAAA
CAG
>Otu688;uniq=Uniq1414;size=134;
TAGGGAATATTGGTCAATGGGGGCAACCCTGAACCAGCCATGCCGCGTGCAGGAAGAAGGCCTTCTGGGTTGTAAACTGC
TTTTATACGGGAAGATTAAGGGGATGCGTCCCTGTATGACTGTACCGTAAGAATAAGCACCGGCTAACTCCGTGCCAGCA
GCCGCGGTAATACGGAGGGTGCAAGCGTTGTCCGGAATTATTGGGTTTAAAGGGTGCGTAGGCGGCGTATTAAGTCTGAG
TTGAAATCCTGCAGCTTAACTGTAGAACTGGCTTGGATACTGGTATGCTTGAGTACACTGAAGGTAGGCGGAATTTATGA
TGTAGCGGTGAAATGCATAGATATCATAAAGAACACCGATTGCGAAGGCAGCTTACTGTAGTGTAACTGACGCTGAGGCA
CGAAAGCGTGGGTAGCGAACAG
>Otu689;uniq=Uniq1416;size=134;
TCGAGAATCATTCACAATGGGCGAAAGCCTGATGGTGCGACGCCGCGTGGAGGATGACAGCCCTAGGGTTGTAAACTCCT
GTCATGAGAGAGTAAAGACTTAACGTTAATACCGTTGGGTCCTGATAGTATCTCAAGAGGAAGGGACGGCTAACTTCGTG
CCAGCAGCCGCGGTAATACGAAGGTCCCAAGCGTTGTTCGGAATTACTGGGCGTAAAGCGTGCGTAGGTGGCATGGTAAG
TCAGATGTGAAATCCCGGGGCTCAACCCCGGAACTGCATCCGATACTGCCAAGCTAGAGTAGTGGAGGGGAGTCTGGAAT
TCACGGTGTAGCAGTGAAATGCGTAGATATCGTGAGGAACACTAGTGGCGAAGGCGAGACTCTGGACACTAACTGACACT
GAGGCACGAAGGCTAGGGTAGCGAAAGG
>Otu690;uniq=Uniq1419;size=134;
TGGGGAATCTTAGACAATGGGGGAAACCCTGATCTAGCCATGCCGCGTGAGCGATGAAGGCCTTAGGGTTGTAAAGCTCT
TTCGCCAGGGATGATAATGACAGTACCTGGTAAAGAAGCCCCGGCTAACTCCGTGCCAGCAGCCGCGGTAATACGGAGGG
GGCTAGCGTTGTTCGGAATTACTGGGCGTAAAGCGCGCGTAGGCGGACTATTAAGTCAGGGGTGAAATCCCGGGGCTCAA
CCCCGGAACTGCCCTTGATACTGGTAGTCTTGAGTTCGAGAGAGGTGAGTGGAATTCCGAGTGTAGAGGTGAAATTCGTA
GATATTCGGAGGAACACCAGTGGCGAAGGCGGCTCACTGGCTCGATACTGACGCTGAGGTGCGAAAGCGTGGGGAGCAAA
CAG
>Otu691;uniq=Uniq1420;size=134;
TGGGGAATATTGCACAATGGGGGAAACCCTGATGCAGCGACGCCGCGTGAGTGAAGAAGTAATTCGTTATGTAAAGCTCT
ATCAGCAGGGAAGAAAAAGGCATACATGCCTAAATGACGGTACCTGAATAAGAAGCCCCGGCTAACTACGTGCCAGCAGC
CGCGGTAATACGTAGGGGGCAAGCGTTATCCGGATTTACTGGGTGTAAAGGGAGCGTAGACGGCAGTGCAAGTCTGGAGT
GAAAGGCGGGGGCTCAACCCCCGGACTGCTCTGGAAACTGTACAGCTGGAGTGCAGGAGAGGTAAGTGGAATTCCTAGTG
TAGCGGTGAAATGCGTAGATATTAGGAGGAACACCAGTGGCGAAGGCGGCCACCTGGACGACAACTGACGCTGAGGTGCG
AAAGCGTGGGTAGCAAACAG
>Otu692;uniq=Uniq1421;size=134;
TGGGGAATTTTGGACAATGGGGGCAACCCTGATCCAGCCATGCCGCGTGCGGGAAGAAGGCCTTCGGGTTGTAAACCGCT
TTCACATAGGACGAAATGGTGCAGGTTAATAGCCTGTATCGCTGACGGTACTGTGAGAAGAAGCACCGGCTAACTACGTG
CCAGCAGCCGCGGTAATACGTAGGGTGCAAGCGTTAATCGGAATTACTGGGCGTAAAGCGTGCGCAGGCGGCTTTTTAAG
ACAGGTGTGAAATCCCCGGGCTTAACCTGGGAATTGCGCTTGTGACTGGAAGGCTTGAGTGCGGCAGAGGGGGATGGAAT
TCCTGGTGTAGCAGTGAAATGCGTAGATATCAGGAGGAACACCGATGGCGAAGGCAGTCCCCTGGGTCGACACTGACGCT
CATGCACGAAAGCGTGGGGAGCAAACAG
>Otu693;uniq=Uniq1423;size=134;
TGGGGAATTTTCCGCAATGGGCGCAAGCCTGACGGAGCAACGCCGCGTGCGGGAGGACGGCCTGTGGGTTGTAAACCGCT
TTTATCAGGGAAGAAGGTCTGACGGTACCTGATGAATCAGCATCGGCTAACTCCGTGCCAGCAGCCGCGGTAAGACGGAG
GATGCAAGCGTTATCCGGAATTATTGGGCGTAAAGCGTCTGCAGGTGGCCATACAAGTCTGCTGTTAAAGCTCGGGGCTC
AACTCCGAATCGGCAGTGGAAACTGTGTAGCTAGAGTGCGGTAGGGGTAGAGGGAATTCCCAGTGTAGCGGTGAAATGCG
TAGATATTGGGAAGAACACCAGTGGCGAAGGCGCTCTACTGGGCCGCAACTGACACTGAGGGACGAAAGCTAGGGGAGCG
AATGG
>Otu694;uniq=Uniq1434;size=133;
TGGGGAATATTGGACAATGGGGGCAACCCTGATCCAGCAATGCCGCGTGTGTGAAGAAGGCCTGCGGGTTGTAAAGCACT
TTCAGTAGAGAAGAAAAAGCCTCGGGTTAATACCCCTTGGTCTTGACGTAACCTACAGAAGAAGCACCGGCTAACTCCGT
GCCAGCAGCCGCGGTAATACGGAGGGTGCGAGCGTTAATCGGAATTACTGGGCGTAAAGCGCGCGTAGGCGGTTTTGTAA
GTCAGATGTGAAAGCCCCGGGCTTAACCTGGGAATTGCATTTGATACTGCATGACTAGAGTATGGTAGAGGGAAGTGGAA
TTTCCGGTGTAGCGGTGAAATGCGTAGATATCGGAAGGAACACCAGTGGCGAAGGCGACTTCCTGGGCCAATACTGACGC
TGAGGTGCGAAAGCGTGGGGAGCAAACAG
>Otu695;uniq=Uniq1441;size=133;
TGGGGAATATTGCACAATGGGGGAAACCCTGATGCAGCGACGCCGCGTGAGCGATGAAGTATTTCGGTATGTAAAGCTCT
ATCAGCAGGGAAGAAAATGACGGTACCTGACTAAGAAGCCCCGGCTAACTACGTGCCAGCAGCCGCGGTAATACGTAGGG
GGCAAGCGTTATCCGGATTTACTGGGTGTAAAGGGAGCGTAGACGGCATGGCAAGCCAGATGTGAAAGCCCGGGGCTCAA
CCCCGGGACTGCATTTGGAACTGTCAGGCTAGAGTGTCGGAGAGGAAAGCGGAATTCCTAGTGTAGCGGTGAAATGCGTA
GATATTAGGAGGAACACCAGTGGCGAAGGCGGCTTTCTGGACGATGACTGACGTTGAGGCTCGAAAGCGTGGGGAGCAAA
CAG
>Otu696;uniq=Uniq1443;size=132;
TGGGTAATATTGGACAATGGGCGCAAGCCTGATCCAGCCATGCCGCGTGAGTGATGAAGGTCTTAGGATTGTAAAGCTCT
TTCACCGGTGAAGATAATGACGGTAACCGGAGAAGAAGCCCCGGCTAACTTCGTGCCAGCAGCCGCGGTAATACGAAGGG
GGCTAGCGTTGTTCGGAATTACTGGGCGTAAAGCGCACGTAGGCGGATATTTAAGTCAGTGGTGAAATCCCAGAGCTCAA
CTCTTGAACTGCCTTTGATACTGGGTATCTTGAGTATGGAAGAGGTGAGTGGAATTCCTAGTGTAGAGGTGAAATTCGTA
GATATTCGGAGGAACACCAGTGGCGAAGGCGGCTCACTTGTCCATTACTGACGCTGAGGTGCGAAAGCGTGGGGAGCAAA
CAG
>Otu697;uniq=Uniq1446;size=132;
TGGGGAATATTGGACAATGGGCGCAAGCCTGATCCAGCCATGCCGCGTGTGTGAAGAAGGCTTTCGGGTTGTAAAGCACT
TTCAGCGGGGAGGAAAGGTTGTTGGTTAATACCCAGCAGCTGTGACGTTACCCGCAGAAGAAGCACCGGCTAACTCCGTG
CCAGCAGCCGCGGTAATACGGAGGGTGCGAGCGTTAATCGGAATTACTGGGCGTAAAGCGTGCGTAGGCGGTGATCTAAG
TGGGATGTGAAAGCCCCGGGCTCAACCTGGGAACTGCACCCCAAACTGGGTCGCTAGAGTACAGCAGAGGCGTGTGGAAT
TTCCTGTGTAGCGGTGAAATGCGTAGATATAGGAAGGAACACCAGTGGCGAAGGCGACACGCTGGGCTGATACTGACGCT
GAGGTACGAAAGCGTGGGGAGCAAACAG
>Otu698;uniq=Uniq1450;size=132;
TAGGGAATCTTGCGCAATGGGCGAAAGCCTGACGCAGCAACGCCGCGTGGGGGATGAAGGCCTTCGGGTCGTAAACCCCT
TTCAGCAGGGACGAAAATGACGGTACCTGCAGAAGAAGATCCGGCCAACTACGTGCCAGCAGCCGCGGTAATACGTAGGG
ATCGAGCGTTGTCCGGAATTATTGGGCGTAAAGAGCTCGTAGGCGGTTCGGTAAGTCGGGTGTGAAAATCCAGGGCTCAA
CCCTGGGACGCCACCCGATACTGCTGTGACTAGAGTCCGGTAGAGGAGCGTGGAATTCCTGGTGTAGCGGTGAAATGCGC
AGATATCAGGAGGAACACCAGCGGCGAAGGCGGCGCTCTGGGCCGGTACTGACGCTGAGGAGCGAAGGCGTGGGGAGCAA
ACAG
>Otu699;uniq=Uniq1451;size=132;
TGGGGAATATTGCACAATGGGCGCAAGCCTGATGCAGCCATGCCGCGTGTGTGAAGAAGGCCTTCGGGTTGTAAAGCACT
TTCAGTCAGGAGGAAAGGTTTGTAGTTAATAGCTGCGAGCTGTGACGTTACTGACAGAAGAAGCACCGGCTAACTCCGTG
CCAGCAGCCGCGGTAATACGGAGGGTGCGAGCGTTAATCGGAATTACTGGGCGTAAAGCGTACGCAGGCGGTTTGTTAAG
CGAGATGTGAAAGCCCCGGGCTCAACCTGGGAACTGCATTTCGAACTGGCAAACTAGAGTGTGATAGAGGGTGGTAGAAT
TTCAGGTGTAGCGGTGAAATGCGTAGAGATCTGAAGGAATACCGATGGCGAAGGCAGCCACCTGGGTCGACACTGACGCT
CATGTACGAAAGCGTGGGGAGCAAACAG
>Otu700;uniq=Uniq1454;size=132;
TGGGGAATATTGCACAATGGGCGAAAGCCTGATGCAGCGACGCCGCGTGAGGGATGACGGCCTTCGGGTTGTAAACCTCT
TTCAGCAGGGAAGAAGCGAAAGTGACGGTACCTGCAGAAGAAGCACCGGCTAACTACGTGCCAGCAGCCGCGGTAATACG
TAGGGTGCGAGCGTTGTCCGGAATTATTGGGCGTAAAGAGCTTGTAGGCGGTTTGTCGCGTCTGCTGTGAAAATCCGGGG
CTCAACCCCGGACTTGCAGTGGGTACGGGCAGACTAGAGTGTGGTAGGGGAGACTGGAATTCCTGGTGTAGCGGTGAAAT
GCGCAGATATCAGGAGGAACACCGATGGCGAAGGCAGGTCTCTGGGCCACTACTGACGCTGAGAAGCGAAAGCATGGGGA
GCGAACAG
>Otu701;uniq=Uniq1455;size=132;
TGGGGAATTTTCCGCAATGGGCGAAAGCCTGACGGAGCAATACCGCGTGAGGGATGACGGCCTATGGGTTGTAAACCTCT
TTTTTCAGGGAGGAATCAAGTGACGTGTACCTGAAGAATAAGCATCGGCTAACTCCGTGCCAGCAGCCGCGGTAAGACGG
AGGATGCAAGTGTTATCCGGAATCACTGGGCGTAAAGCGTCTGTAGGTGGTCCAATAAGTCAACTGTTAAATCTTGAGGC
TCAACCTCAAAATCGCAGTCGAAACTATTAGACTAGAGTATAGTAGGGGTAAAGGGAATTTCCAGTGGAGCGGTGAAATG
CGTAGAGATTGGAAAGAACACCGATGGCGAAGGCACTTTACTGGGCTATTACTAACACTCAGAGACGAAAGCTAGGGTAG
CAAATGG
>Otu702;uniq=Uniq1458;size=132;
TGGGGAATATTGGACAATGGGCGCAAGCCTGATCCAGCCATGCCGCGTGTGTGAAGAAGGCCTTCGGGTTGTAAAGCACT
TTCAGCGAGGAGGAAGGGTGGTGTGTTAATAGCACATCATTTTGACGTTACTCGCAGAAGAAGCACCGGCTAACTCTGTG
CCAGCAGCCGCGGTAATACAGAGGGTGCAAGCGTTAATCGGAATTACTGGGCGTAAAGCGCACGTAGGCGGTTAGTTAAG
TTGGATGTGAAAGCCCCGGGCTCAACCTGGGAATTGCATTCAAAACTGGCTAACTAGAGTATGTGAGAGGGGGGTAGAAT
TCCAAGTGTAGCGGTGAAATGCGTAGAGATTTGGAGGAATACCAGTGGCGAAGGCGGCCCCCTGGCACAATACTGACGCT
GAGGTGCGAAAGCGTGGGGAGCAAACAG
>Otu703;uniq=Uniq1460;size=131;
TCGAGAATCTTCCGCAATGGACGAAAGTCTGACGGAGCGACGCCGCGTGCGGGATGAAGGCCCTCGGGTTGTAAACCGCT
GTCAGAGGGGAGCAAATTTTGAGCGATCCTCAGAGGAAGCACAGGCTAAGTTCGTGCCAGCAGCCGCGGTAATACGAACT
GTGCAAACGTTATTCGGAATCACTGGGCTTAAAGGGTGCGTAGGCGGCAATGCAGGTCAGATGTGAAATCCCACGGCTCA
ACCGTGGAACTGCGTTTGAAACCGCATTGCTTGAGGAAGACAGAGGTGAGCGGAACTGATGGTGGAGCGGTGAAATGCGT
TGATATCATCAGGAACACCGGTGGCGAAAGCGGCTCACTGGGTCTTTTCTGACGCTGAGGCACGAAAGCTAGGGGAGCGA
ACGG
>Otu704;uniq=Uniq1464;size=131;
TGGGGAATATTGCACAATGGGGGAAACCCTGATGCAGCCATGCCGCGTGTGTGAAGAAGGCCTTCGGGTTGTAAAGCACT
TTCAGTTGTGAGGAAAGGTTGTTGGTTAATACCCAACAGCTGTGACGTTAACAACAGAAGAAGCACCGGCTAACTCCGTG
CCAGCAGCCGCGGTAATACGGAGGGTGCAAGCGTTAATCGGAATTACTGGGCGTAAAGCGCACGCAGGCGGTTTGTTAAG
CTAGATGTGAAAGCCCCGGGCTCAACCTGGGATGGTCATTTAGAACTGGCAGACTAGAGTTTTGGAGAGGGGAGTGGAAT
TCCAGGTGTAGCGGTGAAATGCGTAGATATCTGGAGGAACATCAGTGGCGAAGGCGACTCTCTGGCCAAAGACTGACGCT
CATGTGCGAAAGTGTGGGTAGCGAACAG
>Otu705;uniq=Uniq1467;size=131;
TAGGGAATCTTGGTCAATGGGCGAAAGCCTGAACCAGCCATGCCGCGTGTGCGAAGAAGGCCCTAGGGTTGTAAAGCACT
TTCAGTCGCGAAGAAATCCTTAAGGTTAATAACCTTGAGGTTTGACGTTAACGACAGAAGAAGATCCGGCTAACTCCGTG
CCAGCAGCCGCGGTAATACGGAGGGATCGAACGTTAATCGGAATTACTGGGCGTAAAGCGCGCGTAGGCGGTTTGTTAAG
TGGGATGTGAAAGCCCCGGGCTCAACCTGGGAACTGCATTCCAAACTGGCAGACTAGAGTATGGTAGAGGGTGGTAGAAT
TTCCTGTGTAGCGGTGAAATGCGTAGATATAGGAAGGAATACCGATGGCGAAGGCAGCCACCTGGACCAATACTGACGCT
GAGGTGCGAAAGCGTGGGGAGCAAACAG
>Otu706;uniq=Uniq1469;size=131;
TGAGGAATATTGGACAATGGGCGAAAGCCTGATCCAGCAATACCGCGTGGGTGATGAAGGCCTTAGGGTTGTAAAGCCCT
TTCAGTAGGGAAGATAATGACGGTACCTACAGAAGAAGCACCGGCTAACTCCGTGCCAGCAGCCGCGGTAATACGGAGGG
TGCTAGCGTTGTTCGGAATTACTGGGCGTAAAGAGTGCGTAGGCGGTTTGGTAAGTTGGGAGTGAAATCCCGGGGCTTAA
CCCCGGAATTGCTTTCAAAACTGCCTGACTAGAGTGTGGTAGGGGACAGTGGAATTCCTAGTGTAGGGGTGAAATCCGTA
GATATTAGGAGGAACACCAGAGGCGAAGGCGACTGTCTGGGCCATTGCTGACGCTAAGGCACGAAAGCGTGGGGAGCGAA
CAG
>Otu707;uniq=Uniq1470;size=130;
TGGGGAATTTTCTGCAATGGGCGCAAGCCTGACAGAGCAATACCGCGTGAGGGAAGAAAGCCCACAGGGTTGTAAACCTC
TTTTATCAAGGAAGAAGTTCTGACGTTACTTGATGAATAAGCATCGGCTAACTCCGTGCCAGCAGCCGCGGTAAGACGGG
GGATGCAAGTGTTATCCGGAATCACTGGGCGTAAAGCGTTTGTAGGTGGTCTAGTAAGTCTATTATTAAAGCTTGAAGCT
TAACTTCAAAAATGTAATAGAAACTATTAGACTTGAGGATAGTAGGGGTAAAGGGAATTTCCAGTGGAGCGGTGAAATGC
GTAGAGATTGGAAGGACCACCGATGGCGAAGGCACTTTACTGGGCTATTTCTGACACTAAGAGACGAAAGCTAGGGTAGC
GAATGG
>Otu708;uniq=Uniq1472;size=130;
TGGGGAATATTGGACAATGGGCGCAAGCCTGATCCAGCAATACCGCGTGTGTGAAGAAGGCCTTAGGGTTGTAAAGCACT
TTTATGTGGGAAGAAGGTTTATTGGTTAATAACCGGTAAACTTGACGGTACCACAAGAATAAGCACCGGCTAACTCCGTG
CCAGCAGCCGCGGTAATACGGAGGGTGCGAGCGTTAATCGGAATTACTGGGCGTAAAGGGTACGTAGGCGGCTTAATAAG
TCAGATGTGAAATCCCCGGGCTTAACCTGGGAACTGCATTTGAAACTGTTTGGCTAGAGTGAGTGAGAGGTTAGTGGAAT
TCCAGGCGTAGCGGTGAAATGCGTAGAGGTCTGGAGGAACATCAGTGGCGAAGGCGACTAACTGGCACTACACTGACGCT
GAGGTACGAAAGCGTGGGGAGCGAACAG
>Otu709;uniq=Uniq1474;size=130;
TGGGGAATATTGCGCAATGGAGGAAACTCTGACGCAGCCATGCCGCGTGGGTGAAGAAGGCCTTCGGGTTGTAAAGCCCT
TTCAACGGTGAAGATGATGACTGTAGCCGTAGAAGAAGCCCCGGCTAACTTCGTGCCAGCAGCCGCGGTAATACGAAGGG
GGCAAGCGTTGTTCGGAATTACTGGGCGTAAAGGGCGCGTAGGCGGACTGACCAGTCAGGGGTGAAATCCCGGGGCTCAA
CCTCGGAACTGCCTTTGATACTGTCAGTCTAGAGTCTGTGAGAGGATGACGGAATACCCAGTGTAGAGGTGAAATTCGTA
GATATTGGGTAGAACACCGGTGGCGAAGGCGGTCATCTGGCGCAGCACTGACGCTGAGGCGCGAAAGCGTGGGGAGCGAA
CAG
>Otu710;uniq=Uniq1480;size=130;
TGGGGAATATTGGACAATGGGGGAAACCCTGATCCAGCAATGCCATGTGTGTGAAGAAGGCTCTAGGGTTGTAAAGCACT
TTAGTTGGGGAGGAAAGCCTATAAGTTAATAGCTGGTGGGAAGGACGTTACCCAAAGAATAAGGACCGGCTAACTCCGTG
CCAGCAGCCGCGGTAATACGGGGGGTCCGAGCGTTAATCGGAATTACTGGGCGTAAAGGGTCTGTAGGTGGTTTGTTAAG
TCAGATGTGAAAGCCCAGGGCTCAACCTTGGAACTGCATTTGATACTGGCAAACTAGAGTATGGTAGAGGAATGGGGAAT
TTCTGGTGTAGCGGTGAAATGCGTAGAGATCAGAAGGAACACCAATGGCGAAGGCAACATTCTGGACCAATACTGACACT
GAGGGACGAAAGCGTGGGGATCAAACAG
>Otu711;uniq=Uniq1482;size=130;
TGGGGAATTTTGGACAATGGGCGCAAGCCTGATCCAGCAATGCCGCGTGAGTGAAGAAGGCCTTCGGGTTGTAAAGCTCT
TTTGTCAGGGAAGAAACGGTTCCGGCTAATATCTGGAGCTAATGACGGTACCTGAAGAATAAGCACCGGCTAACTACGTG
CCAGCAGCCGCGGTAATACGTAGGGTGCAAGCGTTAATCGGAATTACTGGGCGTAAAGCGTGCGCAGGCGGTTTTGTAAG
TCTGTCGTGAAAGCCCCGGGCTCAACCTGGGAATTGCGATGGAGACTGCAAGGCTTGAATCTGGCAGAGGGGGGTAGAAT
TCCACGTGTAGCAGTGAAATGCGTAGAGATGTGGAGGAACACCGATGGCGAAGGCAGCCCCCTGGGTCAAGATTGACGCT
CATGCACGAAAGCGTGGGGAGCAAACAG
>Otu712;uniq=Uniq1483;size=130;
TAGGGAATATTGGTCAATGGGGGCAACCCTGAACCAGCCATGCCGCGTGCAGGAAGACAGCCTTCTGGGTTGTAAACTGC
TTTTGACAGGGAAGAAAGTTGGTCTTGCGAGACCTTTTGACGGTACCTGTAGAATAAGCACCGGCTAACTCCGTGCCAGC
AGCCGCGGTAATACGGAGGGTGCAAGCGTTGTCCGGATTTATTGGGTTTAAAGGGTGCGTAGGCGGATAAATAAGTCAGT
GGTGAAATACTTCAGCTTAACTGGAGAGGTGCCATTGATACTGTATATCTTGAGTGAAGTCGAAGTAGGCAGAATTGATG
GTGTAGCGGTGAAATGCATAGATATCATCAAGAATACCGATAGCGAAGGCAGCTTACTTGGTTTCAACTGACGCTGATGC
ACGAAAGCGTGGGGAGCGAACAG
>Otu713;uniq=Uniq1487;size=129;
TAGGGAATATTGGTCAATGGGCGAGAGCCTGAACCAGCCATGCCGCGTGCAGGAAGAAGGCCTTCTGGGTTGTAAACTGC
TTTTATATAGGAAGAAAAAGGTCTTGCGAGACCAACTGACGGTACTATATGAATAAGCACCGGCTAACTCCGTGCCAGCA
GCCGCGGTAATACGGAGGGTGCAAGCGTTGTCCGGATTTATTGGGTTTAAAGGGTACGTAGGTGGGCTATTAAGTCAGTG
GTGAAAGCCTGCAGCTTAACTGTAGAACTGCCATTGATACTGATAGTCTTGAGTATGGTCGAGGTAGGCAGAATTTATGG
TGTAGCGGTGAAATGCATAGATACCATAAGGAATACCGATAGCGAAGGCAGCTTACTGGGCCGTTACTGACACTAATGTA
CGAAAGCGTGGGGAGCGAACAG
>Otu714;uniq=Uniq1488;size=129;
TGGGTAATATTGGACAATGGGCGGAAGCCTTATCCAGCCATGCCGCTTGTGTGAAGAATGCCTTTTGGTTGTAAAGCACT
TTAAGCGAGGAGGAGGCTACTCTAGATAATACCTAGAGATAGTGGACGTTACTCGCAGAATAAGCACCGGCTAACTCTGT
GCCAGCAGCCGCGGTAATACAGAGGGTGCGAGCGTTAATCGGATTTACTGGGCGTAAAGCGTGCGTAGGCTGCTGATTAA
GTCGGATGTGAAATCCCTGAGCTTAACTTAGGAATTGCATTCGATACTGGTCAGCTAGAGTATGGGAGAGGATGGTAGAA
TTCCAGGTGTAGCGGTGAAATGCGTAGAGATCTGGAGGAATACCGATGGCGAAGGCAGCCATCTGGCCTAATACTGACGC
TGAGGTACGAAAGCATGGGGAGCAAACAG
>Otu715;uniq=Uniq1489;size=129;
TGGGGAATATTGCGCAATGGGGGCAACCCTGACGCAGCCATGCCGCGTGTGTGAAGAAGGCCTTCGGGTTGTAAAGCACT
TTCACTTGGGAAGAAAAGCTCGTAGTTAATACCTGCGAGCCGTGACATTACCTTGAGAAGAAGCACCGGCTAACTCCGTG
CCAGCAGCCGCGGTAATACGGAGGGTGCGAGCGTTAATCGGAATTACTGGGCGTAAAGCGCGCGTAGGCGGTTTGTTAAG
TCGGATGTGAAAGCCCCGGGCTCAACCTGGGAACTGCACCCGATACTGGCCGACTGGAGTGCGAGAGAGGGAGGTAGAAT
TCCACGTGTAGCGGTGAAATGCGTAGATATGTGGAGGAATACCGGTGGCGAAGGCGGCCTCCTGGCTCGACACTGACGCT
GAGGTGCGAAAGCGTGGGGAGCAAACAG
>Otu716;uniq=Uniq1491;size=129;
TGGGGAATATTGCACAATGGGGGAAACCCTGATGCAGCCATGCCGCGTGTGTGAAGAAGGCCTTCGGGTTGTAAAGCACT
TTCAGTGGGGAGGAAAGGGTGATGCTTAATACGTATCATCTGTGACGTTACCCACAGAAGAAGCACCGGCTAACTCCGTG
CCAGCAGCCGCGGTAATACGGAGGGTGCGAGCGTTAATCGGAATTACTGGGCGTAAAGCGTGCGTAGGCGGATAGTTAAG
CGAGATGTGAAATCCCGGGGCTCAACCTCGGAACTGCATTTCGAACTGGCTGTCTAGAGTCTTGTAGAGGGTGGTGGAAT
TTCCAGTGTAGCGGTGAAATGCGTAGAGATTGGAAGGAACATCAGTGGCGAAGGCGGCCACCTGGACAAAGACTGACGCT
GAGGCACGAAAGCGTGGGGAGCGAACAG
>Otu717;uniq=Uniq1494;size=128;
TGGGGAATTTTGGACAATGGGCGCAAGCCTGATCCAGCAATGCCGCGTGCAGGATGAAGGCCTTCGGGTTGTAAACTGCT
TTTGTACGGAACGAAAAGCCCTGGATTAATACCCTGGGGTCATGACGGTACCGTAAGAATAAGCACCGGCTAACTACGTG
CCAGCAGCCGCGGTAATACGTAGGGTGCGAGCGTTAATCGGAATTACTGGGCGTAAAGCGTGCGCAGGCGGTTTTGTAAG
ACAGAGGTGAAATCCCCGGGCTCAACCTGGGAACTGCCTTTGTGACTGCAAGGCTAGAGTACGGCAGAGGGGGATGGAAT
TCCGCGTGTAGCAGTGAAATGCGTAGATATGCGGAGGAACACCGATGGCGAAGGCAATCCCCTGGGCCTGTACTGACGCT
CATGCACGAAAGCGTGGGGAGCAAACAG
>Otu718;uniq=Uniq1496;size=128;
TGAGGAATTTTCCGCAATGGGCGAAAGCCTGACGGAGCAATACCGCGTGAGGGACGACGGCTTTCGGGTTGTAAACCTCT
TTTTTCAGGGAAGAAGTTCTGACGTGTACCTGAAGAATAAGCATCGGCTAACTCCGTGCCAGCAGCCGCGGTAAGACGGG
GGATGCAAGTGTTATCCGGAATTATTGGGCGTAAAGAGTCTGTAGGTGGTTTAATAAGTCTTTTGTTAAAGGTTAAAGCT
CAACTTTAGAATTGCAATTGATACTGTTAGGCTTGAGTAAAGTCGAGGCAGAAGGAATTTCCAGTGAAGCGGTGAAATGC
GTAGATATTGGAAGGAACACCGATGGCGAAGGCATTCTGCCAGGCTTTTACTGACACTGAGAGACGAAAGCTAGGGTAGC
AAATGG
>Otu719;uniq=Uniq1501;size=128;
TAGGGAATCTTCCGCAATGGACGAAAGTCTGACGGAGCAACGCCGCGTGAACGATGAAGGCCTTCGGGTCGTAAAGTTCT
GTTGTCAGGGAAGAACAAGTACCGGAGTAACTGCCGGTACCTTGACGGTACCTGACCAGAAAGCCACGGCTAACTACGTG
CCAGCAGCCGCGGTAATACGTAGGTGGCAAGCGTTGTCCGGAATTATTGGGCGTAAAGCGCGCGCAGGCGGTTCCTTAAG
TCTGATGTGAAAGCCCCCGGCTCAACCGGGGAGGGTCATTGGAAACTGGGGAACTTGAGTGCAGAAGAGGAGAGCGGAAT
TCCACGTGTAGCGGTGAAATGCGTAGAGATGTGGAGGAACACCAGTGGCGAAGGCGGCTCTCTGGTCTGTAACTGACGCT
GAGGCGCGAAAGCGTGGGGAGCGAACAG
>Otu720;uniq=Uniq1503;size=128;
TGAGGAATATTGGACAATGGGGGAAACCCTGATCCAGCAACGCCGCGTGAATGATGAAGGTCTTAGGATTGTAAAGTTCT
TTCGTCTGTGATGATAATGACATTAGCAGAAAAAGAAGTCCCGGCTAACTTCGTGCCAGCAGCCGCGGTAATACGAAGGG
GACTAGTGTTGTTCGGATTTATTGGGCTTAAAGAGCTCGTAGGCGATCTTTTAAGTAAAATGTGAAAGCTCTAGGCTTAA
CCAAGAAATTGCATTTTATACTGATTGAATTGAGTTTGATAGAGGAAAGCAGAACTTCTAGTGTAGAGGTGAAATTCATA
GATATTAGAAGGAATACCGAAAGCGAAGGCAGCTTTCTGGATCATAACTGACGCTGTTGAGCGAAAGCGTGGGGAGCAAA
CAG
>Otu721;uniq=Uniq1504;size=128;
TGGGGAATATTGGACAATGGGGGAAACCCTGATCCAGCAATGCCGCGTGAGTGAAGAAGGCCTTAGGGTTGTAAAACTCT
TTCACCCGTGAAGATGATGACGGTAGCGGGAGAAGAAGCTCCGGCTAACTCCGTGCCAGCAGCCGCGGTAATACGGAGGG
GGCTAGCGTTGCTCGGAATTACTGGGCGTAAAGCGCGCGTAGGCGGTGATTCTAGTTAGATGTGAAAGGCCTGGGCTTAA
CCTAGGAACTGCATTTAATACTGGATCGCTAGAATCCGAGAGAGGGTAGTGGAATTCCCAGTGTAGAGGTGAAATTCGTA
GATATTGGGAAGAACACCAGTGGCGAAGGCGGCTACCTGGCTCGGTATTGACGCTGAGGTGCGAAAGCGTGGGGAGCAAA
CAG
>Otu722;uniq=Uniq1511;size=127;
TGGGGAATATTGCACAATGGGGGAAACCCTGATGCAGCGACGCCGCGTGAGCGAAGAAGTATTTCGGTATGTAAAGCTCT
ATCAGCAGGGAAGAAAATGACGGTACCTGACTAAGAAGCACCGGCTAAATACGTGCCAGCAGCCGCGGTAATACGTATGG
TGCAAGCGTTATCCGGATTTACTGGGTGTAAAGGGAGCGTAGACGGTTGTGTAAGTCTGATGTGAAAGCCCGGGGCTCAA
CCCCGGGACTGCATTGGAAACTATGTAACTAGAGTGTCGGAGAGGTAAGCGGAATTCCTAGTGTAGCGGTGAAATGCGTA
GATATTAGGAGGAACACCAGTGGCGAAGGCGGCTTACTGGACGATCACTGACGTTGAGGCTCGAAAGCGTGGGGAGCAAA
CAG
>Otu723;uniq=Uniq1512;size=127;
TGAGGAATTTTCCGCAATGGGCGCAAGCCTGACGGAGCAATGCCGCGTGGACGATGAAGGCTTTTGGGTCGTAAACTCCT
TTTCTTAGTGAAGAAAATAGACGGTAGCTAAGGAATAAGCATCGGCTAATTCCGTGCCAGCAGCCGCGGTAATACGGAAG
ATGCAAGCGTTATTCGGAATTATTGGGCGTAAAGCGTCTGTAGGTGGCTTTTTAAGTCTACTGTTAAATATCAAGGCTCA
ACCTTGAAAAAGCGGTCTGAAACTAAAAAGCTGGAGTTTAGTAGAGGTAAAGGGAATTCTCGGTGTAGTGGTGAAATGCG
TAGATATCGGGAAGAACACCGGTGGCGAAGGCGCTTTACTGGGCTAAAACTGACACTGAGAGACGAAAGCTAGGGGAGCA
AATAG
>Otu724;uniq=Uniq1514;size=127;
TAGGGAATATTGGGCAATGGGCGCAAGCCTGACCCAGCCATGCCGCGTGCAGGAAGACGGCCTTCGGGTTGTAAACTGCT
TTTATACGGGAAGAACTGCGACCTGCGGGTCGCGCTGACGGTACCGTACGAATAAGCACCGGCTAACTCCGTGCCAGCAG
CCGCGGTAATACGGAGGGTGCGAGCGTTGTCCGGATTTATTGGGTTTAAAGGGTACGTAGGCGGTATATTAAGTCAGTGG
TGAAATTCTGCAGCTCAACTGTAGGCGTGCCATTGATACTGGTATACTTGAGTGTTGTAAGGGTGGGCGGAATTCCGCAT
GTAGCGGTGAAATGCATAGATATGCGGAGGAACACCGAAAGCGAAGGCAGCTCACTAGGCAACAACTGACGCTGAGGTAC
GAAAGCGTGGGGAGCGAACAG
>Otu725;uniq=Uniq1519;size=126;
TGGGGAATATTGGACAATGGGCGAAAGCCTGATCCAGCCATGCCGCGTGAGTGATGAAGGCCCTAGGGTTGTAAAGCTCT
TTCAACGGTGAAGATGATGACGGTAGCCGTAGAAGAAGCCCCGGCTAACTCCGTGCCAGCAGCCGCGGTAATACGGAGGG
GGCGAGCGTTGTTCGGAATTACTGGGCGTAAAGGGCGCGTAGGCGGCCAGTTGCGTTAGATGTGAAAGCCCCGGGCTCAA
CCCGGGAGGTGCATTTAATACGGGCTGGCTTGAATGCGGCAGGGGATGGTGGAATTCCCAGTGTAGAGGTGAAATTCGTA
GATATTGGGAAGAACACCGATGGCGAAGGCAGCCATCTGGGCCGTTATTGACGCTGAGGCGCGAAAGCGTGGGGAGCGAA
CAG
>Otu726;uniq=Uniq1521;size=126;
TGGGGAATATTGGACAATGGGCGAAAGCCTGATCCAGCCATGCCGCGTGTGTGAAGAAGGTCTTCGGATTGTAAAGCACT
TTAAGTTGGGAGGAAGGGCATTAACCTAATACGTTAGTGTTTTGACGTTACCGACAGAATAAGCACCGGCTAACTTCGTG
CCAGCAGCCGCGGTAATACGAAGGGTGCAAGCGTTAATCGGAATTACTGGGCGTAAAGCGCGCGTAGGTGGTTTGTTAAG
TTGAATGTGAAAGCCCCGGGCTCAACCTGGGAACTGCATCCAAAACTGGCAAGCTAGAGTATGGCAGAGGGTGGTGGAAT
TTCCTGTGTAGCGGTGAAATGCGTAGATATAGGAAGGAACACCAGTGGCGAAGGCGACCACCTGGGCTAATACTGACACT
GAGGTGCGAAAGCGTGGGGAGCAAACAG
>Otu727;uniq=Uniq1525;size=126;
TGGGGAATATTGCACAATGGGGGAAACCCTGATGCAGCCATGCCGCGTGTGTGAAGAAGGCTCTAGGGTTGTAAAGCACT
TTCAATTGGGAGGAAAAGTTAACGGATAATACCCGTTAGCCTTGACGTTACCTTTAGAAGAAGCACCGGCAAACTCCGTG
CCAGCAGCCGCGGTAATACGGAGGGTGCGAGCGTTAATCGGAATTACTGGGCGTAAAGCGCGCGTAGGCGGATAATTAAG
TCAGCTGTGAAAGCCCCGGGCTCAACCTGGGAACTGCAGTTGATACTGGTTATCTAGAGTACAGTAGAGGGTGGTGGAAT
TTCCTGTGTAGCGGTGAAATGCGTAGATATGGGAAGGAACATCAGTGGCGAAGGCGGCCACCTGGACTGATACTGACGCT
GAGGTGCGAAAGCGTGGGGAGCGAACAG
>Otu728;uniq=Uniq1530;size=126;
TGGGGAATCTTGCGCAATGGGCGAAAGCCTGACGCAGCCATGCCGCGTGAATGATGAAGGTCTTAGGATTGTAAAATTCT
TTCACCGGGGACGATAATGACGGTACCCGGAGAAGAAGCCCCGGCTAACTTCGTGCCAGCAGCCGCGGTAATACGAAGGG
GGCTAGCGTTGCTCGGAATTACTGGGCGTAAAGGGAGCGTAGGCGGACATTTAAGTCAGGGGTGAAATCCCGGGGCTCAA
CCTCGGAATTGCCTTTGATACTGGGTGTCTTGAGTGTGAGAGAGGTATGTGGAACTCCGAGTGTAGAGGTGAAATTCGTA
GATATTCGGAAGAACACCAGTGGCGAAGGCGACATACTGGCTCATTACTGACGCTGAGGCTCGAAAGCGTGGGGAGCAAA
CAG
>Otu729;uniq=Uniq1531;size=126;
TGGGGAATATTGCGCAATGGGGGAAACCCTGACGCAGCAACGCCGCGTGTGGGATGACAGCTTTCGGGTTGTAAACCACT
TTCAGTGATGACGAAAATGACGGTAATCACAGAAGAAGGTCCGGCCAACTACGTGCCAGCAGCCGCGGTAACACGTAGGG
ACCGAGCGTTGTCCGGATTTATTGGGCGTAAAGAGCTCGTAGGCGGTTTTGTAAGTCGGATGTGAAAACTCAGGGCTCAA
CCCGGAGACGCCATCCGATACTGCAATGACTAGAGTCCGGTAGGGGAAGATGGAATTCCTGGTGTAGCGGTGGAATGCGC
AGATATCAGGAGGAACACCAATGGCGAAGGCAGTCTTCTGGGCCGGTACTGACGCTGAGGAGCGAAAGCATGGGGAGCAA
ACAG
>Otu730;uniq=Uniq1532;size=126;
TTGGGAATCTTGGGCAATGGGCGCAAGCCTGACCCAGCGACGCCGCGTGGGGGATGAAGGCCTTCGGGTTGTAAACCCCT
GTCAGGAGGGACGAAGCCGCAAGGTGACGGTACCTCCAGAGGAAGCCCCGGCTAACTACGTGCCAGCAGCCGCGGTAAGA
CGTAGGGGGCGAGCGTTGTCCGGAATCACTGGGCGTAAAGCGCGTGCAGGCGGCCTGGTAAGTCCCGTGTGAAAGCCTAC
GGCTCAACTGTAGGAGGTCGCGGGAGACCGCCGGGCTCGAGGGCAGGAGAGGGAAGTAGAATTCCCGGTGTAGCGGTGAA
ATGCGTAGATATCGGGAGGAATGCCAGTGGCGAAGGCGGCTTCCTGGCCTGCTTCTGACGCTGAGACGCGAAAGCTGGGG
GAGCGAACGG
>Otu731;uniq=Uniq1533;size=126;
TCGAGAATCTTCGGCAATGGACGAAAGTCTGACCGAGCGACGCCGCGTGCGGGATGAAGGCCCTCGGGTTGTAAACCGCT
GTCAGTTGGGAGGAAGGAGGTGTGAAGAGCACCTCTTGACCGATCTTCAGAGGAAGGACGGGCTAAGTTCGTGCCAGCAG
CCGCGGTAAGACGAACCGTCCAAACGTTATTCGGTATCACTGGGCTTAAAGCGTGCGTAGGCGGCTTGGTAGGTGAGATG
TGAAAGCCCACGGCTCAACCGTGGAATTGCGTTTCAAACCCCCAAGCTTGAGGAAGACAGGGGTGTTGGGAACTTATGGT
GGAGCGGTGAAATGCGTTGATATCATAGGGAACACCGGTGGCGAAGGCGCAACACTGGGTCTTTTCTGACGCTGAGGCAC
GAAAGCTAGGGTAGCGAACGG
>Otu732;uniq=Uniq1534;size=125;
TGGGGAATATTGGACAATGGGGGCAACCCTGATCCAGCAATGCCGCGTGAGTGAAGAAGGCCTTAGGGTTGTAAAGCTCT
TTCACCCGTGACGATGATGACGGTAGCGGGAGAAGAAGCCCCGGCTAACTCCGTGCCAGCAGCCGCGGTAATACGGAGGG
GGCTAGCGTTGTTCGGATTTACTGGGCGTAAAGGGCGTGTAGGCGGCGTCGTCAGTCAGGCGTGAAAGCCCCGGGCTCAA
CCTGGGAACTGCGTTTGATACTGCGATGCTAGAGTCCGGGAGAGGTGAGCGGAATTCCCAGTGTAGAGGTGAAATTCGTA
GATATTGGGAAGAACACCGGTGGCGAAGGCGGCTCACTGGACCGGTACTGACGCTGAGGCGCGAAAGCGTGGGGAGCAAA
CAG
>Otu733;uniq=Uniq1542;size=125;
TGGGGAATTTTCCGCAATGGGCGCAAGCCTGACGGAGCAACGCCGCGTGAGGGAGGAAGGCCTTTGGGTTGTAAACCTCT
TTTCTCAAGGAAGAAGATCTGACGGTACTTGAGGAATAAGCATCGGCTAACTCCGTGCCAGCAGCCGCGGTAAGACGGAG
GATGCAAGCGTTATCCGGAATTATTGGGCGTAAAGCGTCCGTAGGTGGCACATCAAGTCTGTTTTTAAATCGTGCAGCTC
AACTGCATACTGGGAATGGAAACTGATGAGCTAGAGTTCGGTAGGGGCAGAGGGAATTCCCGGTGTAGCGGTGAAATGCG
TAGATATCGGGAAGAACACCAGTGGCGAAAGCGCTCTGCTGGGCCTGAACTGACACTGATGGACGAAAGCTAGGGGAGCG
AAAGG
>Otu734;uniq=Uniq1546;size=125;
TCGAGAATCTTCCGCAATGGACGCAAGTCTGACGGAGCGACGCCGCGTGTAGGACGAAGGCCCTAGGGTTGTAAACTACT
GTCACAGGTTATGAATGGGTAGTCGTTAATAGCGGCTGCTTTGACGTAAGCCTGAGAGGAAGCACCGGCTAACTCTGTGC
CAGCAGCCGCGGTAATACAGAGGGTGCAAACGTTGTTCGGAATCACTGGGCATAAAGCGCACGTAGGCGGCCAGGTAAGT
GTGAAGTGAAAGCCCACGGCTCACCCGTGGAACTGCTTTGCATACTGCTTGGCTCGAGGAAGGTAGGGGAGAGCGGAACT
CTTGGAGGAGCGGTGAAATGCGTAGATATCAAGAGGAACACCAGTGGCGAAGGCGGCTCTCTGGTCCTTTTCTGACGCTG
AGGTGCGAAAGCTAGGGTAGCGAACGG
>Otu735;uniq=Uniq1549;size=125;
TAGGGAATATTGGACAATGGGGGAAACCCTGATCCAGCGATGCCGCGTGAATGATGAAGGCTCTAGGGTCGTAAAATTCT
TTTAGTAGGGACGATGATGACGGTACCTACTGAATAAGCACCGGCAAACTTCGTGCCAGCAGCCGCGGTAATACGAAGGG
TGCAAGCGTTGTTCGGAATTATTGGGCGTAAAGGGCGCGTAGGTTGGTTTTTAAGTTGATTGTTAAAGTCCGGGGCTTAA
CCCCGAGAATGCATTCAATACTGAAAATCTAGAGTGCGGAAGAGGAAAGCGGAATTCCTAGTGTAGAGGTGAAATTCGTA
GATATTAGGAGGAACGCCAATGGTGAAAACAGCTTTCTGGTACGCAACTGACGCTGAGGCGCGAAAGCGTGGGGAGCAAA
CAG
>Otu736;uniq=Uniq1552;size=124;
TGGGTAATATTGGACAATGGGCGCAAGCCTGATCCAGCCATGCCGCGTGAGTGATGAAGGCCCTAGGGTTGTAAAGCTCT
TTTGTGCGGGAAGATAATGACGGTACCGCAAGAATAAGCCCCGGCTAACTTCGTGCCAGCAGCCGCGGTAATACGAAGGG
GGCTAGCGTTGCTCGGAATCACTTGGCGTAAAGGGTGCGTAGGCGGGTCTTTAAGTCAGGGGTGAAATCCTGGAGCTCAA
CTCCAGAACTGCCTTTGATACTGAAGATCTTGAGTTCGGGAGAGGTGAGTGGAACTGCGAGTGTATAGGTGAAATTCGTA
GATATTCGCAAGAACACCAGTGGCGAAGGCGGCTCACTGGCCCGATACTGACGCTGAGGCACGAAAGCGTGGGGAGCAAA
CAG
>Otu737;uniq=Uniq1553;size=124;
TGGGGAATATTGGACAATGGGCGCAAGCCTGATCCAGCCATGCCGCGTGAGTGAAGAAGGCCTTAGGGTTGTAATACTCT
TTCGGCGGGGACGATGATGACGGTACCCGCAGAAGAAGCCCCGGCTAACTCCGTGCCAGCAGCCGCGGTAATACGGAGGG
GGCTAGCGTTGCTCGGAATTACTGGGCGTAAAGGGCGTGTAGGCGGGACATCAAGTGAGGCGTGAAAGCCCCGGGCTTAA
CCCGGGAACTGCGTTTCATACTGATGACCTAGAGTTCGGGAGAGGGTGGTGGAATTCCCAGTGTAGAGGTGAAATTCGTA
GATATTGGGAAGAACACCAGTGGCGAAGGCGGCCACCTGGACCGATACTGACGCTGAGGCGCGAAAGCGTGGGGAGCAAA
CAG
>Otu738;uniq=Uniq1555;size=124;
CAAGGAATCTTCGGCAATGGGCGCAAGCCTGACCGAGCAACGCCGCGTGGAGGACGACGGCCTTCGGGTTGTAAACTCCT
TTTGCGAGGGATGAAACGGACAGTACCTCGCGAATCAGCCCCGGCTAACTCTGTGCCAGCAGCCGCGGTAAGACAGAGGG
GGCAAGCGTTGTCCGGATTTACTGGGCGTACAGCGCGCGCAGGCGGTGCGGTAGGTAGCTGGTGACAGTCCGCCACTCAA
TGGCGGGAGGCCTGGCTAGACCGCCGGACTGGAGGCAGGGAGAGGGTGATGGAATGCCCGGTGGAGCGGTGAAATGCGTA
GAGATCGGGCGGAACACCAGTGGGGAAGCCGGTCACCTGGCCCTGACCTGACGCTGAGGCGCGATAGCGTGGGGAGCAAA
CGG
>Otu739;uniq=Uniq1556;size=124;
GCTTATCCAATTTGTCAGAGTTCAGATTTTAAATTGCGATACGCGCTTGGTTTCGAAAGGCTGGTTTATCGTATTGCAAC
CATAAAATAGTTTTGCAAAACACATTTCTGGTAAAGAAGTTTGACACTTTCTTCTTGTTTATCACTTTCGTGAAGAGTAG
AGCAGATGTAAAAATTATACAGCCGTGATTGCCAAGACAATCCTAGTTTTGTCAAATCCCGAGCTTGACAGGCTTTTAGA
ATTTATAAAAAATAAAACTGGTCTAATCGGAAATCGAAGACTCTTTTCCGCGAGCGGGTGTAGGCGCGCGAGCGCGAGTA
AGGGGTGCGCGAGGACACACGTGGGTTTTTATGGCTGGCGTAGATCTACATCTCATGATAGATGTTCAGGCGTTCCTGCA
CTCTTGTTCAAAGCGCGAAAAAAATCCATTACTTTCCATGCAGAAAGTCACGTCTTATAATAGTTATGTAGTGTTTGTTC
CTATT
>Otu740;uniq=Uniq1558;size=124;
TGAGGAATATTGCACAATGGGGGAAACCCTGATGCAGCAACGCCGCGTGTGGGATGAAGGAGCTACGCTCTGTAAACCAC
TGTAGCCTGGGAAGAAACAGCCCTTTTAGGGCTTAGACTGTACCAGGAAAGTAAGGGACGGCTAACTACGTGCCAGCAGC
CGCGGTAATACGTAGGTCCCAAGCGTTGTCCGGATTTACTGGGTGTAAAGGGTGCGCAGGCGGACAAGTAAGTTAGAGGT
GAAATCCCACGGCTCAACCGTGGAACTGCCTTTGATACTGCTTGACTCGAATACGGGAGAGGCCGGTGGAATTCCAGGTG
TAGCGGTGAAATGCGTAGATATCTGGAAGAACACCAGTGGCGAAGGCGGCCGGCTGGCCCGTTATTGACGCTCATGCACG
AAAGCGTGGGGAGCGAACAG
>Otu741;uniq=Uniq1582;size=122;
TGGGGAATCTTGGACAATGGGGGCAACCCTGATCCAGCCATGCCGCGTGAGTGATGAAGGCCCTAGGGTCGTAAAGCTCT
TTCGCCTGTGAAGATAATGACGGTAGCAGGTAAAGAAACCCCGGCTAACTCCGTGCCAGCAGCCGCGGTAATACGGAGGG
GGTTAGCGTTGTTCGGAATTACTGGGCGTAAAGCGCACGTAGGCGGACTGGAAAGTTGGGGGTGAAATCCCGGGGCTCAA
CCCCGGAACTGCCTCCAAAACTATCAGTCTAGAGTTCGAGAGAGGTGAGTGGAATTCCGAGTGTAGAGGTGAAATTCGTA
GATATTCGGAGGAACACCAGTGGCGAAGGCGGCTCACTGGCTCGATACTGACGCTGAGGTGCGAAAGTGTGGGGAGCAAA
CAG
>Otu742;uniq=Uniq1583;size=122;
TGTGTCTTAAAAGGAAGATGGGGGAAAGGGAGGAACACGTTCAGTCAAGAGAGCAACTAAAATAAAATCTATTCGTTTAT
TTCACTTTAGTGCAACAACAACAAAAAGAACAAATCACACTCAACTAAAAAAAATATAACACGAGAAAAGAAAACTACCA
AATAGACTACCAAGACTGATTCATGCCTTTTGAAGTTCGTAAGAAAATCTTCGTTCAATCTCTACAATCGCTGAGCGAGT
TTAAACTACCTAACGTACAAGTTTATAAAAATTCTGTTCTTGTCTTTTTGTGTGTGTTACACTCTATTGACTTGGAAAAA
AGTATAATTTGAAGTAAAAGCGCCGAGTAAAATTTTGATCTGCTCTAAAACAACGCGAATTAGACAAGTGGGTAACTAGC
ACTGGTAGCAATTCCGCACTGGTTGTTCTTGTTCCTCGACATCATGATGTAACCTTCCATTCCCCAGCTCTTTCCCCAGG
AG
>Otu743;uniq=Uniq1584;size=122;
TGGGGAATCTTAGACAATGGGGGAAACCCTGATCTAGCCATGCCGCGTGAGTGACGAAGGCCCTAGGGTCGTAAAGCTCT
TTCGCCAGGGATGATAATGACAGTACCTGGTAAAGAAACCCCGGCTAACTCCGTGCCAGCAGCCGCGGTAATACGGAGGG
GGTTAGCGTTGTTCGGAATTACTGGGCGTAAAGCGCGCGTAGGCGGACTATTAAGTCAGAGGTGAAATCCCAGGGCTCAA
CCCTGGAACTGCCTTTGATACTGGTAGTCTTGAGTTCGAGAGAGGTGAGTGGAATTCCGAGTGTAGAGGTGAAATTCGTA
GATATTCGGAGGAACACCAGTGGCGAAGGCGGCTCACTGGCTCGATACTGACGCTGAGGTGCGAAAGTGTGGGGAGCAAA
CAG
>Otu744;uniq=Uniq1585;size=122;
TGAGGAATATTGGTCAATGGACGCAAGTCTGAACCAGCCAAGTAGCGTGCAGGACGACGGCCCTCCGGGTTGTAAACTGC
TTTTAGTTGGGAATAAAGTGCAGCTCGTGAGCTGTTTTGTATGTACCATCAGAAAAAGGACCGGCTAATTCCGTGCCAGC
AGCCGCGGTAATACGGAAGGTCCAGGCGTTATCCGGATTTATTGGGTTTAAAGGGAGCGCAGGCGGACTCTTAAGTCAGT
TGTGAAATACGGCGGCTCAACCGTCGGACTGCAGTTGATACTGGGAGTCTTGAGTGCACACAGGGATGCTGGAATTCATG
GTGTAGCGGTGAAATGCTCAGATATCATGAAGAACTCCGATCGCGAAGGCAGGTATCCGGGGTGCAACTGACGCTGAGGC
TCGAAAGTGCGGGTATCAAACAG
>Otu745;uniq=Uniq1586;size=122;
TGGGGAATCTTGCGCAATGGGCGAAAGCCTGACGCAGCGATGCCGCGTGGGGGATGAAGGCTCTCGGGTCGTAAACCCCT
TTCAGCAGGGACGAAAATGACGGTACCTGCAGAAGAAGCCCCGGCCAACTACGTGCCAGCAGCCGCGGTAACACGTAGGG
GGCGAGCGTTGTCCGGATTTATTGGGCGTAAAGAGCTCGTAGGCTGTTCAGTAAGTCAGGTGTGAAAACCCAAGGCTCAA
CCTTGGGACGCCACTTGATACTGCTGTGACTAGAGTCCGGTAGAGGAGATTGGAATTCCTGGTGTAGCGGTGAAATGCGC
AGATATCAGGAGGAACACCAACGGCGAAGGCAGATCTCTGGGCCGGTACTGACGCTGAGGAGCGAAAGCATGGGGAGCGA
ACAG
>Otu746;uniq=Uniq1587;size=122;
TGAGGAATATTGGTCAATGGACGAGAGTCTGAACCAGCCAAGTAGCGTGAAGGATGACTGCCCTATGGGTTGTAAACTTC
TTTTATAAAGGAATAAAACGAGGCACGTGTGCCTTTTTGCATGTACTTTATGAATAAGGATCGGCTAACTCCGTGCCAGC
AGCCGCGGTAATACGGAGGATCCGAGCGTTATCCGGATTTATTGGGTTTAAAGGGAGCGTAGATGGGTTGTTAAGTCAGT
TGTGAAAGTTTGCGGCTCAACCGTAAAATTGCAATTGATACTGGCAGTCTTGAGTACAGTTGAGGTAGGCGGAATTCGTG
GTGTAGCGGTGAAATGCTTAGATATCACGAAGAACCCCGATTGCGAAGGCAGCTTACTAAACTGTGACTGACATTGATGC
TCGAAAGTGTGGGTATCAAACAG
>Otu747;uniq=Uniq1588;size=122;
TGGGGAATTTTGGACAATGGGCGCAAGCCTGATCCAGCAATGCCGCGTGAGTGAAGAAGGACTTCGGGTTGTAAAGCTCT
TTTGTCAGGGAAGAAACGGTAGGAGCTAATATCTCCTGCTAATGACGGTACCTGAAGAATAAGCACCGGCTAACTACGTG
CCAGCAGCCGCGGTAATACGTAGGGTGCAAGCGTTAATCGGAATTACTGGGCGTAAAGCGTGCGCAGGCGGTTTTGTAAG
TTTGTCGTGAAATCCCCGGGCTTAACCTGGGAATTGCGATGAAGACTGCAAGGCTAGAATCTGGCAGAGGGGGGTAGAAT
TCCACGTGTAGCAGTGAAATGCGTAGAGATGTGGAGGAACACCGATGGCGAAGGCAGCCCCATGGGTCAAGATTGACGCT
CATGCACGAAAGCGTGGGGAGCAAACAG
>Otu748;uniq=Uniq1596;size=122;
TGGGGAATATTGGACAATGGGCGCAAGCCTGATCCAGCCATACCGCGTGTGTGAAGAAGGCCCTAGGGTTGTAAAGCACT
TTCAGAAGGGAGGAAAGGTTGATGTTTAATACGCATTAGCTGTGACGTTACCTTCAGAAGAAGCACCGGCTAACTCTGTG
CCAGCAGCCGCGGTAATACAGAGGGTGCAAGCGTTAATCGGAATTACTGGGCGTAAAGCGCGCGTAGGTGGTTTGTTAAG
TCGGATGTGAAAGCCCAGGGCTCAACCTTGGAATTGCACCCGATACTGGCAGGCTAGAGTACGATAGAGGAGTGTGGAAT
TTCCTGTGTAGCGGTGAAATGCGTAGATATAGGAAGGAACATCAGTGGCGAAGGCGACACTCTGGATTGATACTGACACT
GAGGTGCGAAAGCGTGGGGAGCAAACAG
>Otu749;uniq=Uniq1597;size=122;
TGGGGAATATTGGACAATGGGCGCAAGCCTGATCCAGCCATGCCGCGTGTGTGAAGAAGGCTTTCGGGTTGTAAAGCACT
TTCAGCGGGGAGGAAAGGTTGCTGGTTAATACCCAGCAGCTGTGACGTTACCCGCAGAAGAAGCACCGGCTAACTCCGTG
CCAGCAGCCGCGGTAATACGGAGGGTGCGAGCGTTAATCGGAATTACTGGGCGTAAAGCGTGCGTAGGCGGTGATCTAAG
TGGGATGTGAAAGCCCCGGGCTCAACCTGGGAACTGCACCCCAAACTGGATCGCTAGAGTACAGCAGAGGCGTGTGGAAT
TTCCTGTGTAGCGGTGAAATGCGTAGATATAGGAAGGAACACCAGTGGCGAAGGCGACACGCTGGGCTGATACTGACGCT
GAGGTACGAAAGCGTGGGGAGCAAACAG
>Otu750;uniq=Uniq1599;size=121;
TCAGGAATATTGGACAATGGGCGCAAGCCTGATCCAGCCATGCCGCGTGAGTGAAGAAGGCCCTAGGGTTGTAAAGCTCT
TTCAGTGGGGAGGATAATGACGGTACCCACAGAAGAAGCCCCGGCTAACTTCGTGCCAGCAGCCGCGGTAATACGAAGGG
GGCTAGCGTTGTTCGGAATCACTGGGCGTAAAGCGCGCGTAGGCGGACTGATCAGTCAGGGGTGAAATCCCGGGGCTCAA
CCTCGGAACTGCCTTTGATACTGTCAGTCTAGAGTTCGGGAGAGGTGAGTGGAATTCCGAGTGTAGAGGTGAAATTCGTA
GATATTCGGAAGAACACCAGTGGCGAAGGCGGCTCACTGGCCCGATACTGACGCTGAGGTGCGAAAGCGTGGGGAGCGAA
CAG
>Otu751;uniq=Uniq1601;size=121;
TAGGGAATCTTCCACAATGGACGAAAGTCTGATGGAGCAACGCCGCGTGAACGATGAAGGCCTTCGGGTCGTAAAGTTCT
GTTGTAAGGGAAGAACAAGTGCCGCAGGCAATGGCGGCACCTTGACGGTACCTTGCGAGAAAGCCACGGCTAACTACGTG
CCAGCAGCCGCGGTAATACGTAGGTGGCAAGCGTTGTCCGGAATTATTGGGCGTAAAGCGCGCGCAGGCGGCCTCTTAAG
TCTGATGTGAAAGCCCCCGGCTCAACCGGGGAGGGCCATTGGAAACTGGGAGGCTTGAGTATAGGAGAGAAGAGTGGAAT
TCCACGTGTAGCGGTGAAATGCGTAGAGATGTGGAGGAACACCAGTGGCGAAGGCGACTCTTTGGCCTATAACTGACGCT
GAGGCGCGAAAGCGTGGGGAGCAAACAG
>Otu752;uniq=Uniq1605;size=121;
TGGGGAATCTTGGACAATGGGGGCAACCCTGATCCAGCGACGCCGCGTGGATGACGAAGGCCTTAGGGTTGTAAAGTCCT
TTTCTCGGGGAAGATGATGACGGTACCCGAGGAATAAGCACCGGCTAACTCCGTGCCAGCAGCCGCGGTAAGACGGAGGG
TGCTAGCGTTGTTCGGATTTACTGGGCGTAAAGGGCGCGTAGGCGGCCGGAGAAGTCGGATGTGAAAGCCCGGGGCTCAA
CCTCGGAACTGCATTCGAAACTTTTCGGCTGGAGAACGGAAGAGGAGAGTGGAATACCCAGTGTAGAGGTGAAATTCGTA
GATATTGGGTGGAACACCGGTGGCGAAAGCGGCTCTCTGGTCCGGATCTGACGCTGAGGCGCGAAAGCGTGGGGAGCAAA
CAG
>Otu753;uniq=Uniq1607;size=121;
TGAGGAATTTTCCGCAATGGGCGAAAGCCTGACGGAGCAATACCGCGTGAGGGATGAAGGATTTTGGTCTGTAAACCTCT
TTTCTCAAGAAAGAAGATCTGACGGTACTTGAGGAATAAGCATCGGCTAACTCCGTGCCAGCAGCCGCGGTAATACGGGG
GATGCAAGCGTTATCCGGAATCATTGGGCGTAAAGCGCCTGTAGGTTGTCTACTAAGTCTGTTGTTAAAGACTAGGGCTT
AACCCTGGGAAAGCAATGGAAACTAATAGGCTTGAGTATGGTAGGGGTAGAGGGAATTTCTAGTGTAGCGGTGAAATGCG
TAGATATTAGAAAGAACACCAGTGGCGAAAGCGCTCTACTGGACCATTACTGACACTGAGAGGCGAAAGCTAGGGGAGCG
AAAGG
>Otu754;uniq=Uniq1609;size=120;
TGGGGAATATTGGACAATGGGCGAAAGCCTGATCCAGCAATGCCGCGTGAGTGATGAAGGCCTTAGGGTTGTAAAGCTCT
TTTACTAGGGATGATAATGACAGTACCTAGAGAATAAGCTCCGGCTAACTCCGTGCCAGCAGCCGCGGTAATACGGAGGG
AGCTAGCGTTGTTCGGAATTACTGGGCGTAAAGCGCGCGTAGGCGGCATATCAAGTCAGGGGTGAAATCCCGGGGCTCAA
CCCCGGAACTGCCCTTGAAACTGGTACGCTAGAATACTGGAGAGGTGAGTGGAATTCCGAGTGTAGAGGTGAAATTCGTA
GATATTCGGAAGAACACCAGTGGCGAAGGCGACTCACTGGACAGTTATTGACGCTGAGGTGCGAAAGCGTGGGGAGCAAA
CAG
>Otu755;uniq=Uniq1614;size=120;
TAGGGAATCTTGGTCAATGGGCGCAAGCCTGAACCAGCCATGCCGCGTGTGCGAAGAAGGCCCTAGGGTTGTAAAGCACT
TTCAGTCGCGAAGAAATGCTCAAAGTTAATACCTTTGAGAGTTGACGTTAACGACAGAAGAAGATCCGGCTAACTCCGTG
CCAGCAGCCGCGGTAATACGGAGGGATCGAACGTTAATCGGAATTACTGGGCGTAAAGCGCGCGTAGGCGGTTTGTTAAG
TGGGATGTGAAAGCCCCGGGCTCAACCTGGGAACTGCATTCCAAACTGGCAGACTAGAGTATGGTAGAGGGTGGTAGAAT
TTCCTGTGTAGCGGTGAAATGCGTAGATATAGGAAGGAATACCGATGGCGAAGGCAGCCACCTGGACCAATACTGACGCT
GAGGTGCGAAAGCGTGGGGAGCAAACAG
>Otu756;uniq=Uniq1619;size=120;
TGAGGAATATTGGACAATGGAGGCAACTCTGATCCAGCCATGCCGCGTGCAGGAAGACTGCCCTATGGGTTGTAAACTGC
TTTTATACAGGAAGAATTGCATCTACGTGTAGTTGCTTGACGGTACTGTACGAATAAGGATCGGCTAACTCCGTGCCAGC
AGCCGCGGTAATACGGAGGATCCAAGCGTTATCCGGAATTATTGGGTTTAAAGGGTCCGTAGGCGGTTTTTTAAGTCAGA
GGTGAAATCCTGCAGCTCAACTGTAGCATTGCCTTTGATACTGAAAGACTTGAGTTATTGTGAAGTAGTTAGAATGTGTA
GTGTAGCGGTGAAATGCATAGATATTACACAGAATACCGATTGCGAAAGCAGATTACTAACAATATACTGACGCTCATGG
ACGAAAGCGTGGGTAGCGAACAG
>Otu757;uniq=Uniq1623;size=120;
TGGGGAATCTTGGACAATGGGGGCAACCCTGATCCAGCCATGCCGCGTGAACGATGAAGGCCTTAGGGTTGTAAAGTTCT
TTCGCCGGTGACGATAATGACGGTAGCCGGAGAAGAAGCCCCGGCTAACTCCGTGCCAGCAGCCGCGGTAATACGGAGGG
GGCTAGCGTTGTTCGGAATTACTGGGCGTAAAGCGCGCGTAGGCGGACTGGAAAGTTGGGGGTGAAATCCCGGGGCTCAA
CCCCGGAACTGCCTTCAAAACTCCCAGTCTTGAGGATGAGAGAGGCAAGTGGAATACCGAGTGTAGAGGTGAAATTCGTA
GATATTCGGTGGAACACCCGTGGCGAAGGCGGCTTGCTGGCTCATTTCTGACGCTGAGGTGCGAAAGCGTGGGGAGCAAA
CAG
>Otu758;uniq=Uniq1627;size=119;
TGGGGAATATTGCACAATGGGCGCAAGCCTGATGCAGCGACGCCGCGTGAGGGATGACGGCCTTCGGGTTGTAAACCTCT
TTCACCAGGGACGAAGCGAAAGTGACGGTACCTGGAGAAGAAGCACCGGCCAACTACGTGCCAGCAGCCGCGGTAATACG
TAGGGTGCGAGCGTTGTCCGGAATTACTGGGCGTAAAGAGCTCGTAGGCGGTTTGTCGCGTCGTTCGTGAAAACTTGGGG
CTTAACTCCAAGCGTGCGGGCGATACGGGCAGACTTGAGTACTACAGGGGAGACTGGAATTCCTGGTGTAGCGGTGAAAT
GCGCAGATATCAGGAGGAACACCGGTGGCGAAGGCGGGTCTCTGGGTAGTAACTGACGCTGAGGAGCGAAAGCGTGGGTA
GCGAACAG
>Otu759;uniq=Uniq1632;size=119;
TAGGGAATCTTCCGCAATGGGCGAAAGCCTGACGGAGCAACGCCGCGTGAGTGATGAAGGTCTTCGGATCGTAAAACTCT
GTTATTAGGGAAGAACATATGTGTAAGTAACTGTGCACATCTTGACGGTACCTAATCAGAAAGCCACGGCTAACTACGTG
CCAGCAGCCGCGGTAATACGTAGGTGGCAAGCGTTATCCGGAATTATTGGGCGTAAAGCGCGCGTAGGCGGTTTTTTAAG
TCTGATGTGAAAGCCCACGGCTCAACCGTGGAGGGTCATTGGAAACTGGAAAACTTGAGTGCAGAAGAGGAAAGTGGAAT
TCCATGTGTAGCGGTGAAATGCGCAGAGATATGGAGGAACACCAGTGGCGAAGGCGACTTTCTGGTCTGTAACTGACGCT
GATGTGCGAAAGCGTGGGGATCAAACAG
>Otu760;uniq=Uniq1634;size=119;
TGGGGAATATTGCACAATGGGCGAAAGCCTGATGCAGCGACGCCGCGTGAGGGATGAAGGCCTTCGGGTTGTAAACCTCT
TTCAGCAGGGAAGAAGCGCAAGTGACGGTACCTGCAGAAGAAGCGCCGGCTAACTACGTGCCAGCAGCCGCGGTAATACG
TAGGGCGCAAGCGTTGTCCGGAATTATTGGGCGTAAAGAGCTCGTAGGCGGTTTGTCGCGTCTGCTGTGAAAACTCAAGG
CTCAACCTTGGGCTTGCAGTGGGTACGGGCAGACTAGAGTGCGGTAGGGGTGACTGGAATTCCTGGTGTAGCGGTGGAAT
GCGCAGATATCAGGAGGAACACCGATGGCGAAGGCAGGTCACTGGGCCGCAACTGACGCTGAGGAGCGAAAGCATGGGGA
GCGAACAG
>Otu761;uniq=Uniq1639;size=119;
TGGGGAATCTTAGACAATGGGCGAAAGCCTGATCTAGCCATGCCGCGTGTGTGATGAAGGCCCTAGGGTCGTAAAGCACT
TTCGCCAGGGATGATAATGACAGTACCTGGTAAAGAAACCCCGGCTAACTCCGTGCCAGCAGCCGCGGTAATACGGAGGG
GGTTAGCGTTGTTCGGAATTACTGGGCGTAAAGCGCACGTAGGCGGATCAGAAAGTAGGGGGTGAAATCCCGGGGCTCAA
CCCCGGAACTGCCTCCTAAACTCCTGGTCTAGAGTTCGAGAGAGGTGAGTGGAATTCCAAGTGTAGAGGTGAAATTCGTA
GATATTTGGAGGAACACCAGTGGCGAAGGCGGCTCACTGGCTCGATACTGACGCTGAGGTGCGAAAGTGTGGGGAGCAAA
CAG
>Otu762;uniq=Uniq1646;size=118;
TGGGGAATTTTCCGCAATGGGCGAAAGCCTGACGGAGCAATACCGCGTGAGGGATGACGGCCTATGGGTTGTAAACCTCT
TTTTTCAGGGAGGAATAAATGACGTGTACCTGAAGAATAAGCATCGGCTAACTCCGTGCCAGCAGCCGCGGTAAGACGGA
GGATGCAAGTGTTATCCGGAATCACTGGGCGTAAAGCGTCTGTAGGTGGTTTAATAAGTCAACTGTTAAATCTTGAGGCT
CAACCTCAAAATCGCAGTCGAAACTATTAGACTAGAGTATAGTAGGGGTAAAGGGAATTTCCAGTGGAGCGGTGAAATGC
GTAGAGATTGGAAAGAACACCGATGGCGAAGGCACTTTACTGGGCTATTACTAACACTCAGAGACGAAAGCTAGGGTAGC
AAATGG
>Otu763;uniq=Uniq1647;size=118;
TGGGGAATATTGGACAATGGGCGAAAGCCTGATCCAGCAACGCCGCGTGAGGGATGACGGCCTTCGGGTTGTAAACCTCT
TTCAGCAGGGACGAAGCGCAAGTGACGGTACCTGCAGAAGAAGCACCGGCCAACTACGTGCCAGCAGCCGCGGTAATACG
TAGGGTGCGAGCGTTGTCCGGAATTATTGGGCGTAAAGGGCTCGTAGGCGGTCTGTCGCGTCGGGAGTGAAAACTCAGGG
CTTAACCCTGAGCCTGCTTCCGATACGGGCAGACTAGAGGTATGCAGGGGAGAATGGAATTCCTGGTGTAGCGGTGAAAT
GCGCAGATATCAGGAGGAACACCGGTGGCGAAGGCGGTTCTCTGGGCATTACCTGACGCTGAGGAGCGAAAGTGTGGGGA
GCGAACAG
>Otu764;uniq=Uniq1650;size=118;
TGAGGAATATTGGACAATGGGCGAGAGCCTGATCCAGCCATGCCGCGTGCAGGAAGACTGCCCTATGGGTTGTAAACTGC
TTTTATACGGGAAGAAACCGCCCCACGTGTGGGGCTCTGACGGTACCGTAAGAATAAGCATCGGCTAACTCCGTGCCAGC
AGCCGCGGTAATACGGAGGATGCAAGCGTTATCCGGAATCATTGGGTTTAAAGGGTCCGTAGGCGGGCAATTAAGTCAGG
GGTGAAAGTTTGCGGCTCAACCGTAAAATTGCCCTTGATACTGGTTGTCTTGAATTATTGTGAAGTGGTTAGAATATGTA
GTGTAGCGGTGAAATGCATAGATATTACATAGAATACCAATTGCGAAGGCAGATCACTAACAATATATTGACGCTGAGGG
ACGAAAGCGTGGGGAGCGAACAG
>Otu765;uniq=Uniq1654;size=118;
TGGGGAATATTGCACAATGGGGGAAACCCTGATGCAGCGACGCCGCGTGAGCGAAGAAGTATTTCGGTATGTAAAGCTCT
ATCAGCAGGGAAGAAAATGACGGTACCTGACTAAGAAGCCCCGGCTAACTACGTGCCAGCAGCCGCGGTAATACGTAGGG
GGCAAGCGTTATCCGGATTTACTGGGTGTAAAGGGAGCGTAGACGGACTGGCAAGTCTGATGTGAAAACCCGGGGCTCAA
CCCCGGGACTGCATTGGAAACTGTCAGTCTAGAGTGTCGGAGGGGTAAGTGGAATTCCTAGTGTAGCGGTGAAATGCGTA
GATATTAGGAGGAACACCAGTGGCGAAGGCGGCTTACTGGACGATAACTGACGTTGAGGCTCGAAAGCGTGGGGAGCAAA
CAG
>Otu766;uniq=Uniq1657;size=118;
TAAGGAATTTTCCGCAATGGGCGAAAGCCTGACGGAGCAATGCCGCGTGAAGGATGACAATCTACGGATTGTAAACTTCT
TTTATTAGAGAGGATAATGACAGTATCTAAAGAATAAGCATCGACTAACTCTGTGCCAGCAGTCGCGGTAATACAGGGGA
TGCAAGCGTTATCCGGAATGATTGGGCGTAAAGCGTCTGCAGGTGGTTTAGACAGTCTATTGTCAAATCCTAAAGCTTAA
CTTTTGAATGGCAATAGAAACTTCTTAACTAGAGTACGGTAGAGGTAGAGGGAATTACCGGTGTAACGGTGAAATGTGCA
GAGATCGGTAAGAACACCAAAGGCGAAAGCACTCTACTGGGCCAAAACTGACACTCAGAGACGAAAGCTAGGGGAGCGAA
TAG
>Otu767;uniq=Uniq1658;size=118;
TGGGGAATATTGGACAATGGGCGCAAGCCTGATCCAGCCATACCGCGTGGGTGAAGAAGGCCTTCGGGTTGTAAAGCCCT
TTTGTTGGGAAAGAAATCCAGCTGGCTAATACCCGGTTGGGATGACGGTACCCAAAGAATAAGCACCGGCTAACTTCGTG
CCAGCAGCCGCGGTAATACGAAGGGTGCAAGCGTTACTCGGAATTACTGGGCGTAAAGCGTGCGTAGGTGGTCGTTTAAG
TCCGTTGTGAAAGCCCTGGGCTCAACCTGGGAACTGCAGTGGATACTGGACGACTAGAGTGTGGTAGAGGGTAGCGGAAT
TCCTGGTGTAGCAGTGAAATGCGTAGAGATCAGGAGGAACATCCATGGCGAAGGCAGCTACCTGGACCAACACTGACACT
GAGGCACGAAAGCGTGGGGAGCAAACAG
>Otu768;uniq=Uniq1661;size=117;
TAGGGAATATTGGGCAATGGAGGGAACTCTGACCCAGCCATGCCGCGTGCAGGATGAAGGCGTTATGCGTTGTAAACTGC
TTTTATATAGGAAGAAATAGTCCTTGCGAGGAAAGTTGACGGTACTATATGAATAAGCACCGGCTAACTCCGTGCCAGCA
GCCGCGGTAATACGGAGGGTGCAAGCGTTGTCCGGATTTATTGGGTTTAAAGGGTGCGTAGGCGGTTTATTAAGTCAGTG
GTGAAAGACGGTCGCTCAACGATTGCAGTGCCATTGATACTGGTAGACTTGAGTATGATTGAGGTAGCTGGAATGGATAG
TGTAGCGGTGAAATGCATAGATATTATCCAGAACACCAATTGCGTAGGCAAGTTACTAAGTCATAACTGACGCTGAGGCA
CGAAAGTGTGGGTATCAAACAG
>Otu769;uniq=Uniq1669;size=117;
TGGGGAATATTGGACAATGGGGGCAACCCTGATCCAGCCATGCCGCGTGGGTGAAGAAGGCCTTAGGGTTGTAAAACCCT
TTCAGCGGGGAAGATGATGACGGTACCCGCAGAAGAAGCCCCGGCTAACTCCGTGCCAGCAGCCGCGGTAATACGGAGGG
GGCTAGCGTTGTTCGGAATTACTGGGCGTAAAGGGCGTGTAGGCGGTCTATCGAGTCAGGCGTGAAAGCCCCGGGCTTAA
CCTGGGAACTGCGTTTGATACTGGTAGACTAGAGGTTGGAAGAGGAGAGTGGAATTCCCAGTGTAGAGGTGAAATTCGTA
GATATTGGGAAGAACACCAGTGGCGAAGGCGGCTCTCTGGTCCATACCTGACGCTGAGGCGCGAAAGCGTGGGGAGCAAA
CAG
>Otu770;uniq=Uniq1675;size=116;
TGGGGAATTTTGGACAATGGGGGCAACCCTGATCCAGCAATGCCGCGTGAGTGAAGAAGGCCTTCGGGTTGTAAAGCTCT
TTTGTCAGGGAAGAAACGGTCCGGGCTAATATCCTGGGCTAATGACGGTACCTGAAGAATAAGCACCGGCTAACTACGTG
CCAGCAGCCGCGGTAATACGTAGGGTGCAAGCGTTAATCGGAATTACTGGGCGTAAAGCGTGCGCAGGCGGTTGTGCAAG
ACAGATGTGAAATCCCCGGGCTCAACCTGGGAATTGCATTTGTGACTGCACGGCTAGAGTGTGTCAGAGGGGGGTAGAAT
TCCACGTGTAGCAGTGAAATGCGTAGAGATGTGGAGGAATACCGATGGCGAAGGCAGCCCCCTGGGATAACACTGACGCT
CATGCACGAAAGCGTGGGGAGCAAACAG
>Otu771;uniq=Uniq1676;size=116;
TAGGGAATCTTCCGCAATGGGCGAAAGCCTGACGGAGCAATGCCGCGTGAGCGAAGAAGGCCTTCTGGTCGTAAAACTCT
GTTATAAGAGAAGAACAAATTGTAGAGTAACTGCTACAGTCTTGACGGTATCTTATCAGAAAGCCACGGCTAACTACGTG
CCAGCAGCCGCGGTAATACGTAGGTGGCAAGCGTTGTCCGGATTTATTGGGCGTAAAGGGAGCGCAGGTGGTTTCTTAAG
TCTGATGTGAAAGCCCACGGCTTAACCGTGGAGGGTCATTGGAAACTGGGAAACTTGAGTACAGAAGAGGAATGTGGAAC
TCCATGTGTAGCGGTGGAATGCGTAGATATATGGAAGAACACCAGTGGCGAAGGCGACATTCTGGTCTGTTACTGACACT
GAGGCTCGAAAGCGTGGGGAGCAAACAG
>Otu772;uniq=Uniq1680;size=116;
TAGGGAATCTTCGGCAATGGACGCAAGTCTGACCGAGCAACGCCGCGTGAGTGAAGAAGGTTTTCGGATCGTAAAACTCT
GTTGTTAGAGAAGAACAAGGATGAGAGTGGAAAGTTCATCCCTTGACGGTATCTAACCAGAAAGCCACGGCTAACTACGT
GCCAGCAGCCGCGGTAATACGTAGGTGGCAAGCGTTGTCCGGATTTATTGGGCGTAAAGCGAGCGCAGGCGGTCTTTTAA
GTCTGATGTGAAAGCCCCCGGCTTAACCGGGGAGGGTCATTGGAAACTGGGAGACTTGAGTGCAGAAGAGGAAAGCGGAA
TTCCATGTGTAGCGGTGAAATGCGTAGATATATGGAGGAACACCAGTGGCGAAGGCGGCTTTCTGGTCTGTAACTGACGC
TGAGGCTCGAAAGCGTGGGGAGCAAACAG
>Otu773;uniq=Uniq1684;size=116;
TGGGGAATATTGGACAATGGGCGCAAGCCTGATCCAGCCATGCCGCGTGTGTGAAGAAGGCCTTCGGGTTGTAAAGCACT
TTCAGCGAGGAGGAAAGGGGTGATGCTAATATCATCGCCCTGTGACGTTACTCGCAGAAGAAGCACCGGCTAACTCCGTG
CCAGCAGCCGCGGTAATACGGAGGGTGCAAGCGTTAATCGGAATTACTGGGCGTAAAGCGTGCGTAGGCGGCCTTTTAAG
TTGGATGTGAAAGCCCCGGGCTCAACCTGGGAACGGCATCCAAAACTGAGAGGCTCGAGTGCGGAAGAGGAGTGTGGAAT
TTCCTGTGTAGCGGTGAAATGCGTAGATATAGGAAAGAACACCAGTGGCGAAGGCGACACTCTGGTCTGACACTGACGCT
GAGGTACGAAAGCGTGGGGAGCAAACAG
>Otu774;uniq=Uniq1687;size=115;
TGGGGAATCTTCTGCAATGGGCGCAAGCCTGACAGAGCGGCGTCGTGTGAAGGAAGAAGGCCTGAAAGAGGTTGTAAACT
TCTTTTACTGAATAATGAATAATGACAACGCAGTAAAAAAGTATCGGCTAACTCCGTGCCAGCAGCCGCGGTAATACGGG
GGATGCAAGCGTTATCCGGAATAACTGGGCGTAAAGCGTCTGTAGGTGGTTTAGTGTGTTCTTAGTTAAATTATGAAGCC
TAACTTCATGAAAAGTGAGAAAACTATTAGACTTGAGTACGATAGGGGTAAGAGGAATTCTTCGAGAAGTAGTGAAATGC
GAAGATACGAAGGAGAAGATCATAAGCGAAGGCTTCTTACTGGGTCGTAACTGACACTGAGAGACGAAAGCTAGGGGAGC
GAATGG
>Otu775;uniq=Uniq1689;size=115;
TGGGGAATATTGGACAATGGGCGGAAGCCTGATCCAGCAATGCCGCGTGTGTGAAGAAGGCCTTTTGGTTGTAAAGCACT
TTAAGCGAGGAGGAGGCTACTCTAGTTAATACCTAGAGATAGTGGACGTTACTCGCAGAATAAGCACAGGCTAACTCTGT
GCCAGCAGCCGCGGTAATACAGAGGGTGCGAGCGTTAATCGGATTTACTGGGCGTAAAGCGTGCGTAGGCGGCTTATTAA
GTCGGATGTGAAATCCCCGAGCTTAACTTGGGAATTGCATTCGATACTGGTGAGCTAGAGTATGGGAGAGGATGGTAGAA
TTCCAGGTGTAGCGGTGAAATGCGTAGAGATCTGGAGGAATACAGATGGCGAAGGCAGCCATCTGGCATAATACTGACGC
TGAGGTACGAAAGCATGGGGAGCAAACAG
>Otu776;uniq=Uniq1690;size=115;
TGGGGAATATTGCACAATGGGGGAAACCCTGATGCAGCCATGCCGCGTGTGTGAAGAAGGCCTTCGGGTTGTAAAGCACT
TTAAGCAGTGAGGAAAGGGTTGTCGTTAATAACTGCAATCTGTGACGTTAACTGCAGAATAAGCACCGGCTAACTCCGTG
CCAGCAGCCGCGGTAATACGGAGGGTGCGAGCGTTAATCGGAATTACTGGGCGTAAAGCGCACGTAGGCGGCTTTTTAAG
CTAGATGTGAAAGCCCCGGGCTCAACCTGGGAACTGCATTTAGAACTGGAAGGCTAGAGTATGGTAGAGGAGTGTGGAAT
TTCAGGTGTAGCGGTGAAATGCGTAGAGATCTGAAGGAACATCAGTGGCGAAGGCGACACTCTGGACCAATACTGACGCT
GAGGTGCGAAAGCGTGGGTAGCAAACAG
>Otu777;uniq=Uniq1691;size=115;
TGGGGAATATTGCACAATGGGGGAAACCCTGATGCAGCCATGCCGCGTGTGTGAAGAAGGCCTTCGGGTTGTAAAGCACT
TTCAGTTGTGAGGAAAGGTTAGTAGTTAATACCTGCTAGCTGTGACGTTAACAACAGAAGAAGCACCGGCTAACTCCGTG
CCAGCAGCCGCGGTAATACGGAGGGTGCGAGCGTTAATCGGAATTACTGGGCGTAAAGCGCACGCAGGCGGATTGTTAAG
CTAGAGGTGAAAGCCCCGCGCTCAACGTGGGAATTGCCTTTAGAACTGGCAGTCTAGAGTCTTGGAGAGGGGAGTGGAAT
TCCAGGTGTAGCGGTGAAATGCGTAGAGATCTGGAGGAACATCAGTGGCGAAGGCGACTCCCTGGCCAAAGACTGACGCT
CATGTGCGAAAGTGTGGGTAGCGAACAG
>Otu778;uniq=Uniq1692;size=115;
TGGGGAATATTGCACAATGGGCGCAAGCCTGATGCAGCCATGCCGCGTGTATGAAGAAGGCCTTCGGGTTGTAAAGTACT
TTCAGCGAGGAGGAAGGCGGCAAGGTTAATAACCTTGCCGATTGACGTTACTCGCAGAAGAAGCACCGGCTAACTCCGTG
CCAGCAGCCGCGGTAATACGGAGGGTGCAAGCGTTAATCGGAATTACTGGGCGTAAAGCGCACGCAGGCGGTTTGTCAAG
TCGGATGTGAAATCCCCGGGCTTAACCTGGGAACTGCATTCGAAACTGGCAAGCTAGAGTCTCGTAGAGGGGGGTAGAAT
TCCAGGTGTAGCGGTGAAATGCGTAGAGATCTGGAGGAATACCGGTGGCGAAGGCGGCCCCCTGGACGAAGACTGACGCT
CAGGTGCGAAAGCGTGGGGAGCAAACAG
>Otu779;uniq=Uniq1693;size=115;
TGGGGAATATTGCGCAATGGGCGAAAGCCTGACGCAGCCATGCCGCGTGAGTGAAGAAGGCCTTCGGGTTGTAAAGCTCT
TTCAACGGTGAAGATGATGACGGTAGCCGTAGAAGAAGCCCCGGCTAACTTCGTGCCAGCAGCCGCGGTAATACGAAGGG
GGCAAGCGTTGTTCGGAATTACTGGGCGTAAAGGGCGTGTAGGCGGATCGATTAGTCAGGGGTGAAATCCCGGGGCTCAA
CCTCGGAACTGCCTTTGATACTGTCGATCTTGAGTCTGTGAGAGGGTGGCGGAATACCCAGTGTAGAGGTGAAATTCGTA
GATATTGGGTAGAACACCAGTGGCGAAGGCGGCCACCTGGCACAGTACTGACGCTGAGGCGCGAAAGCGTGGGGAGCAAA
CAG
>Otu780;uniq=Uniq1694;size=115;
TAACGGATCTTCCGCAATGCGCGAAAGCGTGACGGAGCAATGCCGCGTGTAGGATGAAGCACCTCGGTGTGTAAACTACT
GTCAGGACTCAGGAATATTGACCAAGTCCAAAGGAAGGGCCGGCTAACTTCGTGCCAGCAGCCGCGGTAATACGAAGGGC
CCGAGCGTTGTGCGGATTCACTGGGCTTAAAGGGTGCGTAGGCGGATATGTCAGTGCGTTGTGAAAGCCCACGGCTCAAC
CGTGGAATTGCAGCGCATACTGCATGTCTTGAGGTCGGTAGGGGCTGTCGGAACTGTAGGTGTAGCGGTGAAATGCGTAG
ATATCTACAGGAACACCAATGGCGAAGGCAGACAGCTGGGCCGATTCTGACGCTGAGGCACGAAAGCGTGGGGAGCAAAC
AG
>Otu781;uniq=Uniq1695;size=115;
TAGGGAATCTTCCGCAATGGGCGAAAGCCTGACGGAGCAACGCCGCGTGAGTGATGAAGGTCTTCGGATCGTAAAACTCT
GTTATTAGGGAAGAACATATGTGTAAGTAACTGTACACATCTTGACGGTACCTAATCAGAAAGCCACGGCTAACTACGTG
CCAGCAGCCGCGGTAATACGTAGGTGGCAAGCGTTATCCGGAATTATTGGGCGTAAAGCGCGCGTAGGCGGTTTTTTAAG
TCTGATGTGAAAGCCCACGGCTCAACCGTGGAGGGTCATTGGAAACTGGAAAACTTGAGTGCAGAAGAGGAAAGTGGAAT
TCCATGTGTAGCGGTGAAATGCGCAGAGATATGGAGGAACACCAGTGGCGAAGGCGACTTTCTGGTCTGTAACTGACGCT
GATGTGCGAAAGCGTGGGGATCAAACAG
>Otu782;uniq=Uniq1699;size=115;
TGAGGAATATTGGACAATGGCCGGAAGGTTGATCCAGCCATGCCGCGTGCAGGATGACTGCCCTATGGGTTGTAAACTGC
TTTTACACGGGAAGAAACCTCCCCTCGTGAGGGGAGCTGACGGTACCGTGAGAATAAGGACCGGCTAACTCCGTGCCAGC
AGCCGCGGTAATACGGAGGGTCCGAGCGTTATCCGGAATCATTGGGTTTAAAGGGTCCGTAGGCGGGCCTATAAGTCAGG
GGTGAAAGGCCACGGCTCAACCGTGGGACTGCCCTTGATACTGTAGGTCTTGAGTTATAGTGGGGTTGCCGGAACATGTG
GTGTAGCGGTGAAATGCATAGATATCACATAGAACACCGATCGCGAAGGCAGGTGACCAACTATATACTGACGCTGATGG
ACGAAAGCGTGGGTAGCGAACGG
>Otu783;uniq=Uniq1704;size=114;
TAGGGAATATTGCACAATGGAGGAAACTCTGATGCAGCGATGCCGCGTGAGTGAAGAAGGCCTTTGGGTTGTAAAGCTCT
TTCGTCGGGGAAGAAAATGACTGTACCCGAATAAGAAGGTCCGGCTAACTTCGTGCCAGCAGCCGCGGTAATACGAAGGG
ACCTAGCGTAGTTCGGAATTACTGGGCTTAAAGAGTTCGTAGGTGGTTAAAAAAGTTGGTTGTGAAATCCCGAAGCTTAA
CTTCGGAACTGCAATCAAAACTTTTTAGCTAGAGTATGATAGAGGAAAGCAGAATTTCTAGTGTAGAGGTGAAATTCGTA
GATATTAGAAAGAATACCAATTGCGAAGGCAGCTTTCTGGATCATTACTGACGCTGAGGAACGAAAGCATGGGTAGCGAA
GAG
>Otu784;uniq=Uniq1706;size=114;
TGGGGAATATTGGACAATGGGCGCAAGCCTGATCCAGCCATACCGCGTGTGTGAAGAAGGCTTTCGGGTTGTAAAGCACT
TTAAGTAAGGAGGAAAAGATTGTAGTTAATACCTGCAGTCCGTGACGTTACTTACAGAATAAGGACCGGCTAATTCCGTG
CCAGCAGCCGCGGTAATACGGAAGGTCCAAGCGTTAATCGGAATTACTGGGCGTAAAGCGCGCGTAGGTGGTTTTTTAAG
TTGGATGTGAAAGCCCTGGGCTCAACCTAGGAACTGCATCCAAAACTAGATGACTAGAGTACGAAAGAGGGAAGTAGAAT
TCACAGTGTAGCGGTGGAATGCGTAGATATTGTGAAGAATACCAATGGCGAAGGCAGCTTCCTGGTTCTGTACTGACACT
GAGGTGCGAAAGCGTGGGTAGCGAACAG
>Otu785;uniq=Uniq1708;size=114;
TGGGGAATCTTAGACAATGGGGGAAACCCTGATCTAGCCATGCCGCGTGAGTGATGAAGGCCTTAGGGTCGTAAAGCTCT
TTCACCAGGGAAGATAATGACGGTACCTGGAGAAGAAACCCCGGCTAACTCCGTGCCAGCAGCCGCGGTAATACGGAGGG
GGTTAGCGTTGTTCGGAATTACTGGGCGTAAAGCGCGCGTAGGCGGACTGTTAAGTCAGGGGTGAAATCCCGGGGCTCAA
CCCCGGAACTGCCCTTGATACTGGCAGTCTTGAGTTCGAGAGAGGTGAGTGGAACTCCGAGTGTAGAGGTGAAATTCGTA
GATATTCGGAAGAACACCAGTGGCGAAGGCGGCTCACTGGCTCGATACTGACGCTGAGGTGCGAAAGTGTGGGGAGCAAA
CAG
>Otu786;uniq=Uniq1709;size=114;
TAGGGAATATTGCACAATGGAGGAAACTCTGATGCAGCCATGCCGCGTGTGTGAAGAAGGCCCTAGGGTTGTAAAGCACT
TTCAGTAGGGAGGAAAAAGCCAGGTTAATAACCTGGTCTTATGACGTTACCTACAGAAGAAGTACCGGCTAACTCCGTGC
CAGCAGCCGCGGTAATACGGAGGGTACGAACGTTAATCGGAATTACTGGGCGTAAAGCGCGCGTAGGTGGTTTACTAAGT
GGGATGTGAAAGCCCCGGGCTTAACCTGGGAACTGCATTCCAAACTGGAAAACTAGAGTACGATAGAGGGAGGTAGAATT
CAGAGTGTAGCGGTGAAATGCGTAGATATTCTGAGGAATACCGGTGGCGAAGGCGGCCTCCTGGATTGATACTGACACTG
AGGTGCGAAAGCGTGGGGAGCAAACAG
>Otu787;uniq=Uniq1710;size=114;
TGGGGAATATTGCACAATGGGCGAAAGCCTGATGCAGCCATGCCGCGTGTGTGAAGAAGGCCTTCGGGTTGTAAAGCACT
TTCAGCGAGGAGGAAAGGTTACTGGCTAATATCCAGTAGCTGTGACGTTACTCGCAGAAGAAGCACCGGCTAACTCCGTG
CCAGCAGCCGCGGTAATACGGAGGGTGCGAGCGTTAATCGGAATTACTGGGCGTAAAGCGTGCGCAGGCGGTTTGTTAAG
CGAGATGTGAAAGCCCCGGGCTCAACCTGGGAACTGCATTTTGAACTGGCAAACTAGAGTCTTGTAGAGGGGGGTAGAAT
TCCAGGTGTAGCGGTGAAATGCGTAGAGATCTGGAGGAATACCGGTGGCGAAGGCGGCCCCCTGGACAAAGACTGACGCT
CATGCACGAAAGCGTGGGGAGCAAACAG
>Otu788;uniq=Uniq1712;size=114;
TGGGGAATATTGGACAATGGGCGCAAGCCTGATCCAGCCATGCCGCGTGAGTGAAGAAGGCCCTAGGGTTGTAAAGCTCT
TTCACCCGTGAAGATGATGACGGTAACGGGAGAAGAAGCCCCGGCTAACTCCGTGCCAGCAGCCGCGGTAATACGGAGGG
GGCAAGCGTTGTTCGGAATTACTGGGCGTAAAGGGCGCGTAGGCGGATTGACAAGTCAGGGGTGAAAGGCCTGGGCTCAA
CCCGGGAACTGCCTTTGAAACTGTCAGTCTAGAGTCCGGAAGAGGATGGCGGAATTCCCAGTGTAGAGGTGAAATTCGTA
GATATTGGGAAGAACACCGGTGGCGAAGGCGGCCATCTGGTCCGGCACTGACGCTGAGGCGCGAAAGCGTGGGGAGCAAA
CAG
>Otu789;uniq=Uniq1713;size=114;
TGGGGAATCTTGGACAATGGGGGCAACCCTGATCCAGCCATGCCGCGTGAGTGATGAAGGCCCTAGGGTCGTAAAGCTCT
TTCGCTGGGGATGATAATGACAGTACCCAGTAAAGAAACCCCGGCTAACTCCGTGCCAGCAGCCGCGGTAATACGGAGGG
GGTTAGCGTTGTTCGGAATTACTGGGCGTAAAGCGCGCGTAGGCGGATTGGAAAGTTGGGGGTGAAATCCCGGGGCTCAA
CCCCGGAACTGCCTCCAAAACTCCCAGTCTAGAGTTCGAGAGAGGTGAGTGGAATTCCGAGTGTAGAGGTGAAATTCGTA
GATATTCGGAGGAACACCAGTGGCGAAGGCGGCTCACTGGCTCGATACTGACGCTGAGGTGCGAAAGTGTGGGGAGCAAA
CAG
>Otu790;uniq=Uniq1714;size=114;
TGGGGAATATTGCACAATGGGGGAAACCCTGATGCAGCGACGCCGCGTGAAGGAAGAAGTATCTCGGTATGTAAACTTCT
ATCAGCAGGGAAGAAAATGACGGTACCTGACTAAGAAGCCCCGGCTAACTACGTGCCAGCAGCCGCGGTAATACGTAGGG
GGCAAGCGTTATCCGGATTTACTGGGTGTAAAGGGAGCGTAGACGGAAGAGCAAGTCTGATGTGAAAGGCTGGGGCTTAA
CCCCAGGACTGCATTGGAAACTGTTTTTCTAGAGTGCCGGAGAGGTAAGCGGAATTCCTAGTGTAGCGGTGAAATGCGTA
GATATTAGGAGGAACACCAGTGGCGAAGGCGGCTTACTGGACGGTAACTGACGTTGAGGCTCGAAAGCGTGGGGAGCAAA
CAG
>Otu791;uniq=Uniq1715;size=114;
TGGGGGATATTGCACAATGGGGGGAACCCTGATGCAGCAACGCCGCGTGAGTGAAGAAGGTTTTCGGATTGTAAAGCTCT
GTTAGCAGGGAAGAGGAAGGACGGTACCTGAAGAGGAAGCCACGGCTAACTACGTGCCAGCAGCCGCGGTAATACGTAGG
TGGCAAGCGTTGTTCGGAATAACTGGGCGTAAAGGATGCGTAGGCGGTTAGATAAGTTATGTGTCAAATATATAGGCTTA
ACCTGTAGAAGGCATATAAAACTGTGTAACTAGAGTGCAGGAGAGGTAAGTGGAATTCCTAGTGTAGCGGTGAAATGCGT
AGAGATTAGGAAGAACACCAGTGGCGAAGGAGACTTACTGGACTGTAACTGACGCTGAGGCATGAGAGCATGGGGAGCAA
ACAG
>Otu792;uniq=Uniq1717;size=114;
TCTAGAGGCTTCGGCAATGGGGGAAACCCTGACCGAGCGACGCCGCGTGGGTGATGAAGGCCTTCGGGTCGTAAAGCCCT
GTCGGCAGGGAAGAAGGCGTGTATGGTGACCCTTACACGTTTGACGGTACCTGCAAAGGAAGCCCCGGCTAACTTCGTGC
CAGCAGCCGCGGTAATACGAAGGGGGCAAGCGTTATTCGGAATTATTGGGCGTAAAGAGCACGTAGGCGGGCGTTTCAGT
CCGATGTGAAAGCGCTACCGCTCAACGGAGCGTTGCCGTTGGATACTGAATGTCTTGAGTATGGTAGAGGTTGGTGGAAT
TCCAGGTGTAGCGGTGGAATGCGTAGATATCTGGAAGAACATCCGTGGCGAAGGCGACCAACTGGGCCATTACTGACGCT
GAGGTGCGAAAGCCAGGGGAGCGAACGG
>Otu793;uniq=Uniq1719;size=114;
TGGGGAATATTGGACAATGGGCGAAAGCCTGATCCAGCAATGCCGCGTGTGTGAAGAAGGCCTGAGGGTTGTAAAGCACT
TTCAATAGAGACGAAAAGCTTAGGGTTAATAACCCTGAGTCTTGACTTAACCTATAGAAGAAGCACCGGCTAACTCCGTG
CCAGCAGCCGCGGTAATACGGAGGGTGCAAGCGTTAATCGGAATTACTGGGCGTAAAGCGCTCGTAGGCGGTTTGTTAAG
TCGGATGTGAAAGCCCCGGGCTTAACCTGGGAACTGCATTCGATACTGGCAGACTAGAGTATAGTAGAGGCAAGTGGAAT
TCCGGGTGTAGCGGTGAAATGCGTAGATATCCGGAGGAACATCAGTGGCGAAGGCGACTTGCTGGACTAATACTGACGCT
GAGGAGCGAAAGCGTGGGGAGCAAACGG
>Otu794;uniq=Uniq1720;size=113;
TGAGGAATATTGGTCAATGGACGGAAGTCTGAACCAGCCATGCCGCGTGCAGGATGACGGCCCTACGGGTTGTAAACTGC
TTTTATATAGGAAGAAACCTCTTTACGTGTAAAGAGCTGACGGTACTATAAGAATAAGGACCGGCTAACTCCGTGCCAGC
AGCCGCGGTAATACGGAGGGTCCAAGCGTTATCCGGATTTATTGGGTTTAAAGGGTACGTAGGCGGAACTTTAAGTCAGT
AGTGAAAGCCCATCGCTTAACGATGGAACTGCTATTGATACTGATGTTCTTGAATATAGTTGAAGTAGGCGGAATACGAC
ATGTAGCGGTGAAATGCATAGATATGTCGTGGAACACCAATCGCGAAGGCAGCTTACTAAGCTATTATTGACGCTAAGGT
ACGAAAGCGTGGGGAGCGAACAG
>Otu795;uniq=Uniq1722;size=113;
TAGGGAATATTGCACAATGGAGGAAACTCTGATGCAGCCATGCCGCGTGAGTGAAGAAGGCCCTAGGGTTGTAAAGCTCT
TTCAATGGTGAAGATGATGACGGTAACCATAGAAGAAGCTCCGGCTAACTTCGTGCCAGCAGCCGCGGTAATACGAAGGG
AGCTAGCGTTGTTCGGAATTACTGGGCGTAAAGAGCACGTAGGCGGACATATAAGTCAGGGGTGAAATCCCGAGGCTCAA
CCTCGGAACTGCCCTTGAAACTATATGTCTAGAGACCATGAGGGGATAGCGGAATACCTAGTGTAGAGGTGAAATTCGTA
GATATTAGGTGGAACACCAGTGGCGAAGGCGGCTATCTGGCATGGTACTGACGCTGAGGTGCGAAAGCGTGGGGAGCAAA
CAG
>Otu796;uniq=Uniq1726;size=113;
TGGGGAATATTGGACAATGGGCGCAAGCCTGATCCAGCCATGCCGCGTGTGTGAAGAAGGCCTTTTGGTTGTAAAGCACT
TTAAGCGAGGAGGAGGCTACTTGGATTAATACTCTAGGATAGTGGACGTTACTCGCAGAATAAGCACCGGCTAACTCTGT
GCCAGCAGCCGCGGTAATACAGAGGGTGCGAGCGTTAATCGGATTTACTGGGCGTAAAGCGTGCGTAGGCGGCTTTTTAA
GTCGGATGTGAAATCACTGAGCTTAACTTAGGAATTGCATTCGATACTGGGAAGCTAGAGTATGGGAGAGGATGGTAGAA
TTCCAGGTGTAGCGGTGAAATGCGTAGAGATCTGGAGGAATACCGATGGCGAAGGCAGCCATCTGGCCTAATACTGACGC
TGAGGTACGAAAGCATGGGGAGCAAACAG
>Otu797;uniq=Uniq1728;size=113;
TGGGGAATATTGGACAATGGGGGCAACCCTGATCCAGCAATGCCGCGTGTGTGAAGAAGGCCTGCGGGTTGTAAAGCACT
TTTATTTGGGAAGAAGGTTACTCGGTTAAGAGCTAGGTAACTTGACGGTACCTTATGAATAAGCACCGGCTAACTCCGTG
CCAGCAGCCGCGGTAATACGGAGGGTGCAAGCGTTAATCGGAATTACTGGGCGTAAAGAGTACGTAGGCGGTTTTTTAAG
TCGGATGTGAAAGCCCCGGGCTTAACCTGGGAATTGCATTCGATACTGGAAGACTTGAGTCTGGCAGAGGCTGGCGGAAT
TCCCGGTGTAGCGGTGAAATGCGTAGATATCGGGAGGAACATCAGTGGCGAAGGCGGCCGGCTGGGTCAAGACTGACGCT
GAGGTACGAAAGCGTGGGGAGCAAACAG
>Otu798;uniq=Uniq1731;size=113;
TGGGGAATATTGGACAATGGGCGCAAGCCTGATCCAGCAATACCGCGTGTGTGAAGAAGGCCTGCGGGTTGTAAAGCACT
TTCAGTAAGGAGGAAAAGTTTCAGGTTAATACCCTGCGACCTTGACGTTACTTACAGAAGAAGCACCGGCTAACTCCGTG
CCAGCAGCCGCGGTAATACGGAGGGTGCAAGCGTTAATCGGAATTACTGGGCGTAAAGCGCGCGTAGGCGGCTTTGTAAG
TCGGATGTGAAAGCCCTGGGCTTAACCTGGGAATTGCATTCGATACTGCATGGCTAGAGTATGGTAGAGGATAGTGGAAT
TCCTGGTGTAGCGGTGAAATGCGTAGATATCAGGAGGAACATCAGTGGCGAAGGCGGCTATCTGGACCAATACTGACGCT
GAGGTGCGAAAGCGTGGGGAGCAAACAG
>Otu799;uniq=Uniq1733;size=113;
TAGGGAATCTTCGGCAATGGACGAAAGTCTGACCGAGCAACGCCGCGTGAGTGAAGAAGGTTTTCGGATCGTAAAACTCT
GTTGGTAGAGAAGAACGTTGGTGAGAGTGGAAAGTTCATCAAGTGACGGTAACTACCCAGAAAGGGACGGCTAACTACGT
GCCAGCAGCCGCGGTAATACGTAGGTCCCGAGCGTTGTCCGGATTTATTGGGCGTAAAGCGAGCGCAGGTGGTTTATTAA
GTCTGGTGTAAAAGGCAGTGGCTCAACCATTGTATGCATTGGAAACTGGTAGACTTGAGTGCAGGAGAGGAGAGTGGAAT
TCCATGTGTAGCGGTGAAATGCGTAGATATATGGAGGAACACCGGTGGCGAAAGCGGCTCTCTGGCCTGTAACTGACACT
GAGGCTCGAAAGCGTGGGGAGCAAACAG
>Otu800;uniq=Uniq1737;size=112;
TGAGGAATATTGGACAATGGGCGAGAGCCTGATCCAGCCATGCCGCGTGCAGGAAGACGGCCCTACGGGTTGTAAACTGC
TTTTATACGGGAAGAAACCCATCTACGTGTAGATGGCTGACGGTACCGTAAGAATAAGGACCGGCTAACTCCGTGCCAGC
AGCCGCGGTAATACGGAGGGTCCAAGCGTTATCCGGAATTATTGGGTTTAAAGGGTCCGTAGGCGGGCCATTAAGTCAGA
GGTGAAATACTACGGCTCAACCGTGGAACTGCCTTTGATACTGATGGTCTTGAATTATGGTGAAGTTGCCGGAATATGTA
GTGTAGCGGTGAAATGCATAGATATTACATAGAACACCGATTGCGAAGGCAGGTGACTAACCATACATTGACGCTGATGG
ACGAAAGCGTGGGTAGCGAACGG
>Otu801;uniq=Uniq1739;size=112;
TAAGGAATATTGGTCAATGGAGGCAACTCTGAACCAGCCATGCCGCGTGTGCGAAGAAGGCGTTCTGCGTCGTAAAGCAC
TTTTAAATAGGAAGAAACGCTCTTTGCGAAGAGCTATGACGGTACTATCAGAATAAGGACCGGCTAACTCCGTGCCAGCA
GCCGCGGTAATACGGAGGGTCCGAGCGTTGTCCGGAATTATTGGGTTTAAAGGGTACGTAGGCGGATTGATCAGTCAGAG
CTGAAATCCTATGGCTTAACCATAGAACTGGCTTTGATACTGTCAATCTTGAGTACGGTAGAGGTAGGCGGAATTTATGA
TGTAGCGGTGAAATGCATAGATATCATAAAGAACACCGATAGCGAAGGCAGCTTGCTGGACCGTAACTGACGCTAATGTA
CGAAAGTGCGGGTATCGAACAG
>Otu802;uniq=Uniq1741;size=112;
TCGAGAATTTTTCTCAATGGGGGAAACCCTGAAGGAGCGACGCCGCGTGGAGGATGAAGGTTTTCGGATTGTAAACTCCT
GTCATTGGTGAACAAGGTTTTGGGGAGTAACTGCCCTGGAATTTGATAGTAGCCGAAGAGGAAGGGACGGCTAACTCTGT
GCCAGCAGCCGCGGTAATACAGAGGTCCCAAGCGTTGTTCGGATTCATTGGGCGTAAAGGGTGCGTAGGCGGCGGGGTAA
GTCTGATGTGAAAGGCTGGGGCTCAACCTCAGTATGGCATTGGATACTGCCTTGCTAGAGTACTGGAGAGGAGACTGGAA
TTTACGGTGTAGCAGTGAAATGCGTAGAGATCGTAAGGAAGACCAGTGGCGAAGGCGAGTCTCTGGACAGTTACTGACGC
TGAGGCACGAAGGCCAGGGGAGCAAACGG
>Otu803;uniq=Uniq1749;size=112;
TCGGGAATATTGGGCAATGGGCGCAAGCCTGACCCAGCCATGCCGCGTGGATGAAGAAGGCCCTAGGGTTGTAAAGTCCT
TTCACCGCTGAAGATAATGACGGTAAGCGGAGAAGAAGCCCCGGCTAATTCCGTGCCAGCAGCCGCGGTAATACGGAAGG
GGCTAGCGTTGTTCGGAATTACTGGGCGTAAAGCGCGCGTAGGCGGCTTAGCAAGTTGGGGGTGAAATCCCGGAGCTCAA
CTCCGGAACTGCCTCCAAAACTGCTTCGCTTGAGTCCGGAAGAGGAGTGTGGAATTCCCAGTGTAGAGGTGAAATTCGTA
GATATTGGGAAGAACACCGGTGGCGAAGGCGGCACTCTGGTCCGGTACTGACGCTGAGGCGCGAAAGCGTGGGGAGCAAA
CAG
>Otu804;uniq=Uniq1750;size=112;
TGGGGAATATTGGACAATGGGCGAAAGCCTGATCCAGCAATGCCGCGTGAGTGATGAAGGCCTTAGGGTTGTAAAGCTCT
TTTACCAGGGATGATAATGACAGTACCTGGAGAATAAGCTCCGGCTAACTCCGTGCCAGCAGCCGCGGTAATACGGAGGG
AGCTAGCGTTGTTCGGAATTACTGGGCGTAAAGCGCGCGTAGGCGGTTGCTCAAGTCAGAGGTGAAAGCCCGGGGCTCAA
CCCCGGAACTGCCTTTGAAACTAGGTAACTAGAATCTTGGAGAGGTCAGTGGAATTCCGAGTGTAGAGGTGAAATTCGTA
GATATTCGGAAGAACACCAGTGGCGAAGGCGACTGACTGGACAAGTATTGACGCTGAGGTGCGAAAGCGTGGGGAGCAAA
CAG
>Otu805;uniq=Uniq1763;size=111;
TAGGGAATTTTCGTCAATGGGGGGAACCCTGAACGAGCAATGCCGCGTGAGTGAGGAAGGTCTTCGGATCGTAAAGCTCT
GTTGTAAGAGAAAAACGACATTCATAGGGAATGATGAGTGAGTGATGGTATCTTACCAGAAAGTCACGGCTAACTACGTG
CCAGCAGCCGCGGTAATACGTAGGTGGCGAGCGTTATCCGGAATGATTGGGCGTAAAGGGTGCGTAGGTGGCAGAACAAG
TCTGGAGTAAAAGGTATGGGCTCAACCCGTACTGGCTCTGGAAACTGTTCAGCTAGAGAACAGAAGAGGACGGCGGAACT
CCATGTGTAGCGGTAAAATGCGTAGATATATGGAAGAACACCGGTGGCGAAGGCGGCCGTCTGGTCTGTTGCTGACACTG
AAGCACGAAAGCGTGGGGAGCAAATAG
>Otu806;uniq=Uniq1764;size=111;
TGGGGAATATTGGACAATGGGCGCAAGCCTGATCCAGCCATGCCGCGTGGGTGAAGAAGGCCTTCGGGTTGTAAAGCCCT
TTTGTTGGGAAAGAAAAGCAGTCGGTTAATACCCGATTGTTCTGACGGTACCCAAAGAATAAGCACCGGCTAACTTCGTG
CCAGCAGCCGCGGTAATACGAAGGGTGCAAGCGTTACTCGGAATTACTGGGCGTAAAGCGTGCGTAGGTGGTTTGTTAAG
TCTGATGTGAAAGCCCTGGGCTCAACCTGGGAATTGCATTGGATACTGGCAGGCTAGAGTGCGGTAGAGGGTAGTGGAAT
TCCCGGTGTAGCAGTGAAATGCGTAGAGATCGGGAGGAACATCCGTGGCGAAGGCGACTACCTGGACCAGCACTGACACT
GAGGCACGAAAGCGTGGGGAGCAAACAG
>Otu807;uniq=Uniq1765;size=111;
TGGGGAATATTGCACAATGGGCGCAAGCCTGATGCAGCGACGCCGCGTGAGGGATGACGGCCTTCGGGTTGTAAACCTCT
TTCACCAGGGGCGAAGCGAAAGTGACGGTACCTGGAGAAGAAGCACCGGCCAACTACGTGCCAGCAGCCGCGGTAATACG
TAGGGTGCGAGCGTTGTCCGGAATTACTGGGCGTAAAGAGCTCGTAGGCGGTTTGTCGCGTCGTTCGTGAAAACTTGGGG
CTTAACTTCAAGCGTGCGGGCGATACGGGCAGACTTGAGTACTACAGGGGAGACTGGAATTCCTGGTGTAGCGGTGAAAT
GCGCAGATATCAGGAGGAACACCGGTGGCGAAGGCGGGTCTCTGGGTAGTAACTGACGCTGAGGAGCGAAAGCGTGGGTA
GCGAACAG
>Otu808;uniq=Uniq1767;size=111;
TGGGGAATTTTGGACAATGGGGGCAACCCTGATCCAGCAATGCCGCGTGAGTGAAGAAGGCCTTCGGGTTGTAAAGCTCT
TTTGTCCGGGAAGAAATCCCATCCCTGAATACGGGGTGGGGATGACGGTACTGGAAGAATAAGCACCGGCTAACTACGTG
CCAGCAGCCGCGGTAATACGTAGGGTGCAAGCGTTAATCGGAATTACTGGGCGTAAAGCGTGCGCAGGCGGTTGTGCAAG
ACCGATGTGAAATCCCCGGGCTTAACCTGGGAACTGCATTGGTGACTGCACGGCTAGAGTGTGTCAGAGGGGGGTAGAAT
TCCACGTGTAGCAGTGAAATGCGTAGAGATGTGGAGGAATACCGATGGCGAAGGCAGCCCCCTGGGATAACACTGACGCT
CATGCACGAAAGCGTGGGGAGCAAACAG
>Otu809;uniq=Uniq1787;size=110;
TGGGGAATATTGCGCAATGGGGGAAACCCTGACGCAGCCATGCCGCGTGTGTGAAGAAGGCTCTAGGGTTGTAAAGCACT
TTCAATTGGGAGGAAAAGCTGTCGGCTAATACCCGGCAGTATTGACGTTACCTTTAGAAGAAGCACCGGCTAACTCCGTG
CCAGCAGCCGCGGTAATACGGAGGGTGCAAGCGTTAATCGGAATTACTGGGCGTAAAGCGCGCGTAGGCGGTTTGCTCAG
TCGGATGTGAAAGCCCCGGGCTTAACCTGGGAACTGCATTCGATACTGGCAGACTGGAATGCGGGAGAGGGAGGTAGAAT
TCCATGTGTAGCGGTGAAATGCGTAGATATATGGAGGAATACCAGTGGCGAAGGCGGCCTCCTGGCCTGACATTGACGCT
GAGGTGCGAAAGCGTGGGGAGCAAACAG
>Otu810;uniq=Uniq1788;size=110;
TGAGGAATATTGGACAATGGAGGCAACTCTGATCCAGCCATGCCGCGTGCAGGAAGACTGCCCTATGGGTTGTAAACTGC
TTTTATATGGGAAGAATAAGATCTACGTGTAGATTGATGACGGTACCATAAGAATAAGCACCGGCTAACTCCGTGCCAGC
AGCCGCGGTAATACGGAGGGTGCAAGCGTTATCCGGAATCATTGGGTTTAAAGGGTCCGTAGGCGGGCTTATAAGTCAGT
GGTGAAAGTCTGTGGCTCAACCATAGAACTGCCATTGATACTGTAGGTCTTGAATCGTTGTGAAGTGGTTAGAATATGTA
GTGTAGCGGTGAAATGCTTAGATATTACATAGAATACCGATTGCGAAGGCAGATCACTAACAACGTATTGACGCTGATGG
ACGAAAGCGTAGGTAGCGAACAG
>Otu811;uniq=Uniq1789;size=110;
TAGGGAATATTGGTCAATGGGCGAAAGCCTGAACCAGCCATGCCGCGTGCAGGATGACGGCCTTCTGGGTTGTAAACTGC
TTTTATATGGGAAGAAAAAGGTCTTGCGAGACAAATTGCCGGTACCATATGAATAAGCACCGGCTAACTCCGTGCCAGCA
GCCGCGGTAATACGGAGGGTGCAAGCGTTGTCCGGATTTATTGGGTTTAAAGGGTACGTAGGCGGATCTTTAAGTCCGTG
GTGAAAGCCTGCAGCTTAACTGTAGAACTGCCATGGATACTGGAGATCTTGAATTCAGTTGAGGTAAGCGGAATTTATGA
TGTAGCGGTGAAATGCATAGATATCATAAAGAACACCTATTGCGAAGGCAGCTTGCTGGACTTGAATTGACGCTGAGGTA
CGAAAGCGTGGGGAGCGAACAG
>Otu812;uniq=Uniq1790;size=110;
TCGAGAATCTTCCGCAATGGGCGAAAGCCTGACGGAGCGACGCCGCGTGAAGGATGAAGGCCCTCGGGTTGTAAACTTCA
GTCACACGTTATGAATAAGCGTTAGTTAATACCTGACGCCTTGACAAAAGCGTGAGTGGAAGTCACGGCTAACTTCGTGC
CAGCAGCCGCGGTAAGACGAAGGTGGCAAACGTTGCTCGGAATTACTGGGCATAAAGCGCGCGTAGGTGGCGAGATAAGC
GAGGAATGAAATCCCATGGCTCACCCATGGAACTGTTTTTCGAACTGTCTTGCTTGAGGACGGGAGGGGAAGGTGGAATT
CCTGGTGTAGCGGTGAAATGCGTAGATATCAGGAGGAACACCGGTGGCGAAAGCGACCTTCTGGCCCGTTCCTGACACTG
AGGCGCGAAAGCTAGGGGAGCAAACAG
>Otu813;uniq=Uniq1791;size=110;
TGGGGAATATTGGACAATGGGGGCAACCCTGATCCAGCCATGCCGCGTGTGTGAAGAAGGCTTTCGGGTTGTAAAGCACT
TTAAGTTGGGAGAAAGGGGTTAGTGTTAATAGCACTAATCATTGATGTTACCAACAGAATAAGCACCGGCTAACTCCGTG
CCAGCAGCCGCGGTAATACGGAGGGTGCAAGCGTTAATCGGAATTACTGGGCGTAAAGCGCGCGTAGGCGGTTTGTTAAG
CGAGATGTGAAAGCCCTGGGCTCAACCTGGGAACTGCATTTCGAACTGGCAGGCTAGAGTACGGTAGAGGGTGGTAGAAT
TTCCTGTGTAGCGGTGAAATGCGTAGATATAGGAAGGAATACCGGTGGCGAAGGCGGCCACCTGGACTGATACTGACGCT
GAGGTGCGAAAGCGTGGGGAGCGAACAG
>Otu814;uniq=Uniq1805;size=109;
TGGGGAATATTGGACAATGTGCTGAAGCCTGATCCAGCCATGCCGCGTGTGTGAAGAAGGCCTTATGGTTGTAAAGCACT
TTAAGCGAGGAGGAGGCTACTCTATATAATACCTAGAGATAGTGGACGTTACTCGCAGAATAAGCACCGGCTAACTCTGT
GCCAGCAGCCGCGGTAATACAGAGGGTGCGAGCGTTAATCGGATTTACTGTGCGTAAAGCGTGCGTAGGCGGCTTTTTAA
GTCGGATGTGAAATCCCCGAGCTTAACTTGGTAATTGCATTCGATACTGGGAAGCTAGAGTATGTGAGAGGATGGTAGAA
TTCCAGGTGTAGCGGTGAAATGCGTAGAGATCTGGAGGAATACCGATGGCGAAGGCAGCCATCTGGCCTAATACTGACGC
TGATGTACGAAAGCATGGGGAGCAAACAG
>Otu815;uniq=Uniq1806;size=109;
TGGGGAATTTTCCGCAATGGGCGAAAGCCTGACGGAGCAATACCGCGTGAGGGAAGACGGCCTATGGGTTGTAAACCTCT
TTTTTCAGGGAGGAATAAAATGACGTGTACCTGAAGAATAAGCATCGGCTAACTCCGTGCCAGCAGCCGCGGTAAGACGG
AGGATGCAAGTGTTATCCGGAATCACTGGGCGTAAAGCGTCTGTAGGTGGCTTAATAAGTCAACTGTTAAATCTTGGAGC
TTAACTTCAAAATCGCAGTCGAAACTATTAGACTAGAGTATAGTAGAGGTAAAGGGAATTTCCAGTGGAGCGGTGAAATG
CGTAGATATTGGAAAGAACACCAATGGCGAAGGCACTTTACTGGGCTAGTACTAACACTCAGAGACGAAAGCTAAGGTAG
CAAATGG
>Otu816;uniq=Uniq1811;size=108;
TGGGGAATTTTCCGCAATGGGCGCAAGCCTGACGGAGCAATACCGCGTGCGGGAGGAAGGCCCTTGGGTCGTAAACCGCT
TTTAACAGGGAAGAACACAATGACGGTACCTGTTGAATAAGCCTCGGCTAACTCCGTGCCAGCAGCCGCGGTAAGACGGA
GGAGGCAAGCGTTATCCGGAATTATTGGGCGTAAAGCGTCCGCAGGTGGCCTGCCAAGTCTGCTGTTAAAGCCCAGGGCT
CAACCCTGGATCAGCAGTGGAAACTGGTAGGCTAGAGTGCGGTAGGGGCAGAGGGAATTCCCAGTGTAGCGGTGAAATGC
GTAGATATTGGGAAGAACACCAGTGGCGAAGGCGCTCTGCTGGACCGCAACTGACACTCATGGACGAAAGCTAGGGGAGC
GAAAGG
>Otu817;uniq=Uniq1812;size=108;
TCGGGAATTTTGGGCAATGGGCGAAAGCCTGACCCAGCAACGCCGCGTGAAGGATGAAGTCTTTCGGGATGTAAACTTCG
GAAATATAGGAAGAATAAATGACGGTACTATATCTAAGGTCCGGCTAACTACGTGCCAGCAGCCGCGGTAATACGTAGGG
ACCAAGCGTTGTTCGGATTTACTGGGCGTAAAGGGTACGTAGGCGGCGCGACAAGTCACTTGTGAAATCTCCGGGCTTAA
CTCGGAACGGCCAAGTGAAACTGTAGTGCTAGAGTGCAGAATGGGCAAGTGGAATTCTTGGTGTAGCGGTGAAATGCGTA
GATATCAAGAGGAACACCTGAGGCGAAGGCGACTTGCTGGGCTGACACTGACGCTGAGGTACGAAAGCCAGGGGAGCGAA
CGG
>Otu818;uniq=Uniq1813;size=108;
TGAGGAATATTGGACAATGGAGGAAACTCTGATCCAGCCATGCCGCGTGCAGGAAGACTGCCCTATGGGTTGTAAACTGC
TTTTATACAGGAAGAACCACTCCCTCGTGAGGGAGCTTGACGGTACTGTATGAATAAGCACCGGCTAACTCCGTGCCAGC
AGCCGCGGTAATACGGAGGGTGCAAGCGTTATCCGGAATCATTGGGTTTAAAGGGTCCGTAGGTGGGCGATTAAGTCAGA
GGTGAAATCCCGCAGCTTAACTGTGGAACTGCCTTTGATACTGGTTGTCTTGAGTTATATTGAAGTAAGTAGAATGTGTA
GTGTAGCGGTGAAATGCATAGATATTACACAGAATACCGATTGCGAAGGCAGCTTACTAAGTATATACTGACACTGATGG
ACGAAAGCGTGGGGAGCGAACAG
>Otu819;uniq=Uniq1814;size=108;
TGGGGAATATTGCGCAATGGACGAAAGTCTGACGCAGCGACGCCGCGTGTGGGAGGAAGCCTTTCGGGGTGTAAACCACT
GTCAGAGGGGAAGAACAGCGCCATTTCGAATAGGCTTGGCGTTTGACGGTACCCTCAGAGGAAGCGCCGGCTAACTCCGT
GCCAGCAGCCGCGGTAAGACGGAGGGCGCAAGCGTTGTTCGGAATTACTGGGCGTAAAGGGCGGGCAGGTGGTCCGTTAA
GTCGTCTGTGAAAATCCGGGGCTCAACCCCGCGAAATGCAGACGATACTGGCGGACTAGAGATCGGTAGAGGCTAGCGGA
ATTCCTGGTGTAGCGGTGGAATGCGTAGATATCAGGAAGAACACCCGTGGCGAAGGCGGCTAGCTGGGCCGAGTCTGACA
CTCATCCGCGAAAGCGTGGGGAGCAAACAG
>Otu820;uniq=Uniq1818;size=108;
TCGAGAATTTTTCTCAATGGGGGAAACCCTGAAGGAGCGACGCCGCGTGGAGGATGAAGGTCTTCGGATTGTAAACTCCT
GTCATTGGTGAACAAGGCCCACACAGTAACTGGTGTTGGGATTGATAGTAGCCGAAGAGGAAGAGACGGCTAACTCTGTG
CCAGCAGCCGCGGTAATACAGAGGTCTCGAGCGTTGTTCGGATTCATTGGGCGTAAAGGGTGCGTAGGTGGCAGGGTAAG
TCTGGTGTGAAATCCCGGGGCTCAACCCCGGAACTGCACTGGATACTGCTTTGCTAGAGTACTGGAGAGGAGATTGGAAT
TTACGGTGTAGCAGTGAAATGCGTAGATATCGTAAGGAAGACCAGTGGCGAAGGCGAATCTCTGGACAGTTACTGACACT
GAGGCACGAAGGCCAGGGGAGCAAACGG
>Otu821;uniq=Uniq1819;size=108;
TGAGGAATATTGCGCAATGGAGGAAACTCTGACGCAGCCACGCCGCGTGCAGGAAGACACCCCTCAGGGGCGTAAACTGC
TTTTGTACGAGAAGAACACCTCCTCTCGGGGAGGTCTGACGGTATCGTACGAATAAGGACCGGCTAACTCCGTGCCAGCA
GCCGCGGTAATACGGAGGGTCCAAGCGTTGTCCGGAATCACTGGGTGTAAAGGGTGCGCAGGCGGGCGTGTAAGTCAGGG
GTGAAAGCCACCGGCCTAACCGGTGAACTGCCCTTGATACTGCACGTCTTGAGTCCCGGAGAGGCTATCAGAATTCGTGG
TGTAGCGGTGAAATGCGTAAATATCACGAGGAATACCTAATGCGTAGGCAGATAGCTGGACGGGTACTGACGCTCAGGCA
CGAAAGCGTGGGGAGCGAACAG
>Otu822;uniq=Uniq1821;size=107;
TAGGGAATATTGGTCAATGGGGGCAACCCTGAACCAGCCATGCCGCGTGCAGGATGACAGCCTTCTGGGTTGTAAACTGC
TTTTATATGGGAAGAAAAGACCTTGCGAGGTTCTATGACGGTACCATACGAATAAGGACCGGCTAACTCCGTGCCAGCAG
CCGCGGTAATACGGAGGGTCCAAGCGTTGTCCGGAATTATTGGGTTTAAAGGGTGCGTAGGCGGTATTGTAAGTCAGAGG
TGAAATCCCACAGCTTAACTGTGGAACTGCCTTTGATACTGCAGTACTTGAGTACAGTAGAGGTAGGCGGAATTGAAGGT
GTAGCGGTGAAATGCATAGATATCTTCAAGAACACCGATTGCGAAGGCAGCTTACTGGACTGTAACTGACGCTGAGGCAC
GAAAGCATGGGTAGCGAACAG
>Otu823;uniq=Uniq1822;size=107;
TTTCGAATCATTCACAATGGGCGCAAGCCTGATGGTGCGACGCCGCGTGGGGGACGAAGGTCTTCGGATTGTAAACCCCT
GTCACTAGGGAAGAAAAACTATAGTTTAACAGGCTATGGTCTGACTTAACCTGGAGAGGAAGCAGTGGCTAACTCTGTGC
CAGCAGCCGCGGTAATACAGAGACTGCAAGCGTTATTCGGATTCACTGGGCGTAAAGGGTGCGCAGGCGGTTGTGTGTGT
CAGGTGTGAAATCTCGGAGCTTAACTCCGAAACTGCGCCTGAAACTACATGACTAGAGCATTGGAGAGGGTAGCGGAATT
CACGGTGTAGCAGTGAAATGCGTAGATATCGTGAGGAACACCAGAGGCGAAGGCGGCTACCTGGACAATTGCTGACGCTC
AGGCACGAAAGCGTGGGGAGCAAAAGG
>Otu824;uniq=Uniq1823;size=107;
TGAGGAATCTTGCACAATGGGCGAAAGCCTGATGCAGCGACGCCGCGTGGAGGATGAAGGTCTTAGGATTGTAAACTTCT
GTTAAGTGGGAAGAAATGTCCTGTTATAATACAGCGGGAAAATGACGGTACCATTAGAGAAAGCACCGGCTAACTTCGTG
CCAGCAGCCGCGGTAATACGAAGGGTGCGAGCGTTATTCGGATTGATTGGGCGTAAAGGGTGCGCAGGCGGAATGCTAAG
TCAACTGTTAAATTTCCCGGCCTAACCGGGAGTCAGCGGTAGATACTGGTATTCTTGAGGGTGGAAGAGAGAAGTGGAAT
TCTCGGAGTAGCGGTAAAATGCGTAGATCTCGAGAGGAACACCGATGGCGAAGGCAGCTTCTTGGTCCATTTCTGACGCT
CATGCACGAAAGCGTGGGGAGCAAACAG
>Otu825;uniq=Uniq1824;size=107;
TGGGGAATATTGGACAATGGGCGCAAGCCTGATCCAGCCATGCCGCGTGAGTGATGAAGGCCCTAGGGTTGTAAAGCTCT
TTCAACGGTGAAGATAATGACGGTAGCCGTAGAAGAAGCCCCGGCTAACTTCGTGCCAGCAGCCGCGGTAATACGAAGGG
GGCGAGCGTTGTTCGGAATCACTGGGCGTAAAGCGTACGTAGGCGGATAGATTAGTTAGGGGTGAAATCCCGAGGCTCAA
CCTCGGAACTGCCTCTAATACTGTCTATCTAGAGATCGAGAGAGGTGAGTGGAATTCCTAGTGTAGAGGTGAAATTCGTA
GATATTAGGAAGAACACCAGTGGCGAAGGCGGCTCACTGGCTCGATACTGACGCTGAGGTACGAAAGCGTGGGGAGCAAA
CAG
>Otu826;uniq=Uniq1826;size=107;
TAGGGAATCTTCCGCAATGGGCGAAAGCCTGACGGAGCAACGCCGCGTGAGTGATGAAGGGTTTCGGCTCGTAAAACTCT
GTTATTAGGGAAGAACAAATGTGTAAGTAACTGTGCACGTCTTGACGGTACCTAATCAGAAAGCCACGGCTAACTACGTG
CCAGCAGCCGCGGTAATACGTAGGTGGCAAGCGTTATCCGGAATTATTGGGCGTAAAGCGCGCGTAGGCGGTTTCTTAAG
TCTGATGTGAAAGCCCACGGCTCAACCGTGGAGGGTCATTGGAAACTGGGAAACTTGAGTGCAGAAGAGGAAAGTTGAAT
TCCATGTGTAGCGGTGAAATGCGCAGAGATATGGAGGAACACCAGTGGCGAAGGCGACTTTCTGGTCTGTAACTGACGCT
GATGTGCGAAAGCGTGGGGATCAAACAG
>Otu827;uniq=Uniq1828;size=107;
TGAGGAATATTGGACAATGGGCGAAAGCCTGATCCAGCGACGCCGCGTGAGTGACAAAGGCCTTAGGGTTGTAAAGCTCT
TTTAGTGGGGAAGATAATGACGGTACCCACAGAAAAAGTCCCGGCTAACTTCGTGCCAGCAGCCGCGGTAATACGAAGGG
GGCTAGCGTTACTCGGAATTATTGGGCGTAAAGCGTGCGTAGGCGGTAAAATAAGTTGGAAGTGAAAGCCTTTGGCTCAA
CCAAAGAATTGCTTTCAAAACTGTTTTGCTAGAGTATCAAAGGAGATAGAGGAATTCCTAGTGTAGAGGTGAAATTCGTA
GATATTAGGAGGAACACCGGAAGCGAAAGCGTCTATCTGGTTGAAAACTGACGCTGTTGCACGAAAGCGTGGGGAGCAAA
CAG
>Otu828;uniq=Uniq1830;size=107;
TGGGGAATTTTCTGCAATGGGCGAAAGCCTGACAGAGCAATACTGCGTGAGGGATGACGGCTTTCGGGTTGTAAACCTCT
TTTATCAAGGAAGAAGATCTGACGTTACTTGATGAATAAGCATCGGCTAACTCCGTGCCAGCAGCCGCGGTAATACGGAG
GATGCAAGTGTTATCCGGAATCACTGGGCGTAAAGCGTCTGTAGGTGGTTTAGCAAGTCCGTTGTTAAAGGCTGAGGCTC
AACCTTGGTATGGCAATAGATACTACTAGACTAGAGGATTGTAGAGGTAGAGGGAATTTCCAGTGGAGCGGTGAAATGCG
TAGAGATTGGAAAGAACACCAAAGGCGAAGGCACTCTACTGGGCAATACCTGACACTGAGAGACGAAAGCTAGGGTAGCA
AATGG
>Otu829;uniq=Uniq1840;size=107;
TGGGGAATATTGGACAATGGGCGCAAGCCTGATCCAGCAATGCCGCGTGTGTGAAGAAGGCCTGCGGGTTGTAAAGCACT
TTCAGTAGAGAAGAAAAGCCTAGGGTTAATACCCCTGAGTCTTGACGTTACCTACAGAAGAAGCTCCGGCTAACTCCGTG
CCAGCAGCCGCGGTAATACGGAGGGAGCGAGCGTTAATCGGAATTACTGGGCGTAAAGCGCACGTAGGCGGCTTTGTAAG
TCGGATGTGAAAGCCCCGGGCTTAACCTGGGAATGGCATTCGATACTGCAGAGCTAGAGTATGGTAGAGGGAAGTGGAAT
TTCCGGTGTAGCGGTGAAATGCGTAGATATCGGAAGGAACACCGGTGGCGAAGGCGACTTCCTGGGCCAATACTGACGCT
GAGGTGCGAAAGCGTGGGTAGCAAACAG
>Otu830;uniq=Uniq1851;size=106;
TAGGGAATCTTCCGCAATGGACGAAAGTCTGACGGAGCAACGCCGCGTGAGTGATGAAGGTTTTCGGATCGTAAAACTCT
GTTATTAGGGAAGAACAAATGTGTAAGTAACTGTGCACATCTTGACGGTACCTAATCAGAAAGCCACGGCTAACTACGTG
CCAGCAGCCGCGGTAATACGTAGGTGGCAAGCGTTATCCGGAATTATTGGGCGTAAAGCGCGCGTAGGCGGTTTCTTAAG
TCTGATGTGAAAGCCCACGGCTCAACCGTGGAGGGTCATTGGAAACTGGGAAACTTGAGTACAGAAGAGGAAAGTGGAAT
TCCATGTGTAGCGGTGAAATGCGCAGAGATATGGAGGAACACCAGTGGCGAAGGCGACTTTCTGGTCTGTAACTGACGCT
GATGTGCGAAAGCGTGGGGATCAAACAG
>Otu831;uniq=Uniq1858;size=105;
TAGGGAATCTTCCACAATGGACGAAAGTCTGATGGAGCAACGCCGCGTGAGTGAAGAAGGGTTTCGGCTCGTAAAGCTCT
GTTGGTAGTGAAGAAAGATAGAGGTAGTAACTGGCCTTTATTTGACGGTAATTACTTAGAAAGTCACGGCTAACTACGTG
CCAGCAGCCGCGGTAATACGTAGGTGGCAAGCGTTGTCCGGATTTATTGGGCGTAAAGCGAGTGCAGGCGGTTGCTTAGG
TCTGATGTGAAAGCCTTCGGCTTAACCGAAGAAGTGCATCGGAAACCGGGCGACTTGAGTGCAGAAGAGGACAGTGGAAC
TCCATGTGTAGCGGTGGAATGCGTAGATATATGGAAGAACACCAGTGGCGAAGGCGGCTGTCTGGTCTGCAACTGACGCT
GAGGCTCGAAAGCATGGGTAGCGAACAG
>Otu832;uniq=Uniq1864;size=105;
TGGGGAATATTGGACAATGGGCGGAAGCCTGATCCAGCAACGCCGCGTGAGGGATGACTGCCTTCGGGTTGTAAACCTCT
TTCAGTACCGACGAAGCGCAAGTGACGGTAGGTACAGAAGAAGCACCGGCCAACTACGTGCCAGCAGCCGCGGTAATACG
TAGGGTGCGAGCGTTGTCCGGAATTATTGGGCGTAAAGGGCTCGTAGGCGGTTTGTCGCGTCGGGAGTGAAAACTCAGGG
CTTAACTCTGAGCTTGCTTCCGATACGGGCAGACTGGAGGTATGCAGGGGAGAACGGAATTCCTGGTGTAGCGGTGAAAT
GCGCAGATATCAGGAGGAACACCGGTGGCGAAGGCGGTTCTCTGGGCATTACCTGACGCTGAGGAGCGAAAGTGTGGGGA
GCGAACAG
>Otu833;uniq=Uniq1871;size=105;
TGGGGAATATTGCACAATGGGGGAAACCCTGATGCAGCGACGCCGCGTGGAGGAAGAAGGTCTTCGGATTGTAAACTCCT
GTTGTTGGGGAAGATAATGACGGTACCCAACAAGGAAGTGACGGCTAACTACGTGCCAGCAGCCGCGGTAAAACGTAGGT
CACAAGCGTTGTCCGGAATTACTGGGTGTAAAGGGAGCGCAGGCGGGAAGACAAGTTGGAAGTGAAATCTATGGGCTCAA
CCCATAAACTGCTTTCAAAACTGTTTTTCTTGAGTAGTGCAGAGGTAGGCGGAATTCCCGGTGTAGCGGTGGAATGCGTA
GATATCGGGAGGAACACCAGTGGCGAAGGCGGCCTACTGGGCACCAACTGACGCTGAGGCTCGAAAGTGTGGGTAGCAAA
CAG
>Otu834;uniq=Uniq1873;size=104;
TGAGGAATCTTCCACAATGGGCGAAAGCCTGATGGAGTGACACCACGTGAAGGATGAAGGCCTAACGGTTGTAAACTTCT
TTTCTGAGGGAGCATAATGAGAGTACCTTAGGAATAAGGGACGGCTAAATACGTGCCAGCAGCCGCGGTAATACGTATGT
CCCAAGCGTTACCCAGAATTACTGGGTGTAAAGTGTTTGTAGGCGACAAAATAAGTTGGATATAAAAGACCGGAGCTCAA
CTTCGTGTATGTATTCAAAACTATTTTGATAGAATTAGGAAGGGGTAAGCGGAATTCTTAGTGTAGGGGTGCAATCCGTA
GATACTAAGAGGAACACCGAAAGCGAAGGCAGCTTACTGGTACTATATTGACGCTGAGGGACGAAAGTGTGGGGAGCGAA
AAG
>Otu835;uniq=Uniq1874;size=104;
TGGGGAATATTGGACAATGGGCGCAAGCCTGATCCAGCAATGCCGCGTGAGTGAAGAAGGCCTTAGGGTTGTAAAACTCT
TTCACCGGGGAAGATAATGACGGTACCCGGAGAAGAAGCCCCGGCTAACTCCGTGCCAGCAGCCGCGGTAATACGGAGGG
GGCTAGCGTTGTTCGGAATTACTGGGCGTAAAGCGCGCGTAGGCGGCTTGGCAAGTTGGAGGTGAAATCCCGAAGCTCAA
CTTCGGAACTGCCTCCAAAACTGCTTCGCTAGAGGCAAGGAGAGGAGAGCGGAATACCCAGTGTAGAGGTGAAATTCGTA
GATATTGGGTGGAACACCGGTGGCGAAGGCGGCTCTCTGGCCTTGATCTGACGCTAAGGCGCGAAAGCGTGGGGAGCAAA
CAG
>Otu836;uniq=Uniq1878;size=104;
TGGGGAATATTGCACAATGGGCGCAAGCCTGATGCAGCCATGCCGCGTGAGTGAAGAAGGCCTTAGGGTTGTAAAACTCT
TTCACCGGTGAAGATAATGACGGTAGCCGGAGAAGAAGCCCCGGCTAACTCCGTGCCAGCAGCCGCGGTAATACGGAGGG
GGCTAGCGTTGTTCGGAATTACTGGGCGTAAAGCGCGCGTAGGCGGACCGGTCAGTTGGGGGTGAAATCCCAAGGCTCAA
CCTTGGAACTGCCCTCAATACTGCCAGTCTTGAGTCCGGGAGAGGTGAGTGGAATTCCTAGTGTAGAGGTGAAATTCGTA
GATATTAGGAAGAACACCAGTGGCGAAGGCGGCTCACTGGCCCGGTACTGACGCTGAGGTGCGAAAGCGTGGGGAGCAAA
CAG
>Otu837;uniq=Uniq1881;size=104;
TGGGGAATATTGGACAATGGGCGCAAGCCTGATCCAGCCATGCCGCGTGTGTGAAGAAGGCCTTTTGGTTGTAAAGCACT
TTAAGCGAGGAGGAGGCTACTGAGATTAATACTCTTGGATAGTGGACGTTACTCGCAGAATAAGCACCGGCTAACTCTGT
GCCAGCAGCCGCGGTAATACAGAGGGTGCGAGCGTTAATCGGATTTACTGGGCGTAAAGCGTGCGTAGGCGGCTTTTTAA
GTCGGATGTGAAATCCCTGAGCTTAACTTAGGAATTGCATTCGATACTGGGAAGCTAGAGTATGGGAGAGGATGGTAGAA
TTCCAGGTGTAGCGGTGAAATGCGTAGAGATCTGGAGGAATACAGATGGCGAAGGCAGCCATCTGGCCTAATACTGACGC
TGAGGTACGAAAGCATGGGGAGCAAACAG
>Otu838;uniq=Uniq1891;size=103;
TTTCGAATAATCCACAATGGGCGAAAGCCTGATGGTGCAACGCCGCGTGGGGGATGAAGGCCTTAGGGTCGTAAACCCCT
GTCACCAAGGAACAATAAGGTAGTTCATAGCTATCGATGAGTTAACTTGGAGAGGAAGCAGTGGCTAACTCCGTGCCAGC
AGCCGCGGTAATACGGAGACTGCGAGCGTTACTCGGATTCACTGGGCGTAAAGGGTGCGTAGGTTGTTAGGTATGTCAGG
TGTGAAATCCCGGGGCTCAACTCCGGAACTGCGCCTGAAACTACCTAACTTGAGTATAGGAGGGGATAGCAGAATTTCTG
GTGTAGCGGTGAAATGCGTAGATATCAGAAGGAATACCAATGGCGAAGGCACTTTACTGGGCTATTACTGACACTCAGAG
ACGAAAGCTAGGGTAGCAAATGG
>Otu839;uniq=Uniq1899;size=103;
TGGGGAATATTGGACAATGGGCGCAAGCCTGATCCAGCCATGCCGCGTGTGTGATGAAGGCCTTAGGGTTGTAAAGCACT
TTCAACGGTGAAGATAATGACGGTAACCGTAGAAGAAGCCCCGGCTAACTTCGTGCCAGCAGCCGCGGTAATACGAAGGG
GGCTAGCGTTGTTCGGAATTACTGGGCGTAAAGCGCACGTAGGCGGATTGATCAGTTAGAGGTGAAATCCCGGGGCTCAA
CCCCGGAACTGCCTTTAATACTGTCAGTCTAGAGATCGAGAGAGGTGAGTGGAATTCCGAGTGTAGAGGTGAAATTCGTA
GATATTCGGAGGAACACCAGTGGCGAAGGCGGCTCACTGGCTCGATACTGACGCTGAGGTGCGAAAGCGTGGGGAGCAAA
CAG
>Otu840;uniq=Uniq1902;size=103;
TGAGGAATATTGGACAATGGGCGGAAGCCTGATCCAGCCATGCCGCGTGCAGGAAGACGGCCCTATGGGTTGTAAACTGC
TTTTATACAGGAAGAAACCCACTTACGTGTAAGAGGCTGACGGTACTGTAAGAATAAGCATCGGCTAACTCCGTGCCAGC
AGCCGCGGTAATACGGAGGATGCAAGCGTTATCCGGAATCATTGGGTTTAAAGGGTCCGTAGGTGGATTAATAAGTCAGA
GGTGAAATCCTGCAGCTTAACTGTAGAACTGCCTTTGATACTGTTAATCTTGAGTTATTATGAAGTGGTTAGAATATGTA
GTGTAGCGGTGAAATGCATAGATATTACATAGAATACCAATTGCGAAGGCAGATCACTAATAATATACTGACACTGATGG
ACGAAAGCGTGGGGAGCGAACGG
>Otu841;uniq=Uniq1909;size=103;
TGGGGAATATTGCACAATGGGCGAAAGCCTGATGCAGCGACGCCGCGTGGGGGATGACGGTCTTCGGATTGTAAACCACT
TTCAGTAGGGACGAAGCGCAAGTGACGGTACCTGCAGAAGAAGCACCGGCTAACTACGTGCCAGCAGCCGCGGTAATACG
TAGGGTGCGAGCGTTGTCCGGAATTACTGGGCGTAAAGAGCTCGTAGGCGGTTTGTCACGTCGTCTGTGAAATCCCTCGG
CTTAACCGGGGGCGTGCAGGCGATACGGGCAGACTTGAGTACTACAGGGGAGACTGGAATTCCTGGTGTAGCGGTGAAAT
GCGCAGATATCAGGAGGAACACCGGTGGCGAAGGCGGGTCTCTGGGTAGTAACTGACGCTGAGGAGCGAAAGCATGGGTA
GCGAACAG
>Otu842;uniq=Uniq1910;size=103;
TGAGGAATCTTCCACAATGGGCGAAAGCCTGATGGAGCAACGCCGCGTGCAGGATGAAGGCCTTCGGGTTGTAAACTGCT
TTTATGAGTGAAGAATATGACGGTAACTCATGAATAAGCACCGGCTAACTACGTGCCAGCAGCCGCGGTCATACGTAGGG
TGCAAGCATTATCCGGAGTGACTGGGCGTAAAGAGTTGCGTAGGCGGTTAGTAAAGTGAATAGTGAAACCTGGTGGCTCA
ACCATACAGACTATTATTCAAACTCACTAACTCGAGAATGGTAGAGGTAACTGGAATTTCTTGTGTAGGAGTGAAATCCG
TAGATATAAGAAGGAACACCAATGGCGTAGGCAGGTTACTGGACCATTTCTGACGCTAAGGCACGAAAGCGTGGGGAGCG
AACCG
>Otu843;uniq=Uniq1914;size=102;
TGGGGAATCTTGCACAATGGAGGAAACTCTGATGCAGCGATGCCGCGTGAGTGAAGAAGGCCTTTGGGTTGTAAAGCTCT
TTCGTCGGGGAAGAAAATGACTGTACCCGAATAAGAAGGTCCGGCTAACTTCGTGCCAGCAGCCGCGGTAATACGAAGGG
ACCTAGCGTAGTTCGGAATTACTGGGCTTAAAGAGTTCGTAGGTGGTTGAAAAAGTTGGTGGTGAAATCCCAGAGCTTAA
CTCTGGAACTGCCATCAAAACTTTTCAGCTAGAGTTTGATAGAGGAAAGCAGAATTTCTAGTGTAGAGGTGAAATTCGTA
GATATTAGAAAGAATACCAATTGCGAAGGCAGCTTTCTGGATCATTACTGACACTGAGGAACGAAAGCATGGGTAGCGAA
GAG
>Otu844;uniq=Uniq1916;size=102;
TGGGGAATATTGGACAATGGGGGCAACCCTGATCCAGCCATGCCGCGTGGGTGAAGAAGGCCTTAGGGTTGTAAAACCCT
TTCAGCGGGGAAGATGATGACGGTACCCGCAGAAGAAGCCCCGGCTAACTCCGTGCCAGCAGCCGCGGTAATACGGAGGG
GGCTAGCGTTGTTCGGAATTACTGGGCGTAAAGGGCGTGTAGGCGGTTTGTCTAGTCAGGCGTGAAAGCCCCGGGCTCAA
CCTGGGAACTGCGTTTGATACTGGCAGGCTAGAGGTTGGAAGAGGAGAGTGGAATTCCCAGTGTAGAGGTGAAATTCGTA
GATATTGGGAAGAACACCAGTGGCGAAGGCGGCTCTCTGGTCCATACCTGACGCTGAGGCGCGAAAGCGTGGGGAGCAAA
CAG
>Otu845;uniq=Uniq1918;size=102;
TAACGAATATTCCGCAATGCGCGAAAGCGTGACGGAGCAATGCCGCGTGTGGGATGAAGCATCTAGGTGTGTAAACCACT
GTCAGGGTTTAGGAAACAAATGACCAGACCCAAAGGAAGAGCCGGCTAACTCTGTGCCAGCAGCCGCGGTAATACAGAGG
GCTCAAGCGTTAATCGGAATCACTGGGCTTAAAGGGTCCGCAGGCGGATCGGTAAGTATCTTGTGAAATACCATGGCTCA
ACCATGGAATTGCTCGGTAAACTGCCAATCTTGAACACGGTAGGGGCCATCGGAACTCTAGGTGGAGCGGTGAAATGCGT
AGATATCTAGAGGAACGCCAGAGGCGAAGGCGGATGGCTGGGCCGTTGTTGACGCTCAGGGACGAAAGCATGGGTAGCGA
ACGG
>Otu846;uniq=Uniq1919;size=102;
TGGGGAATATTGCACAATGGGGGAAACCCTGATGCAGCAACGCCGCGTGAGTGATGAAGGTTTTCGGATCGTAAAGCTCT
GTCTTTGGGGAAGATAATGACGGTACACAAGGAGGAAGCCACGGCTAACTACGTGCCAGCAGCCGCGGTAATACGTAGGT
GGCGAGCGTTATCCGGATTTACTGGGCGTAAAGGGAGCGTAGGCGGATGATTAAGTGGGATGTGAAATACCCGGGCTCAA
CTTGGGTGCTGCATTACAAACTGGTTATCTAGAGTGCAGGAGAGGAGAGTGGAATTCCTAGTGTAGCGGTGAAATGCGTA
GAGATTAGGAAGAACATCAGTGGCGAAGGCGACTCTCTGGACTGTAACTGACGCTGAGGCTCGAAAGCGTGGGGAGCAAA
CAG
>Otu847;uniq=Uniq1928;size=102;
TGGGGAATATTGGAAAATGGGGGGAACCCTGATCCAGCCATGCCGCGTGTGTGAAGAAGGCCTTTTGGTTGTAAAGCACT
TTAAGCGAGGAGGAGGCTACTGAGACTAATACTCTTGGATAGTGGACGTTACTCGCAGAATAAGCACAGGATAACTCTGT
GCCAGCAGCCGCGGTAATACAGAGGGTGCGAGCGTTAATCGGATTTACTGGGCGTAAAGCGTGCGTAGGCGGCTGATTAA
GTCGGATGTGAAATCCCTGAGCTTAACTTAGGAATTGCATTCGATACTGGTCAGCTAGAGTATGGGAGAGGATGGTAGAA
TTCCAGGTGTAGCGGTGAAATGCGTAGAGATCTGGAGGAATACCGATGGCGAAGGCAGCCATCTGGCCTAATACTGACGC
TGAGGTACGAAAGCATGGGGAGCAAACAG
>Otu848;uniq=Uniq1932;size=102;
TGGGGAATATTGGACAATGGGCGCAAGCCTGATCCAGCCATGCCGCGTGAGTGATGAAGGCCTTAGGGTTGTAAAGCTCT
TTTGTCCGGGAAGATAATGACTGTACCGGAAGAATAAGCCCCGGCTAACTTCGTGCCAGCAGCCGCGGTAATACGAAGGG
GGCTAGCGTTGTTCGGAATCACTGGGCGTAAAGCGCACGTAGGCGGACCGTTAAGTCGGAGGTGAAAGCCTGGGGCTCAA
CCCCAGAACTGCCTTCGATACTGGCGGTCTTGAGTATGGTAGAGGTTGGTGGAACTCCGAGTGTAGAGGTGAAATTCGTA
GATATTCGGAAGAACACCAGTGGCGAAGGCGGCCAACTGGACCATTACTGACGCTGAGGTGCGAAAGCGTGGGGAGCAAA
CAG
>Otu849;uniq=Uniq1939;size=102;
TAGGGAATATTGGTCAATGGGCGCAAGCCTGAACCAGCCATGCCGCGTGCAGGATGAAGGCCCTCAGGGTTGTAAACTGC
TTTTGTATGGGAATAAAAAGCCCTTGTGAGGGCTATTGAAGGTACCATAAGAATAAGCACCGGCTAACTCCGTGCCAGCA
GCCGCGGTAATACGGAGGGTGCAAGCGTTATCCGGATTTACTGGGTTTAAAGGGTGCGTAGGCGGCTTTTTAAGTCAGTG
GTGAAAGCCTAGCGCTCAACGCTAGAAAGGCCATTGATACTGGAGAGCTTGAGTCAAGAAGAGGTAAGCAGAATTTATGG
TGTAGCAGTGAAATGCTTAGATACCATGAAGAATACCAATAGCGAAGGCAGCTTACTGGTCTTGAACTGACGCTGAGGCA
CGAAAGCGTGGGGAGCAAACAG
>Otu850;uniq=Uniq1940;size=101;
TAAGGAATATTGCGCAATGGGCGAAAGCCTGACGCAGCCACGCCGCGTGGAGGAAGACACCCCTATGGGGCGTAAACTCC
TTTTATATGAGAAGAATGCCTTGGTCGCCAAGGAGAGACGGTATCATATGAATAAGCACCGGCTAACTCCGTGCCAGCAG
CCGCGGTAATACGGAGGGTGCAAGCGTTGTCCGGATTCACTGGGTGTAAAGGGTGTGCAGGTGGAGCAGACAGTCAGTGG
TGAAATCCCGTAGCTTAACTATGGAACTGCCACTGATACTACTGCTCTTGAGTACTGGAGAGGCTACTAGAATTCGTGGT
GTAGCGGTGAAATGCGTAGATATCACGAGGAATACCAGAGGCGTAAGCGGGTAGCTGGACAGATACTGACACTGAGGCAC
GAAAGCGTGGGGAGCAAACAG
>Otu851;uniq=Uniq1943;size=101;
TCGAGAATCATTCACAATGGGGGCAACCCTGATGGTGCGACGCCGCGTGGAGGACGAAGGCCCTAGGGTCGTAAACTCCT
GTCATCAAGGAGTAAGGAGTTCACGAGTAACTGCGTGGGCTATTGATAGTACTTGAAGAGGAAGGGACGGCTAACTTCGT
GCCAGCAGCCGCGGTAATACGAAGGTCCCGAGCGTTGTTCGGATTTACTGGGCGTAAAGAGTCTGTAGGCGGTAAGGCAA
GTCAGATGTGAAATCCCGGGGCTCAACCCCGGAACTGCATCCGATACTACTTTACTAGAGTATTGGAGGGGAATCTGGAA
TTCTCGGTGTAGCAGTGAAATGCGTAGATATCGAGAGGAACACTAGTGGCGAAGGCGAGATTCTGGACAATTACTGACGC
TGAGAGACGAAGGCCAGGGTAGCGAAAAG
>Otu852;uniq=Uniq1951;size=101;
TGGGGAATATTGGACAATGGGCGGAAGCCTGATCCAGCAATGCAGCGTGTGTGAAGAAGGCCTTTTGGTTGTAAAGAACT
TTAAGCGAGGAGGAGGCTACTCTAGTTAATACCTAGAGATAGTGGACGTTACTCGCAGAATAAGCACCGGCTAACTCTGT
GCCAGCAGCCGCGGTAATACAGAGGGTGCGAGCGTTAATCGGATTTACTGGGCGTAAAGCGTGCGTAGGCGGCTTATTAA
GTCGGATGTGAAATCCCAGAGCTTAACTTGGGAATTGCATTCGATACTGGTGAGCTAGAGTATGGGAGAGGATGGTAGAA
TTCCAGGTGTAGCGGTGAAATGCGTAGAGATCTGGAGGAATACCGATGGCGAAGGCAGCCATCTGGCCTAATACTGACGC
TGAGGTACGAAAGCATGGGGAGCAAACAG
>Otu853;uniq=Uniq1958;size=100;
TGAGGAATATTGGTCAATGGACGCAAGTCTGAACCAGCCATGCCGCGTGCAGGAAGACGGCCCTATGGGTTGTAAACTGC
TTTTATATGGGAAGAAACTTTTCTACGTGTAGAGAACTGACGGTACCATACGAATAAGGACCGGCTAACTCCGTGCCAGC
AGCCGCGGTAATACGGAGGGTCCAAGCGTTATCCGGATTCATTGGGTTTAAAGGGTCCGTAGGCGGTCTTTTAAGTCAGT
GGTGAAAGCCTACAGCTCAACTGTAGAACTGCCATTGATACTGGAAGACTTGAGTGTGATTGAAGTGGGCGGAATACGTC
ATGTAGCGGTGAAATGCATAGATATGACGTAGAACACCGATTGCGAAGGCAGCTCACTAAGTCATAACTGACGCTGAGGG
ACGAAAGCGTGGGTAGCGAACAG
>Otu854;uniq=Uniq1963;size=100;
TGGGGAATCTTGCGCAATGGGCGAAAGCCTGACGCAGCAACGCCGCGTGGAGGAAGAAGGCTCTCGGGTCGTAAACTCCT
TTCAGCAGGGACGAAAATGACGGTACCTGCAGAAGAAGGTCCGGCCAACTACGTGCCAGCAGCCGCGGTAACACGTAGGG
ACCAAGCGTTGTCCGGATTCATTGGGCGTAAAGAGCTCGTAGGCGGTTCAGTAAGTCGGGTGTGAAAACTCAGGGCTCAA
CCCTGAGACGCCACTCGATACTGCTGTGACTCGAGTCCGGTAGGGGAGCATGGAATTCCTGGTGTAGCGGTGGAATGCGC
AGATATCAGGAGGAACACCAGTAGCGAAGGCGGTGCTCTGGGCCGGAACTGACGCTGAGGAGCGAAAGCGTGGGGAGCGA
ACAG
>Otu855;uniq=Uniq1965;size=100;
TGGGGAATATTGCACAATGGGCGCAAGCCTGATGCAGCAACGCCGCGTGAGGGACGACGGCCTTCGGGTTGTAAACCTCT
TTTAGCAGGGAAGAAGCGAAAGTGACGGTACCTGCAGAAAAAGCACCGGCTAACTACGTTCCAGCAGCCGCGGTAATACG
TAGGGTGCAAGCGTTGTCCGGAATTATTGGGCGTAAAGAGCTCGTAGGCGGTTTGTCGCGTCTGCTGTGAAAACGCGAGG
CTCAACCTCGCGCCTGCAGTGGGTACGGGCAAACTAGAGTGCGGTAGGGGAGATTGGAATTCCTGGTGTAGCGGTGGAAT
GCGCAGATATCAGGAGGAACACCAATGGCGAAGGCAGATCTCTGGGCCGTAACTGACTCTGAGGAGCGAAAGCATGGGGA
GCGAACAG
>Otu856;uniq=Uniq1969;size=100;
TGGGGAATCTTAGACAATGGGGGCAACCCTGATCTAGCCATGCCGCGTGAGTGATGAAGGCCTTAGGGTTGTAAAGCTCT
TTCAGCTGGGAAGATAATGACGGTACCAGCAGAAGAAGCCCCGGCTAACTCCGTGCCAGCAGCAGCGGTAATACGGAGGG
GGCTAGCGTTGTTCGGAATTACTGGGCGTAAAGCGCACGTAGGCGGACTGGAAAGTCAGAGGTGAAATCCCAGGGCTCAA
CCTTGGAACTGCCTTTGAAACTATCAGTCTGGAGTTCGAGAGAGGTGAGTGGAATTCCGAGTGTAGAGGTGAAATTCGTA
GATATTCGGAGGAACACCAGTGGCGAAGGCGGCTCACTGGCTCGATACTGACGCTGAGGTGCGAAAGCGTGGGGAGCAAA
CAG
>Otu857;uniq=Uniq1971;size=100;
TGGGGAATATTGGACAATGGGCGCAAGCCTGATCCAGCCATGCCGCGTGTGTGAAGAAGGCCTTCGGGTTGTAAAGCACT
TTCAGCGAGGAGGAAGGGATTGTAGTTAATAGCTGCGATTTTTGACGTTACTCGCAGAAGAAGCACCGGCTAACTCCGTG
CCAGCAGCCGCGGTAATACGGAGGGTGCAAGCGTTAATCGGAATTACTGGGCGTAAAGCGCACGCAGGCGGCTTTTTAAG
TCGGATGTGAAAGCCCCGGGCTCAACCTGGGAATTGCATTCGATACTGGGAAGCTAGAGTATGTGAGAGTGGGGTAGAAT
TCCAAGTGTAGCTGTGAAATGCGTAGAGATTTGGAGGAATACCAGTGGCGAAGGCGGCCCCCTGGCACACTACTGACGCT
CATGTGCGAAAGCGTGGGGAGCAAACAG
>Otu858;uniq=Uniq1973;size=100;
TAGGGAATATTGGGCAATGGGCGAGAGCCTGACCCAGCCATGCCGCGTGCAGGAAGAAGGCTTTCTGAGTCGTAAACTGC
TTTTGACAGGGAAGAATAAGCTGCTCGTGAGCAGTGATGACGGTACCTGCAGAATAAGCACCGGCTAACTCCGTGCCAGC
AGCCGCGGTAATACGGAGGGTGCGAGCGTTGTCCGGATTTATTGGGTTTAAAGGGTGCGTAGGCGGCCCGTTAAGTCCGG
GGTGAAAGCCCGTTGCTCAACAACGGAACTGCCCTGGATACTGACGGGCTTGAGTACAGACGAGGTTGGCGGAATGGACC
GAGTAGCGGTGAAATGCATAGATACGGTCCAGAACCCCGATTGCGAAGGCAGCTGACTAGGCTGATACTGACGCTGAGGC
ACGACAGCGTGGGGAGCGAACAG
>Otu859;uniq=Uniq1979;size=100;
TAGGGAATATTGGTCAATGGGCGCAAGCCTGAACCAGCCATGCCGCGTGCAGGATGAAGGCCCTCAGGGTTGTAAACTGC
TTTTGTATGGGAATAAAAAGCCCTTGCGAGGGCTATTGAAGGTACCATAAGAATAAGCACCGGCTAACTCCGTGCCAGCA
GCCGCGGTAATACGGAGGGTGCAAGCGTTATCCGGATTTACTGGGTTTAAAGGGTGTGTAGGCGGCTCTTTAAGTCAGTG
GTGAAAGCCTAGCGCTCAACGCTAGAAAGGCCATTGATACTGGAGAGCTTGAGTCAAGAAGAGGTAAGCAGAATTTATGG
TGTAGCAGTGAAATGCTTAGATACCATAAGGAATACCAATAGCGAAGGCAGCTTACTGGTCTTGAACTGACGCTGAGGCA
CGAAAGCGTGGGGAGCAAACAG
>Otu860;uniq=Uniq1983;size=100;
TGGGGAATATTGGACAATGGGGGAAACCCTGATCCAGCAATGCCGCGTGTGTGAAGAAGGCCTGCGGGTTGTAAAGCACT
TTCAGTAGGGAAGATTATGACGGTACCTACAAAAGAAGCACCGGCTAACTCCGTGCCAGCAGCCGCGGTAATACGGAGGG
TGCGAGCGTTAATCGGAATTACTGGGCGTAAAGCGTACGTAGGTGGTTTGGTAAGTCGGATGTGAAATCCCCGGGCTCAA
CCTGGGAATTGCATTCGAAACTGCCTCACTAGAGTCTAGCAGAGGGATGGGGAATTCCGGGTGTAGCGGTGAAATGCGTA
GAGATCCGGAGGAACATCAGTGGCGAAGGCGCCATCCTGGGCTAAGACTGACGCTGAGGTACGAAAGCGTGGGGAGCAAA
CAG
>Otu861;uniq=Uniq1986;size=100;
TCGAGAATCTTTCACAATGGACGAAAGTCTGATGGAGCGACGCCGCGTGGGGGATGAATGGCTTCGGCCCGTAAACCCCT
GTCATTCGTCAACAAACCTTACTATTTAATAGATGGTAAGCTGAGGGTAGCGAAAGAGGAAGGGACGGCTAACTCTGTGC
CAGCAGCCGCGGTAATACAGAGGTCCCAAGCGTTGTTCGGATTCACTGGGCGTAAAGGGTGCGTAGGTGGTTGTTTAAGT
TTGATGTGAAAGCTCCGAGCTCAACTCGGAAAAGGCATTAAATACTATTCGACTAGAGGATTGGAGGGGAGACTGGAATT
CTCGGTGTAGCAGTGAAATGCGTAGATATCGAGAGGAACACCAGTGGCGAAGGCGAGTCTCTGGACAATTCCTGACACTG
AGGCACGAAAGCTAGGGGAGCAAACAG
>Otu862;uniq=Uniq1988;size=100;
CGACGAATATTCCGCAATGGGCGAAAGCCTGACGGAGCAATGCCGCGTGTGGGATGAAGCGTCTTCGACGTGTAAACCAC
TGTCAGGTCCTAGGAACACTGACCGGGGCCAGAGGAAGGGCCGGCTAATTCCGTGCCAGCAGCCGCGGTAACACGGAAGG
CCCGAGCGTTACTCGGAATCACTGGGCTTAAAGAGTGCGTAGGCGGACCGTCAAGCATCTTGTGAAAGCCCGCGGCTTAA
CCGCGGAATTGCAGGGTGAACTGACGGTCTTGAGGCGGACAGGGGAAGTCGGAACTGTCGGTGGAGCGGTGAAATGCGTA
GATATCGACAGGAACGCCAATGGAGAAGTCAGACTTCTGGGTCCGTCCTGACGCTGTAGCACGAAAGCGTGGGGAGCAAA
CAG
>Otu863;uniq=Uniq1990;size=99;
TGGGGAATATTGGACAATGGGGGCAACCCTGATCCAGCCATGCCGCGTGAGTGATGAAGGCCCTAGGGTTGTAAAGCTCT
TTCAGCGAGGAGGATAATGACGTTACTCGCAGAAGAAGCCCCGGCTAACTTCGTGCCAGCAGCCGCGGTAATACGAAGGG
GGCTAGCGTTGTTCGGAATCACTGGGCGTAAAGCGCACGTAGGCGGACTTTTAAGTCAGGGGTGAAATCCCGGGGCTCAA
CCCCGGAACTGCCTTTGATACTGGAAGTCTTGAGTCCGAGAGAGGTGAGTGGAACTCCGAGTGTAGAGGTGAAATTCGTA
GATATTCGGAAGAACACCAGTGGCGAAGGCGGCTCACTGGCTCGGTACTGACGCTGAGGTGCGAAAGCGTGGGGAGCAAA
CAG
>Otu864;uniq=Uniq1993;size=99;
TGGGGAATATTGGACAATTGGCGGAAGCCTGATCCAGCCATGCCGCGTGTGTGAAGAAGGCCTTATGGTTGTAAAGCACT
TTAAGCGATGAGGAGGCTACTCTAGATAATACCTAGAGATAGTGGACGTTACTCGCAGAATAAGCACCGGCTAACTCTGT
GCCAGCAGCCGCGGTAATACAGAGGGTGCGAGCGTTAATCGGATTTACTGGGCGTAAAGCGTGCGTATGCGGCTTTTTAA
GTCGGATGTGAAATCCCCGAGCTTAACTTGGGAATTGCATTCGATACTGGGAAGCTAGAGTATGGGAGAGGATGGTAGAA
TTCCAGGTGTAGCGGTGAAATGCGTAGAGATCTTGAGGAATACCGATGGCGAAGGCAGCCATCTGGCCTAATACTGACGC
TGAGGTACGAAAGCATGGTGAGCAAACAG
>Otu865;uniq=Uniq1996;size=99;
TGGGGAATATTGGGCAATGGGGGAAACCCTGACCCAGCAACGCCGCGTGAAGGAAGAAGGCTTTCGGGTTGTAAACTTCT
TTTACCAGGGGCGAAGAAAGTGACGGTACCTGGAGAAAAAGCAACGGCTAACTACGTGCCAGCAGCCGCGGTAATACGTA
GGTTGCGAGCGTTGTCCGGATTTACTGGGTGTAAAGGGCGTGTAGGCGGAGATGCAAGTTGGGAGTGAAATCCATGGGCT
CAACCCATGAACTGCTTTCAAAACTATATTTCTTGAGTGCTGGAGAGGAAAGTGGAATTCCTAGTGTAGCGGTGAAATGC
GTAGATATTAGGAGGAACACCAGTGGCGAAGGCGACTTTCTGGACAGTAACTGACGTTGAGGCACGAAAGTGTGGGGAGC
AAACAG
>Otu866;uniq=Uniq1997;size=99;
TGGGGAATATTGGACAATGGGCGCAAGCCTGATCCAGCAATGCCGCGTGGGTGAAGAAGGTCTTCGGATCGTAAAGCCCT
TTCGGCGGGGACGATGATGACGGTACCCGCAGAAGAAGCCCCGGCTAACTTCGTGCCAGCAGCCGCGGTAATACGAAGGG
GGCTAGCGTTACTCGGAATTACTGGGCGTAAAGGGCGCGTAGGCGGCGCTCCAAGTTAGGCGTGAAAGCCCTGGGCTCAA
CCTGGGGACTGCGCTTAAGACTGGAGTGCTAGAGGATGGAAGAGGGTTGTGGAATTCCCAGTGTAGAGGTGAAATTAGTA
GATATTGGGAAGAACACCGGTGGCGAAGGCGGCAACCTGGTCCATTTCTGACGCTGAGGCGCGATAGCGTGGGGAGCAAA
CAG
>Otu867;uniq=Uniq2000;size=99;
TCGGGAATATTGCGCAATGGAGGAAACTCTGACGCAGTGACGCCGCGTGCAGGAAGAAGGTTTTCGGATTGTAAACTGCT
TTAGACAGGGAAGAACAAAGACAGTACCTGTAGAATAAGCTCCGGCTAACTACGTGCCAGCAGCCGCGGTAATACGTAGG
GAGCGAGCGTTATCCGGATTTATTGGGTGTAAAGGGTGCGTAGACGGGAAGTCAAGTTAGTTGTGAAATCCCTCGGCTTA
ACTGAGGAACTGCAACTAAAACTGATTTTCTTGAGTACTGGAGAGGAAAGTGGAATTCCTAGTGTAGCGGTGAAATGCGT
AGATATTAGGAGGAACACCGGTGGCGAAGGCGACTTTCTGGACAGAAACTGACGTTGAGGCACGAAAGTGTGGGGAGCAA
ACAG
>Otu868;uniq=Uniq2003;size=99;
TGGGGAATATTGCACAATGGGGGAAACCCTGATGCAGCCATGCCGCGTGTGTGAAGAAGGCCTTCGGGTTGTAAAGCACT
TTCAGTAGGGAGGAAAGGGTAAGGTTTAATACGCCTTATCTGTGACGTTACCTACAGAAGAAGGACCGGCTAACTCCGTG
CCAGCAGCCGCGGTAATACGGAGGGTCCGAGCGTTAATCGGAATTACTGGGCGTAAAGCGTGCGCAGGCGGTTTGTTAAG
CGAGATGTGAAAGCCCTGGGCTCAACCTAGGAATAGCATTTCGAACTGGCGAACTAGAGTCTTGTAGAGGGGGGTAGAAT
TCCAGGTGTAGCGGTGAAATGCGTAGAGATCTGGAGGAATACCGGTGGCGAAGGCGGCCCCCTGGACAAAGACTGACGCT
CATGCACGAAAGCGTGGGGAGCAAACAG
>Otu869;uniq=Uniq2004;size=99;
TGGGGAATATTGCACAATGGGCGCAAGCCTGATGCAGCCATGCCGCGTGTGTGAAGAAGGCCTTCGGGTTGTAAAGCACT
TTCAGCAGGGAGGAAAAGTTGTTGGTTAATACCCAACAACCGTGACGTTACCTGCAGAAGAAGCACCGGCTAACTCCGTG
CCAGCAGCCGCGGTAATACGGAGGGTGCAAGCGTTAATCGGAATTACTGGGCGTAAAGCGCGCGTAGGTGGCTAAGTCAG
TCAGATGTGAAAGCCCCGGGCTCAACCTGGGAACTGCACCTGATACTGCTTGGCTAGAGTACGGTAGAGGGCAGTGGAAT
TTCCTGTGTAGCGGTGAAATGCGTAGATATAGGAAGGAACACCAGTGGCGAAGGCGACTGCCTGGACTGATACTGACACT
GAGGTGCGAAAGCGTGGGGAGCAAACAG
>Otu870;uniq=Uniq2005;size=99;
TGGGGAATATTGGACAATGGGGGAAACCCTGATCCAGCAATGCCGCGTGTGTGAAGAAGGCCTGCGGGTTGTAAAGCACT
TTCAGTAGGGAAGAAATCAATGACGGTACCTACAAAAGAAGCACCGGCTAACTCCGTGCCAGCAGCCGCGGTAATACGGA
GGGTGCGAGCGTTAATCGGAATTACTGGGCGTAAAGAGCACGTAGGTGGTTTGGTAAGTCGGATGTGAAAGCCCCGGGCT
TAACCTGGGAATTGCATTCGAAACTGCCTCACTAGAGTCTAGCAGAGGGATGCGGAATTCCGGGTGTAGCGGTGAAATGC
GTAGAGATCCGGAGGAACATCAGTGGCGAAGGCGGCATCCTGGGCTAAGACTGACACTGAGGTGCGAAAGCGTGGGGAGC
AAACAG
>Otu871;uniq=Uniq2006;size=99;
TGAGGAATATTGGTCAATGGAGGCAACTCTGAACCAGCCATGCCGCGTGAAGGAAGAATGTCCTACGGATTGTAAACTTC
TTTTATTTGGGAAGAAACTCCACTACGTGTAGTGGACTGACGGTACCAAACGAATAAGCACCGGCTAACTCCGTGCCAGC
AGCCGCGGTAATACGGAGGGTGCAAGCGTTATCCGGAATCATTGGGTTTAAAGGGTTCGCAGGCGGCCTATTAAGTCAGT
GGTGAAATCTCTCGGCTCAACCGAGAAACTGCCATTGATACTGATAGGCTTGAATATAGTTGGAGTAGGCGGAATGTGTA
GTGTAGCGGTGAAATGCTTAGATATTACACAGAACACCGATAGCGAAGGCAGCTTACTAAACTATTATTGACGCTCATGA
ACGAAAGCGTGGGGAGCGAACAG
>Otu872;uniq=Uniq2008;size=99;
TGGGGAATATTGCACAATGGGCGCAAGCCTGATGCAGCAACGCCGCGTGAGGGACGACGGCCTTCGGGTTGTAAACCTCT
TTTAGCAGGGAAGAAGCGAAAGTGACGGTACCTGCAGAAAAAGCACCGGCTAACTACGTGCCAGCAGCCGCGGTAATACG
TAGGGTGCAAGCGTTGTCCGGAATTATTGGGCGTAAAGAGCTCGTAGGCGGTTTGTCGCGTCTGCTGTGAAAACGCGAGG
CTCAACCTCGCGCCTGCAGTGGGTACGGGCAGACTAGAGTGCGGTAGGGGAGATTGGAATTCCTGGTGTAGCGGTGGAAT
GCGCAGATATCAGGAGGAACACCGATGGCGAAGGCAGATCTCTGGGCCGTAACTGACGCTGAGGAGCGAAAGCGTGGGGA
GCGAACAG
>Otu873;uniq=Uniq2012;size=98;
TAGGGAATATTGGGCAATGGGCGAAAGCCTGACCCAGCCATGCCGCGTGAAGGATGAAGGCCTTCTGGGTTGTAAACTTC
TTTTATATAGGAAGAAAAAGGTCATGCGTGACCAATTGACGGTACTATATGAATAAGCACCGGCTAACTCCGTGCCAGCA
GCCGCGGTAATACGGAGGGTGCAAGCGTTGTCCGGATTTATTGGGTTTAAAGGGTGCGTAGGCGGTCTGTTAAGTCAGTG
GTGAAATCCAGCAGCTCAACTGCTGAACTGCCATTGATACTGACAGACTTGAGTACGGACGAGGTAGGCGGAATTTATGG
TGTAGCGGTGAAATGCATAGATACCATAAAGAACACCGATAGCGAAGGCAGCTTACTAGACCGTAACTGACGCTCAGGCA
CGAAAGCGTGGGGAGCGAACAG
>Otu874;uniq=Uniq2014;size=98;
TGGGGAATTTTCCGCAATGGGCGCAAGCCTGACGGAGCAACGCCGCGTGAGGGAGGAAGGCCTTTGGGTTGTAAACCTCT
TTTCTGAAGGAAGAAGATCTGACGGTACTTTAGGAATAAGCATCGGCTAACTCCGTGCCAGCAGCCGCGGTAAGACGGAG
GATGCAAGCGTTATCCGGAATTATTGGGCGTAAAGCGTCCGTAGGTGGCACATCAAGTCTGTTTTTAAATCGTGCAGCTC
AACTGCATACTGGGAATGGAAACTGATGAGCTAGAGTTCGGTAGGGGCAGAGGGAATTCCCGGTGTAGCGGTGAAATGCG
TAGATATCGGGAAGAACACCAGTGGCGAAAGCGCTCTGCTGGGCCTGAACTGACACTGATGGACGAAAGCTAGGGGAGCG
AAAGG
>Otu875;uniq=Uniq2015;size=98;
TAACGAATATTGGGCAATGGGCGAAAGCCTGACCCAGCAATGCCGCGTGCAGGAGGAAGCCCCTCGGGGTGTAAACTGCT
GTCAGGGTTCAGCAAGCAAGGGGGATTAATAGTCCCCTGCGTTGAGCAGACCCAAAGGAAGCCTCGGCTAACTCTGTGCC
AGCAGCCGCGGTAAGACAGAGGAGGCAAGCGTTGTTCGGAATCATTGGGCTTAAAGCGGATGTAGGCGGCTTGGCAAGTG
TTGTGTGAAAGCCCGCAGCTTAACTGCGGAATTGCATGGCAAACTGCTTGGCTTGAGGTCGGTAGAGGTGTCTGGAACTC
TAGGTGGAGCGGTGAAATGCGTAGATATCTAGAGGAACGCCGGAGGCGAAAGCGGGACACTGGGCCGATTCTGACGCTGA
GATCCGAAAGCGTGGGGAGCAAACAG
>Otu876;uniq=Uniq2016;size=98;
TTTCGAATCATTCACAATGGGGGAAACCCTGATGGTGCAACGCCGCGTGAGGGATGAAGGCCTTCGGGTCGTAAACCTCT
GTCACCAAGGAGCAACAACCGGGTTCATAGCCCGGCCTGAGTTAACTTGGAGAGGAAGCAGTGGCTAACTCCGTGCCAGC
AGCCGCGGTAATACGGAGACTGCAAGCGTTACTCGGATTCACTGGGCGTAAAGGGTGCGTAGGCCGCTAAGTGTGTCAGG
TGTGAAATCTCGGGGCTCAACCTCGAAACTGCGCCTGAAACTACTTAGCTTGAGTTTCGGAGAGGTAAGCGGAATTTCTG
GTGTAGCGGTGAAATGCGTAGATATCAGAAGGAACACCAATGGCGAAGGCAGCTTACTGGACGACAACTGACGCTGAGGC
ACGAAAGCGTGGGTAGCGAAAGG
>Otu877;uniq=Uniq2020;size=98;
CCAGGCTTTTAATGATGTAACCGGGTCTTGTTTGAAAGTAAATCTCTCTCACAAAAACTATCATAGCTTTTGAGTGGATT
CTAACTGTCTTTGTTAAAAGTCTGCAGCTATCAAAACATTTTTCCAAATTTTCGTTGAACTAACGGACGTATTTTTTACC
CGTTTGAATACTTTTTTGCTTGTAGAATAAGAGAGAGGTCGAAATATGCACTCGTCCTCTAGTTTTCCGCCACTTCAAAT
ACGAAGATGCTCGTTGTTGCGCATAATAACTTGGCTTTTATCTCTCATTGGTCATTATTGAAGGAGGAGATTATTTACAC
GTGGACGTGCTATTCAGTGAAAGAACTCTGAAACACACAAGAACCTCTAAGTAGAGTGACGTTTGAGGCTCCGATTAGGT
GTTTTAAA
>Otu878;uniq=Uniq2024;size=98;
TGGGGAATATTGGACAATGGGGGCAACCCTGATCCAGCCATGCCGCGTGAGTGATGAAGGCCCTCGGGTCGTAAAGCTCT
GTGGAGAGGGACGAACCACCGATGGTTAATACCCATCGGCCTGACGGTACCTCTTTAGCAAGCACCGGCTAACTCCGTGC
CAGCAGCCGCGGTAATACGGAGGGTGCAAACGTTGCTCGGAATTATTGGGCGTAAAGCGCACGTAGGCGGCCATTCAAGT
CGGATGTGAAAGCCCCGGGCTCAACCTGGGAAGTGCATTCGAAACTGGGTGGCTTGAGTACGGGAGAGGGTTGCGGAATT
CCCGGTGTAGAGGTGAAATTCGTAGATATCGGGAGGAACACCAGAGGCGAAGGCGGCAGCCTGGACCGATACTGACGCTG
AGGTGCGAAAGCGTGGGGAGCAAACAG
>Otu879;uniq=Uniq2025;size=98;
TGGGGAATTTTGGACAATGGGCGCAAGCCTGATCCAGCAATGCCGCGTGCAGGAAGAAGGCCTTCGGGTTGTAAACTGCT
TTTGTCAGGGAAGAAATCTTCTGGGTTAATACCTCGGGAGGATGACGGTACCTGAAGAATAAGCACCGGCTAACTACGTG
CCAGCAGCCGCGGTAATACGTAGGGTGCGAGCGTTAATCGGAATTACTGGGCGTAAAGCGTGCGCAGGCGGCTTTGCAAG
ACAGAGGTGAAATCCCCGGGCTCAACCTGGGAACTGCCTTTGTGACTGCAAGGCTAGAGTACGGCAGAGGGGGATGGAAT
TCCGCGTGTAGCAGTGAAATGCGTAGATATGCGGAGGAACACCAATGGCGAAGGCAATCCCCTGGGCCTGTACTGACGCT
CATGCACGAAAGCGTGGGGAGCAAACAG
>Otu880;uniq=Uniq2026;size=98;
TAAGGAATATTGGTCAATGGACGCAAGTCTGAACCAGCCATGCCGCGTGAAGGATGAAGGTCCTCTGGATTGTAAACTTC
TTTTATATGGGACGAAACCTCTTTTTCTAAGGAGACTGACGGTACCATAGGAATAAGCACCGGCTAACTCCGTGCCAGCA
GCCGCGGTAATACGGAGGGTGCAAGCGTTATCCGGATTCACTGGGTTTAAAGGGTGCGTAGGAGGGCAGGTAAGTCAGTG
GTGAAATCTTCGAGCTTAACTCGGAAACTGCCGTTGATACTATCTGTCTTGAATACCGTGGAGATGAGCGGAATATGTCA
TGTAGCGGTGAAATGCTTAGATATGACATAGAACACCAATTGCGAAGGCAGCTCGTTACACGAATATTGACTCTGAGGCA
CGAAAGCGTGGGGATCAAACAG
>Otu881;uniq=Uniq2028;size=98;
TGGGGAATTTTGGACAATGGGCGCAAGCCTGATCCAGCAATGCCGCGTGAGTGAAGAAGGCCTTCGGGTTGTAAAGCTCT
TTTGTCATGGAAGAAACGGTAGGAGCTAATATCTCCTGCTAATGACGGTACCTGAAGAATAAGCACCGGCTAACTACGTG
CCAGCAGCCGCGGTAATACGTAGGGTGCAAGCGTTAATCGGAATTACTGGGCGTAAAGCGTGCGCAGGCGGTTTTGTAAG
TCTGTCGTGAAATCCCCGGGCTTAACCTGGGAATTGCGATGGAGACTGCAAGGCTAGAATCTGGCAGAGGGGGGTAGAAT
TCCACGTGTAGCAGTGAAATGCGTAGAGATGTGGAGGAACACCGATTGCGAAGGCAGCCCCCTGGGTCAAGATTGACGCT
CATGCACGAAAGCGTGTGGAGCAAACAG
>Otu882;uniq=Uniq2030;size=98;
TGGGGAATATTGCACAATGGGCGAAAGCCTGATGCAGCCATGCCGCGTGTGTGAAGAAGGCCCTAGGGTTGTAAAGCACT
TTCAGTGGGGAGGAAAGGTCGAAGGTTAATACCCTTCGGCTGTGACGTTACCCACAGAAGAAGCACCGGCTAACTCCGTG
CCAGCAGCCGCGGTAATACGGAGGGTGCGAGCGTTAATCGGAATTACTGGGCGTAAAGCGTGCGTAGGCGGCTACCTAAG
[truncated: 7,826,663 more chars]
