# Supplementary material for: Unravelling the Importance of Diazotrophy in Corals – Combined Assessment of Nitrogen Assimilation, Diazotrophic Community and Natural Stable Isotope Signatures
Source: Front Microbiol. 2021 Jun 24;12:631244. doi: 10.3389/fmicb.2021.631244 (PMC8264265; doi:10.3389/fmicb.2021.631244)
Supplement: Supplementary file 3 [file Data_Sheet_1.ZIP › Suppl. File S6 - Metadata nifH.txt]

samples	Depth	Season	Species	Combination
Win25m1	25m	Winter	Stylophora	Winter25mWin25m1
Win25m3	25m	Winter	Stylophora	Winter25mWin25m3
Win25m4	25m	Winter	Stylophora	Winter25mWin25m4
Win25m5	25m	Winter	Stylophora	Winter25mWin25m5
Win25m6	25m	Winter	Stylophora	Winter25mWin25m6
Win50m1	50m	Winter	Stylophora	Winter50mWin50m1
Win50m2	50m	Winter	Stylophora	Winter50mWin50m2
Win50m3	50m	Winter	Stylophora	Winter50mWin50m3
Win50m4	50m	Winter	Stylophora	Winter50mWin50m4
Win50m5	50m	Winter	Stylophora	Winter50mWin50m5
Win50m6	50m	Winter	Stylophora	Winter50mWin50m6
Sum5m1	5m	Summer	Stylophora	Summer5mSum5m1
Sum5m5	5m	Summer	Stylophora	Summer5mSum5m5
Sum25m6	25m	Summer	Stylophora	Summer25mSum25m6
Sum50m1	50m	Summer	Stylophora	Summer50mSum50m1
Sum50m2	50m	Summer	Stylophora	Summer50mSum50m2
Sum50m3	50m	Summer	Stylophora	Summer50mSum50m3
Sum50m4	50m	Summer	Stylophora	Summer50mSum50m4
Sum50m5	50m	Summer	Stylophora	Summer50mSum50m5
Sum50m6	50m	Summer	Stylophora	Summer50mSum50m6
