# Supplementary material for: Unravelling the Importance of Diazotrophy in Corals – Combined Assessment of Nitrogen Assimilation, Diazotrophic Community and Natural Stable Isotope Signatures
Source: Front Microbiol. 2021 Jun 24;12:631244. doi: 10.3389/fmicb.2021.631244 (PMC8264265; doi:10.3389/fmicb.2021.631244)
Supplement: Supplementary file 3 [file Data_Sheet_1.ZIP › Suppl. File S7 - Representative sequences nifH.fasta]

>000000466|size:26472
TTCCACCCGCTTAATGCTCCACAGCAAGGCCCAAACCACAATTCTGCACCTCGCCGCCGAGCGGGGCGCGGTCGAAGACCTGGAGCTGGATGAAGTCCTGCTCACCGGCTACAAAAACGTCAAGTGCGTTGAGTCCGGTGGTCCTGAGCCCGGTGTCGGCTGTGCCGGTCGGGGCATCATCACCGCCATCAACTTCTTGGAAGAAGAAGGCGCTTACGAAGATCTCGACTTTGTCTCCTACGACGTATTAGGCGACGTAGTTTGTGGCGGTTTTGCCATGCCCATTCGGGAAGGCAAAGCCCAGGAAATCTACATCGTCGTCTCC-------------------------------------------------------------------------------------------
>000002846|size:25765
ACCCCAACGAATTGCCGTGCGCTCTACGAGCGCGCTGAGTGCCCTGCTTTCCGGCACCTGTCTGGCCATAGGCAAACATCGTGACCTCCAGGAAAAATATGATGTGATCATATGTGATCTATGGAAATGGTGAAGTATAGTGTTGCTGCAACTTCCGGTGGAGAGTGGCTTGGTATGGCTTTGGTGTTGTCCACCAAGGCAAAACGACTGTGTTCACTGTGTTCACCGGTTGAGTGAATCCGCCGAGGGCCCCACGTTGTATCCATCCAGTGCAGATTGCACCAGATCACGACAGGTATCAAAGACTTCTGCCTGGATCCAGCAATGGAACACATCCAGCAGGGATTGGAAGATTTTGCCACCCTGTACT----------------------------------------------
>000000380|size:22931
GGGGATGCCTGAGTACGAGCGATGTTGGCCCCGCTGTTGGACAGGATGTGACCATTGCCATTCCACAACCATTGTCAAAACAGGACATGGTTTGTTCCGATGTGCCCATGGAAAGGTCGCAAGTTAGTAATAAATTACGTGACTTTTATTTGCCAGGCTTTATTGGTTGAAACTCGTGTTATAGGGTTGATAGACACTGGTGCTGTTCGTTCTATTATTTCCTAGAAGGTTTTTAATTCTTTACCTACCAGTGTCAAGTTCAGTTTAAGTTCAACAAATTCTACGATTACTCTAGCTTATGGTCAGCAAACAAAAACACATGGTCTGGGAGATGCTGTTGTGTGCCTGGGTACTAAAGAGTTTCAAATGCATGTAATTGTGGCCGAG-----------------------------
>000006088|size:20775
AACCCAACATGCCTCACCCTAAACCCTAAACCCTAAACCCTACACCCTAAACCCTAAACCAAGGACGATCTAAGGCACATCCCCTGGTTAAAGGGGCTTGGAGTCTCCGGGTGTTCTTGTCGGCACCAGCTGCATAGGCTGTCCTTTGCAGAGACTCGTGCCGCTGCGCGCGGTCCCGTCTTTTATGGCGAGAAATCGGGCCGTGCAGTTTTTTTTGCGTTCTAGCAGCCTCTGGCCCAAAAGGGTGGGCCTTTGCGCGACTTTTTCCGCCGCTGTGTTGATTCCACAATTCGACAGGCTGACGGCGACCTCAGTTTTCCGGGTTTAAAGCTTTTGAAGACCCTTATTCTTGTAGGAGAATGCACTCCTGAGCCGACTGCTTGCGCC-----------------------------
>000005796|size:20802
GAACGCTGATGATTCTATACTAATCACGCCCGACAAATCTGTCCGCATTTCCAAGTTCGAATCCGACAAACTACTCTCGACCAATCCAAAAAAAGAAACTATCAAAGTGATGATTGATGCTGGACACGGCGGACGAGATCCGGGATCCATATCGAAAAACAAAAAAAACTATGAAAAAGACATCACTCTTTCCATTGCAAAAAAAATCAAACGTGTGATGGACAAAGATCCAGCGTTTAAAGCTTTTCTCACCAGAAATGACGACACTGCCTATTCCTTACCCAAACGAGTGCAACTAGCTCATGACAAATCTGCCGATATGTTTCTTTCTATTCATGCCGACTCATTCGGGA---------------------------------------------------------------
>000004250|size:16092
CTCCACGCGCTTGATGCTCCACAGTAAAGCTCAGACCACCATTCTGCACCTGGCGGCTGAGCGCGGTGCGGTAGAAGATCTGGAGCTGGACGAAGTGCTGCTCACTGGCTACAAAGGCGTTAAGTGCGTTGAGTCCGGTGGTCCTGAGCCTGGAGTGGGCTGTGCCGGTCGTGGCATCATCACCGCTATTAACTTCCTGGAAGAAGAAGGCGCTTACGAAGATCTCGATTTCGTTTCCTACGACGTACTAGGCGACGTTGTATGCGGTGGTTTTGCAATGCCCATTCGGGAAGGCAAAGCTCAGGAAATCTACATCGTCTGTTCC-------------------------------------------------------------------------------------------
>000000055|size:15231
CTCGACCAGATTGCTGCTGGGCGGCCTGGCCCAGCGTACGGTTCTCGACACGCTGCGAGAAGAGGGTGAAGACGTGGAGTTGGAGGATGTTCGCAAGGAAGGCTACAGCGGCACGATGTGCACCGAGTCTGGCGGTCCCGAACCAGGGGTCGGCTGCGCCGGCCGCGGGATCATCACCTCGATCAATCTGCTGGAGCAGCTGGGGGCCTATGCCGACAGCGAAGATCTGGATTACGTCTTCTATGATGTCCTGGGGGATGTCGTCTGCGGCGGATTTGCCATGCCCATTCGCGAGGGCAAGGCCCAGGAAATCTACATCGTCGTTTCG----------------------------------------------------------------------------------------
>000003238|size:10804
ATTCTCTGGTTGGTTGAGTTGGTTGTTGACTATTCCCATACGCAAACCAAAAAACACAACTCTGGAAGCATGAACAGCGAATAACGGGGCCATCATGTCATCGTCAGAGTATAGTTGGCCAGCTGGTGAAATGACAATCCACCTTCTGGCGAGAGATCCGCTGCCGTCTTTTGATCTCGCTTTACTTAAAGCCAACTTCAATCCACAAGCACATTGTACCGAATCTCATCACCCCAAGAATAGATACCTACAGAAAAGGGCCCCAGAATTATTAGATCCCAGTATTAGACCAGGGTCTCTAGTGCATTCAATCGTATTGGGGCAAAAATAGCTTCACGATGCTCGCCTCACCAGC-------------------------------------------------------------
>000000060|size:10297
GAACAGCGGGCGCATTCCTCAAAATTGTTTTATGTCTTCATCACAATACAAGAATCTTTGAGATTTGTATTTCCTTACTCCAATGGAAACTGTGTTTATTTGTGGCGGTAAATTTGAGATCGAAGTAGGTGGTTCGCACGTTACCTAATGCCACCATGCTGGTGGAAGTCAACAATAGATATCTCATTAGCTCCTTTTGTTCGTCTACCAGCATATAAATTTGACCCGCACACGTCAACTGTGAGTGACAAATGAGCCTAAGCCTTCCCAGGGAAGACTTCCTTATATAGCGCGCCTTCGTGTTTAAGCAACTTGCAGTTTCTCAGTTTAG-------------------------------------------------------------------------------------
>000003997|size:9381
CTCCACCCGCCTGATGCTGCACAGCAAGGCTCAAACCACGATTTTGCACCTAGCTGCCGAGCGGGGCGCTGTCGAAGACTTGGAACTCGATGAAGTGCTACTGACCGGTTACAAAGACGTTAAGTGCGTTGAGTCTGGCGGTCCCGAACCCGGCGTCGGCTGCGCCGGTCGGGGCATTATCACTGCCATTAACTTCCTAGAGGAAGAAGGTGCCTACGAAGATCTCGATTTCGTCTCATACGACGTATTGGGCGACGTAGTGTGCGGCGGTTTTGCCATGCCCATTCGGGAAGGTAAAGCTCAAGAGATCTACATCGTCGTGTCC-------------------------------------------------------------------------------------------
>000000379|size:9261
GGGGATGCCTGAGTACGAGCGATGTTGGCCCCGCTGTTGGACAGGATGTGACCATTGCCATTCCACAACCATTGTCAAAACAGGACATGGTTTGTTCCGATGTGCCCATGGAAAGGTCGCAAGTTAGTAATAAATTACGTGACTTTTATTTGCCAGGCTTTATTGGTTGAAACTCGTGTTATAGGGTTGATAGACACTGGTGCTGTTCGTTCTATTACTTCCTAGAAGGTTTTTAATTCTTTACCTACCAGTGTCAAGTTCAGTTTAAGTTCAACAAATTCTACGATTACTCTAGCTTATGGTCAGCAAACAAAAACACATGGTCTGGGAGATGCTGTTGTGTGCCTGGGTACTAAAGAGTTTCAAATGCATGTAATTGTGGCCGAG-----------------------------
>000004248|size:8899
TTCCACTCGCTTGATGCTCCACAGTAAAGCACAGACTACAATTCTGCACTTGGCAGCCGAGCGTGGTGCCGTTGAAGACCTCGAACTTGAAGAAGTTCTATTGAAGGGCTACAAAGACGTTAAGTGCGTTGAGTCCGGCGGTCCTGAGCCTGGTGTAGGCTGTGCGGGTCGTGGCATCATCACCGCTATTAACTTCCTGGAAGAAGAAGGCGCTTACGAAGATCTCGATTTCGTTTCTTACGACGTACTAGGCGACGTTGTGTGCGGTGGTTTTGCAATGCCCATTCGGGAAGGCAAAGCTCAGGAAATCTACATCGTCTGTTCC-------------------------------------------------------------------------------------------
>000001622|size:8040
TGTTTTGAATAGATTGTGTTGAAATCTGTAAGGAAACACTAAAATTTCCTTCATACCCGAGGTTTCCTAAGAATTTGGCCAGATAGAGATTTGTATCAAGTCTTGCTCAACTCGCGCTCAAAACACGGTTTTGTAAAAAGTATCTGGAAACAACTCCAAACCAATATTTTTGAATAGATTGAGTTGAAATCTGTAAGAAAAAAACTAAAATTTCGATAATACTCGATGTTTCCTTCGAAATTTTGTCAGATAGATATTAGGGTTAGGTCTTTCTCAACTCGTGCAGAAAACACGCTTTTGTAAAAAGTATCTGGAAACCACCCGAAAGCAATTTTTTTGAATAGATTGTCTAGAAATCTGTAAGAAAACACTAAAATTTCCTTGATACTAGATGTTTCC-----------------
>000003491|size:7153
CTCGACTCGGCTGATCCTGCACGCCAAGGCGCAGGACACGATCCTCAGCCTCGCTGCTCAAGAGGGCAGTGTTGAGGACCTCGAACTCGAGGACGTCATGAAGATCGGCTACCAGGACATCAAGTGTGTTGAGTCCGGTGGCCCCGAGCCAGGTGTCGGCTGTGCCGGCCGTGGCGTGATCACCTCGATCAACTTCCTGGAAGAAGAGGGCGCTTACGAGGACATCGACTACGTGTCCTACGACGTGCTCGGCGACGTGGTGTGCGGCGGTTTCGCCATGCCCATTCGCGAGAACAAGGCCCAGGAAATCTACATCGTTATGTCT-------------------------------------------------------------------------------------------
>000005418|size:7082
AAATTTTCAAGGAGACTGCTTATTTTAGGTAAAAGCGCAGGGAATAATCTTTATCAGTAGGCGGCGTGGCCGAGTGGTTAGGGTGCTGGACTTGTACTCCGGTTTCCCGGGTTCAAGTCCTCCACCCTGCCACTCACTGGATTTGTTCTCGGTTGCGCTCTGTAAATAGCCCACTTGTCTGCCTCCTGCCAGTGGGGATTTTTGTTAGCACTTAGTCTACATTGTGGCTGAAAAGCCCCTAAGGGGGAGCTTCAATTTCCGTATTTATTATTTATTTAATAACAGACTCCAATATTATTCTG------------------------------------------------------------------------------------------------------------------
>000003019|size:6944
GAACGCTGATGATTCTATACTAGTCACGCCCGACAAATCTGTCCGCATTTCCAAGTTCGAATCCGACAAATTACTCTCGACCAATCCAAAAAAAGAAACTATCAAAGTGATGATTGATGCTGGACACGGCGGACGAGATCCGGGCTCCATATCTAAAAACAAAAAAAACTATGAAAAAGACATCACTCTTTCCATTGCAAAAAAAATCAAACGTGTGATGGACAAAGATCCAGCGTTTAAAGCTTTTCTCACCAGAAATGACGACACTGCCTATTCCTTACCCAAACGAGTGCAACTAGCTCATGACAAATCTGCCGATATGTTTCTTTCTATTCATGCCGACTCATTCGGGA---------------------------------------------------------------
>000004429|size:7012
GTAAGTTCGTATAGTTTGTCTACAAATTTTAAAGAAGAAAATGAAGATAACCAGACTGGTTTGATTAACTCAATGACCGAAAACAGTTCGTCTAAAGATTTGGAAGTTACTTAAAGAATTCGAAGATATGAAATTAGAAGATATAGATGACTATTTTCTCGTCGAAGAAAAAATCGAAGGAGGTGTATCAGAGTTGAATTACGAGCGAGATATTGGTGTCGAAATAATCGATCAACAAGACATCCTGAATGAGAAAATCAAATCGTTTGCTGATTGTTGGTTGACCTTGTATTCACAATGTTCTCTCC------------------------------------------------------------------------------------------------------------
>000003540|size:6863
TGCTTACTTCGTTGCCAAATATTTTGGAGCTTGGTGCAATCACGAACCTGGACATGGAAAGCAGCGTACGCACTGCAAAGATACCGAATTTGAACAGCCCATGACATGGAACGCCTATTTCCCAGCAAGTTTGGAACAGCCCTTGGGTTTCTCCATTCACTTTGTGAAGAATCCTCACAAATTTCCAGCGCAAGCTCCGATGAACGAGACGGAGCTTGGGCTTTTGGTGGAGAAATGGCGCGGGAACTTCAGCCAGACTGGGCGTTTTGATCAATTTATGGACAATCATTTGGGTTTGGTTTTTGATACACTGGATCCTTTGGTGGAAAAGTGGC---------------------------------------------------------------------------------
>000000024|size:6081
AGAGTACGGACCACCTCGTCGTACTCCATGAGGACGTTGGTCTTCAAGGCAAGAACTTGTCGTTGATGTTCTGAAAGACTTGCCTGCTTCAGGAGGATCCGCCCTGCAATGAGTGGATGTAGATGGGCACCCAACTGCGTCTCCATCTCCTGCTTCTGCACCTCTTTCCTCGCCAGAAAGGACGTAAACGTCTTCGACTGGCGTTTGCCTGAATACAAAAATGTATCCACTGACACCGGACCAGCTGCTTCGAGGTAGGGCTCGTACTTGGTCAACAAGGCTGTCAAGACAGCTCCATAGCCCTTCTCGGTGAGGAGCACGTCC--------------------------------------------------------------------------------------------
>000006020|size:5820
GTAAGTTCGTATAGTTTGTCTACAAATTTTAAAGAAGAAAATGAAGATAACCAGACTGGTTTGATTAACTCAATGACCGAAAGCAGTTCGTCTAAAGATTTGGAAGTTACTTAAAGAATTCGAAGATATGAAATTAGAAGATATAGATGACTATTTTCTCGTCGAAGAAAAAATCGAAGGAGGTGTATCAGAGTTGAATTACGAGCGAGATATTGGTGTCGAAATAATCGATCAACAAGACATCCTGAATGAGAAAATCAAATCGTTTGCTGATTGTTGGTTGACCTTGTATTCACAATGTTCTCTCC------------------------------------------------------------------------------------------------------------
>000003020|size:5664
GAACGCTGATGATTCTATACTAATCACGCCCGACAAATCTGTCCGCATTTCCAAGTTCGAATCCGACAAACTACTCTCGACCAATCCAAAAAAAGAAACTATCAAAGTGATGATTGATGCTGGACACGGCGGACGAGATCCGGGCTCCATATCGAAAAACAAAAAAAACTATGAAAAAGACATCACTCTTTCCATTGCAAAAAAAATCAAACGTGTGATGGACAAAGATCCAGCGTTTAAAGCTTTTCTCACCAGAAATGACGACACTGCCTATTCCTTACCCAAACGAGTGCAACTAGCTCATGACAAATCTGCCGATATGTTTCTTTCTATTCATGCCGACTCATTCGGGA---------------------------------------------------------------
>000003239|size:5664
ATTCTCTGGTTGGTTGAGTTGGTTGTTGACTATTCCCATACGCAAACCAAAAAACACAACTCTGGAAGCATGAACAGCGAATAACGGGGCCATCATGTCATCGTCAGAGTATAGTTGGCCAGCTGGTGAAATGACAATCCACCTTCTGGCGAGAGATCCGCTGCCGTCTTTTGATCTCGCTTTACTTAAAGCCAACTTCAATCCACAAGCACATTGTACCGAATCTCATCACCCCAAGAATAGATACCTACAGAAAAGGGCCCCAGAATTATTAGATCCCAGTATTAGACCAGGGTTTCTAGTGCATTCAATCGTATTGGGGCAAAAATAGCTTCACGATGCTCGCCTCACCAGC-------------------------------------------------------------
>000003025|size:5445
GAACGCTGATGATTCTATACTAATCACGCCCGACAAATCTGTCCGCATTTCCAAGTTCGAATCCGACAAATTACTCTCGACCAATCCAAAAAAAGAAACTATCAAAGTGATGATTGATGCTGGACACGGCGGACGAGATCCGGGATCCATATCGAAAAACAAAAAAAACTATGAAAAAGACATCACTCTTTCCATTGCAAAAAAAATCAAACGTGTGATGGACAAAGATCCAGCGTTTAAAGCTTTTCTCACCAGAAATGACGACACTGCCTATTCCTTACCCAAACGAGTGCAACTAGCTCATGACAAATCTGCCGATATGTTTCTTTCTATTCATGCCGACTCATTCGGGA---------------------------------------------------------------
>000000803|size:5192
AATTCCGCGACAGGTGTTGATTGGCCACAATACAGTGTGTTAAACCACTATACTTGAACGGACGACAAAACGTGCCCGAACGTGCTGCATGCACTGCTCGTGCGCGTGCGCACTTCAGTAAGATACTACCGTAAACTCTGGTTATTAAGCTATTAAGCGCACATTATTTATTAAGCGCATGCCCTCTTCTTGTCATAAGCTATTGTTTATTAAGCGCATGCGCTTAATAGGCGTGGCGTTCTATGAATCTGACCTTGACCGACTGGAAAGTATTTGGAGTCCAGCTATCTTT----------------------------------------------------------------------------------------------------------------------------
>000000384|size:5192
GGGGATGCCTGAGTACGAGCGATGTTGGCCCCGCTGTTGGACAGGATGTGACCATTGCCATTCCACAACCATTGTCAAAACAGGACATGGTTTGTTCCGATGTGCCCATGGAAAGGTCGCAAGTTAGTAATAAATTACGTGACTTTTATTTGCCAGGCTTTATTGGTTGAAACTCGTGTTATAGGATTGATAGACACTGGTGCTGTTCGTTCTATTATTTCCTAGAAGGTTTTTAATTCTTTACCTACCAGTGTCAAGTTCAGTTTAAGTTCAACAAATTCTACGATTACTCTAGCTTATGGTCAGCAAACAAAAACACATGGTCTGGGAGATGCTGTTGTGTGCCTGGGTACTAAAGAGTTTCAAATGCATGTAATTGTGGCCGAG-----------------------------
>000003782|size:4781
CTATCTACACTGCAGCTCTGAGAACAACTTTATTGCTGCACTTACCTGGTGCGTAACTATAAGGGAACGAAGGATGAAGGGCAACTACAGGATCATGTACATCAATTTCATTATCTGCGTCATCAGCTTCTGTAATAATGTCTGGACGGTAAATCTGCTCCAAGTCTCCCACGCTGTCTTCGACATAGTAACTACCGTCTCCACAGTCTTGGCGAATGGTGCCTAACGAGAGAGGAGGACAATCATGCGATCATCGAACCCGACCAAATAATACAGCACCAACTGCTCGCTTCAACGGAAGCCTCTGCGTTTGTCAATCTTTCTGCGTCTTTTGCGTCTGTTTGTGTTCCTGCCTCCCTGCCCGCCTGTTTGTCTATAATTTTTTTTTGCTA------------------------
>000005435|size:4538
TGTGCTTAAAGCTCCCCTATCATGACGGGGCTAAAGGGAGGGTTTACCAATAGGGGCCCTTGTACTAGATCATTACTGAGATTTAGTAACATGCCATGTTTTTTATTATGATAAATTATTAGCTTTTAAAGATAAAGACTGAGTAACATACACGCTTACAGCTCCACCTTGCTTCGTTGTTGTAATGCTGACAGTTGTTTTGCCGAAGCTTGGAAGGGGGGGAGGGGAGAGTTTTTATCGTTCCCCAAAAAACACAGCAACAGTCTGA----------------------------------------------------------------------------------------------------------------------------------------------------
>000001621|size:4085
TGTTTTGAATAGATTGTGTTGAAATCTGTAAGCAAACACTAAAATTTCCTTCATACCCGAGGTTTCCTAAGAATTTGGCCAGATAGAGATTTGTATCAAGTCTTGCTCAACTCGCGCTCAAAACACGGTTTTGTAAAAAGTATCTGGAAACAACCCCAAACCAATATTTTTGAATAGATTGAGTTGAAATCTGTAAGAAAAAAACTAAAATTTCGATAATACTCGATGTTTCCTGCGAAATTTTGTCAGATAGATATTAGGGTTAGGTCTTTCTCAACTCGTGCAGAAAACACGCTTTTGTAAAAAGTATCTGGAAACCACCCGAAACCAATTTTTTTGAATAGATTGTCTAGAAATCTGTAAGAAAACACTAAAATTTCCTTGATACTCGATGTTTCC-----------------
>000001623|size:4043
TGTTTTGAATAGATTGTGTTGAAATCTGTAAGCAAACACTAAAATTTCCTTCATACCCGAGGTTTCCTAAGAATTTGGCCAGATAGAGATTTGTATTAAGTCTTGCTCAACTCGCGCTCAAAACACGATTTTGTAAAAAGTATCTGGAAACAACCCCAAACCAATATTTTTGAATAGATTGAGTTGAAATCTGTAAGAAAAAAACTAAAATTTCGATAATACTCGATGTTTCCTTCGAAATTTTGTCAGATAGATATTAGGGTTAGGTCTTTCTCAACTCGTGCAGAAAACAGGCTTTTGTAAAAAGTATCTGGAAACCACCCGAAACCAATTTTTTTGAAAAGATTGTCTAGAAATCTGTAAGAAAACACTAAAATTTCCTTGATACTCGATGTTTCC-----------------
>000002518|size:3979
ATATCAAGAAAGCGATCAAATGACCATTATCTTTTCTAATGACTGTCAAGTCATCTTCGGTTAAACAAGGACCCTGACTATAAAAGGGATAGCTCCTCCCCCGTCTTGTAACGCAATCTTTGCTTCCATGGCTAATCGAAGATGGCTGACTAATGGAAGGTGAAGGGGGAAAAAGAGATTTGTACACGAAGACCGATATCCTTGTCTTCTTTCAATTGATTTCCACTTGAAAATGTTTTTATTATTGACGATTAAAAAGGGACGAATGGAGAAATACTGATCTTCATTTGCAAAACTCAAAAAATTAGGCTATTGCAATTTGAATTTCGCGCTCCTAACGTTTCCTCCTAT-----------------------------------------------------------------
>000005651|size:3788
AGGGGATGCCTGAGTACGAGCGATGTTGGCCCCGCTGTTGGACAGGATGTGACCATTGCCATTCCACAACCATTGTCAAAACAGGACATGGTTTGTTCCGATGTGCCCATGGAAAGGTCGCAAGTTAGTAATAAATTACGTGACTTTTATTTGCCAGGCTTTATTGGTTGAAACTCGTGTTATAGGGTTGATAGACACTGGTGCTGTTCGTTCTATTATTTCCTAGAAGGTTTTTAATTCTTTACCTACCAGTGTCAAGTTCAGTTTAAGTTCAACAAATTCTACGATTACTCTAGCTTATGGTCAGCAAACAAAAACACATGGTCTGGGAGATGCTGTTGTGTGCCTGGGTACTAAAGAGTTTCAAATGCATGTAATTGTGGCCGAG----------------------------
>000005147|size:3663
AGAGTGCGGACCACCTCGTCGTACTCCATGAGGACGTTGGTCTTCAAGGCAAGAACTTGTTGTTGATGTTCAGAAAGACTTGCCTGCTTCAGGAGGATCCGCCCTTCAATGAGCGGATGTAGATGGGCACCCAGCTGTGTCTCCATCTCCTGCTTCTGCACCTCTTTCCTCGCCAGAAAGGACGTGAACGTCTCCCTTGACTGGCGTTCACCTGAATACAAAAATGTATCCACTGACACCGGACCAGCTGCTTCGAGGTAGGGCTCGTACTTGGTCAGCAAGGCTGTCAAAACAGCTCCATAGCCCTTCTCGGTGAGGAGCACGTCC-----------------------------------------------------------------------------------------
>000000151|size:2902
AGTGCGCCTCCAAGTGTTGATGGATCGCAGAAGTCTCTTCTGCTGGACTTAGGATACTGATGGCGACCAGGAAGCAAATGAGGCACAGCAAAAAGAGCGGCATCCTGGTGGTGGGAAAGCCCAGTGACATGAACGAAAAACTGCAGTATCTATACCAATTAATTATACTTACAATATATCAATATCATAGAATCAGTGATCAATATTATATCATCTACTAATCTACTGAGCTATCCGTAATGTCCATGTTCTCATGTTTCTAATACTTCTATTTTTTTCTATGCCGAGTATCTGTTGGATGAATCCAAGTAGTCCATCTTCCAATTTCATCCGCTCCAGCATGATGTCTGCCCGCATGTGGATACCCCCGAAGTCCAACATCAACTCATCC-------------------------
>000005442|size:3458
TCTCGAGAGGTGGAAAAACGCCAAAACAATTCAATACTACCAATCTCCGAAAACACGTTCAACTCAAGCATCCAGTCTCCTTTCGAGAGTTGTCTGCCAAAGATGAAGAAAAAGCTCAAAAAAGAACAAGCGAAGCTTTATCCCAAGGCGAGACATCTGGCACTGCGAGAAAGGCATTGAAAACCCAAAATTCCATTCAAACAAGCTTTGAAAAAGTCCGTGTATGGGACATCAACAGCTCTGCCGCGAAGAAAGTCACCCAGTTAATT---------------------------------------------------------------------------------------------------------------------------------------------------
>000002066|size:3397
TTCTACAAGGCTTTTACTTGGAGGCCTGGCACAGAAAACAGTATTGGACACGCTTCGTGAAGAAGGCGAAGATGTGGAATTGGAGGATATCTTGAAGCCTGGTTTTGCTAAGACTTCATGCGTTGAATCCGGAGGTCCCGAACCTGGAGTAGGTTGTGCAGGACGTGGGATCATCACTTCCATCAATATGTTAGAGCAATTGGGTGCTTACGAAGAAGATCGCGAGCTAGACTACGCATTTTACGATGTATTAGGGGATGTGGTTTGTGGAGGCTTTGCTATGCCTATTAGAGATGGTAAGGCTGAGGAGATCTACATTGTGGTATCA----------------------------------------------------------------------------------------
>000003026|size:3361
GAACGCTGATGATTCTATACTAGTCACGCCCGACAAATCTGTCCGCATTTCCAAGTTCGAATCCGACAAACTACTCTCGACCAATCCAAAAAAAGAAACTATCAAAGTGATGATTGATGCTGGACACGGCGGACGAGATCCGGGATCCATATCGAAAAACAAAAAAAACTATGAAAAAGACATCACTCTTTCCATTGCAAAAAAAATCAAACGTGTGATGGACAAAGATCCAGCGTTTAAAGCTTTTCTCACCAGAAATGACGACACTGCCTATTCCTTACCCAAACGAGTGCAACTAGCTCATGACAAATCTGCCGATATGTTTCTTTCTATTCATGCCGACTCATTCGGGA---------------------------------------------------------------
>000004424|size:3230
GTAAGTTCGTATAGTTTGTCTACAAATTTTAAAGAAGAAAATGAAGATAACCAGACTGGTTTGATTAACTCAATGACCGAAAGCAGTTCGTCTAAAGATTTGGAAGTTACTTAAAGAATTCGAAGATATGAAATTAGAAGATATGGATGACTATTTTCTCGTCGAAGAAAAAATCGAAGGAGGTGTATCAGAGTTGAATTACGAGCGAGATATTGGTGTCGAAATAATCGATCAACAAGACATCCTGAATGAGAAAATCAAATCGTTTGCTGATTGTTGGTTGACCTTGTATTCACAATGTTCTCTCC------------------------------------------------------------------------------------------------------------
>000001893|size:3034
TCGGGGCCCGGATCTTCCAGGATTGAAATTTTGGGTGAATTGTGAGTTTGGTAATGCCTCCAAACACCGTTCAGGTGAAAGAAATCATTTAATCAAACATTCCTGACAGCGACATCATCACAACGTCATAGCACACAAAATGCATAGCATATCAGCAATGAAAACCATTCTTTCCTACATTGCCCCATGATCTTTCAAAACTTAAAATGCATTAAAAGGCTTGGTTTACTGGTTTAAGGGTTGCAAGTCCTGGACTGTCCCCCAAAACCACGAGGATAACCATTATTTCATATTTTATTTCAACCCTCACTAACCCTCATACATTCTGGAATGGAGGCGCTGCTGGGCTGTGTGGTGCTCCTAAGCCTCTCAAGTAATGTGAGCACTTTCCAGGAGG-------------------
>000005146|size:3087
AGAGTGCGGACCACCTCGTCGTACTCCATGAGGACGTTGGTCTTCAAGGCAAGAACTTGTTGTTGATGTTCAGAAAGACTTGCCTGCTTCAGGAGGATCCGCCCTGCAATGAGCGGATGTAGATGGGCACCCAGCTGTGTCTCCATCTCCTGCTTCTGCACCTCTTTCCTCGCCAGAAAGGACGTGAACGTCTCCCTTGACTGGCGTTCACCTGAATACAAAAATGTATCCACTGACACCGGACCAGCTGCTTCGAGGTAGGGCTCGTACTTGGTCAGCAAGGCTGTCAAAACAGCTCCATAGCCCTTCTCGGTGAGGAGCACGTCC-----------------------------------------------------------------------------------------
>000005129|size:2957
AGAGTGCGGACCACCTCATCGTACTCCATGAGGACGTTGGTCTTCAAGGCAAGGACTTGTTGTTGATGTTCAGAAAGACTTGCCTGCTTCAGGAGGATCCGCCCTGCAATGAGCGGATGTAGATGGGCACCCAACTGCGTCTCCATCTCCTGCTTCTGCACCTCTTTCCTCGCCAGAAAAGACGTAAACGTCTCCCTCGACTGGCGTTCACCTGAATACAAAAATGTATCCACTGACACTGGACCAGCTGCTTCGAGGTAGGGCTCGTACTTGGTCAGCAAGGCTGTCAAAACAGCTCCATAGCCCTTCTCGGTGAGGAGCACGTCC-----------------------------------------------------------------------------------------
>000003731|size:2706
TCACGTCATGGCGGTGCACGTGCCACGTGCACTTAATAGCACGTCACGAACGGACAGGATTAAATCTTTTTCCGAGAATTCATAAAAACATCGTTCATTGGTAACAAATGAATTGCTACAATGTATATATGAAGTTCATATATATTTTTTTTGAACTGCGGTATTAGATACGTATGATGCACGATCCTCGCAGTAGAGAGCGCTATTTATGCAATGAATTGCTTTTCACAAATCTGAATTTCAGAGCTCTCGCGTGAACGAAGATATCAACGTTTAGTATTAAATGGCGTCTCTTTCCTTCAACCTTTAGGGATATGCTAAAGATGGGCAAAAGCAAACCTTGGCCGGAAGCTCTCAAAAAACTGACCGGAAGTGAAA--------------------------------------
>000006014|size:2850
CCCCCAAAATGAGTAGATCCGAAACTATCAGTACTATCAAGACTATCAATGCTATCAAAATTTCTTCTGATCGAGACACCTCTGGATTTTCGAGTTTTGGGTGCCATGAGGAAGTGTCTTTTTAGGGACGACTTGAAAGTGCTGCTGCACGGTGATTCCACCACCCATGGACTCTTACAAGAAGCTCAAGGCATGTGGAGCGAGGCGTGGAAGGCTTACCTATTTCATGGGATTTTACTGGAAAAATTGGAGATTTGACAAAAAAAATGGATCAAAATTGAATAACTGAACAACCATGGGATACATCT------------------------------------------------------------------------------------------------------------
>000000381|size:2796
GGGGATGCCTGAGTACGAGCGATGTTGGCCCCGCTGTTGGACAGGATGTGACCATTGCCATTCCACAACCATTGTCAAAACAGGACATGGTTTGTTCCGATGTGCCCATGGAAAGGTCGCAAGTTAGTAATAAATTACGTGACTTTTATTTTCCAGGCTTTATTGGTTGAAACTCGTGTTATAGGGTTGATAGACACTGGTGCTGTTCGTTCTATTATTTCCTAGAAGGTTTTTAATTCTTTACCTACCAGTGTCAAGTTCAGTTTAAGTTCAACAAATTCTACGATTACTCTAGCTTATGGTCAGCAAACAAAAACACATGGTCTGGGAGATGCTGTTGTGTGCCTGGGTACTAAAGAGTTTCAAATGCATGTAATTGTGGCCGAG-----------------------------
>000005370|size:2725
TGTCAAACTGGCGGCGAGTATCTGCGTACTGTGTTGATCAGAACTGAGCAAGCACACTAGTAATTCCACGCCTCGTGCTGTTAGGTTCACCTGATCACTATCAATCACACGTGCCAGGACTATGATCTGAAAAGCTGCGTGGGCCTGGTAAAGTTCGTTCTCAGACCCCAAGAATTCCTCAAAAGCCTTCAGCGAGATTCCTCCAGCGTTCTTAATGGCGTACTGCTGCGAAGTGTTGTTGTAGGCGAAAGTAGCCAGCGCCATACCAGCCTTAAGGCGAACCGTTTCTTCTTTGTT-----------------------------------------------------------------------------------------------------------------------
>000000585|size:2714
GGAGCAAATACAAACTTGTGGTGTCAAGAGAAACGGTTCGTAAAACAATCGCTGCACTAGATCCGGAAGGTGTTCAACAACGTTCGAGAAAGAGATTTCAACGTAGAGCATACGTAGCCCGAGGCCCCAATGATATTTGGCACATAGATGGCTACGACAAGCTAAAACCCTTTGGTTTTGCCATACATGGAGCGATTGACGGATATAGTAGACGTATTCTATGGTTGGAAGTTGGGCAATCAAACAATGATCCTCGAGTAGTTTCACAGTATTTTATAGATTACATTAAGAAGAATGAAGGTACAGCCTGCCGGATTCGTGGAGATTGTGGGACCGAAAACTGCAATATAGCAAATATACAACGGTTCTTGC--------------------------------------------
>000003028|size:2663
GAACGCTGATGATTCTATACTAGTCACGCCCGACAAATCTGTCCGCATTTCCAAGTTCGAATCCGACAAATTACTCTCGACCAATCCAAAAAAAGAAACTATCAAAGTGATGATTGATGCTGGACACGGCGGACGAGATCCGGGGTCCATATCGAAAAACAAAAAAAACTATGAAAAAGACATCACTCTTTCCATTGCAAAAAAAATCAAACGTGTGATGGACAAAGATCCAGCGTTTAAAGCTTTTCTCACCAGAAATGACGACACTGCCTATTCCTTACCCAAACGAGTGCAACTAGCTCATGACAAATCTGCCGATATGTTTCTTTCTATTCATGCCGACTCATTCGGGA---------------------------------------------------------------
>000000003|size:367
GGCCACACCTGCAGCAGCACCAGCTGAGATAAAGTTGCGCCTGTTCAAGATAACAACAACCATTATTCTCATGAATAAATAAACCATATTTTGATACGTGAAAAATAACAAGTAACCAACTGAAAAAGAATAAGAATTTAGCCAAAAATCAAGCCTGTAAAACTGAAAGCAAGCTTCCTGGGAAATAAACTGCAGAAGCGGGAAAACCTGTGCAACTGAATGGTTTCCCTGGGGGAGTGAGAAGATTTCTAGATGCTTAATGCAGCTATTACAATCCTGATGGATGATGCCCTCTGGTTGACTAAATTTGGGAAACCAACTGCAAGAGGCGGGAGGGGAAGAAGGGAGCCCCCACACAATTGACCGGTATCCTTTGGGGAATGAGAAGATTTCTTGAAGTTTGATGTGATAAAT--
>000000137|size:2520
GCGAACTGTGGAACACGGAACGCAGTCGGCGCATAAAATCTTCCGGTAGTTTATTTATGGGAACTAACCATTTTCAATCAATCTTTCAGCTTTGGCTATTCAACAAGACACAAATTTAACAAGTTCACTTTTGGAATGTCCCTGAGGTTGCTTAGTTGCTTGCAGTGAAATATGCAAGTATGCAGATGTTCCCAATTGTTAAATTATTGTAATTTGATATATTGCTGCATCATCTGACATGGTTGAATTAATCCAGATACGTTTTGAAACCGTTAACCACGCAAGAGTGATCTCTTTTGGAGCCAAAATATTTTGAATTTTGCGCTCCTCCTGCCTAGTCT---------------------------------------------------------------------------
>000000818|size:2261
CTGGCCAACTCAGACTGGACTAGAGATGTTTGATATTGCCACTGTCTGTCTGAGGCATAAACCCAGGCACAGACCTCCCATGGAACAGGTACACTTATGTGATATACCGTAAACTCTGGTTATTAAGCGCACCTCGCTATTAAGCGCACATTATTTATTAAGCGCATGCCCTCTTCTTGTCATAAGCTATTGTTTATTAAGCGCATGCGCTTAATAGGCGTGGCGTTCTATGAACCTGAGCTTGACCGGCTGGAAAGTATTTGAAGTCCAGCTATCTTT-----------------------------------------------------------------------------------------------------------------------------------------
>000005844|size:2476
GAACGCTGATGATTCTATACTAATCACGCCCGACAAATCTGTCCGCATTTCCAAGTTCGAATCCGACAAACTACTCTCGACCAATCCAAAAAAAGAAACTATCAAAGTGATGATTGATGCTGGACACGGCGGACGAGATCCGGGGTCCATATCGAAAAACAAAAAAAACTATGAAAAAGACATCACTCTTTCCATTGCAAAAAAAATCAAACGTGTGATGGACAAAGATCCAGCGTTTAAAGCTTTTCTCACCAGAAATGACGACACTGCCTATTCCTTACCCAAACGAGTGCAACTAGCTCATGACAAATCTGCCGATATGTTTCTTTCTATTCATGCCGACTCATTCGGGA---------------------------------------------------------------
>000001442|size:2315
CTCCACCCGTTTGATGCTTCACTCTAAGGCTCAAACGACGATTCTTCACCTGGCTGCTGAGCGGGGTGCGGTGGAAGATCTCGAACTTGAAGAAGTTCTACTCACCGGTTACCGCGATGTGAAGTGCGTTGAGTCTGGCGGTCCCGAGCCTGGCGTTGGTTGCGCCGGTCGTGGCATCATTACTGCCATTAACTTCCTAGAAGAAGAAGGTGCTTACGAAGACCTCGACTTCGTTTCTTACGACGTACTCGGTGACGTTGTCTGCGGTGGTTTTGCGATGCCGATTCGCGAAGGCAAAGCCCAAGAAATCTACATTGTCACCTCC-------------------------------------------------------------------------------------------
>000001985|size:2261
CGTTATTGGACCTTGGAAATGTATATTCACTATATGTAATATTTCGTTCTAACTTGACTTTCACGTCTTTTTCCTCTTTCAGCCTTTTGTCAGCAGTCACACAGAAGGTGAAATCTGGGGTCTGTGTGCTCACCCAGAAAAGGACGTTTTTGTAACTGGTAGCGATGACAGAACCGTAAGATTATGGGATTTATCGAAAAAGGTGAATAACTAAAGTGATGGGTACATTTATTTTAGTTAATAAATATTTGTAATAATCCGTTTCTGGTTTTGATTACCGTGTGGGTTTAATGTAGTATTCCCAGTTTTGAGGCTCGATATTTATTTTCTGTTTTAGACTTTAATCACTGTTGTCGAGTTTGAGTCTGGTGTGAGATCTGTTTGTATTTCATCTGAC-------------------
>000004583|size:2148
CTCCACCCGCCTGATCCTCAACTCCAAGGCACAGGACACCGTGCTGCACCTGGCCGCCGAGATGGGCTCGGTCGAGGATCTCGAGCTCGAGGACGTGCTCAAGGTCGGCTTCAAGGACATCAAATGCGTCGAGTCCGGCGGCCCGGAGCCCGGCGTCGGCTGCGCCGGCCGCGGCGTCATCACCTCGATCAACTTCCTCGAGGAGAACGGCGCCTATGACGATGTCGACTACGTCTCCTACGACGTGCTCGGCGACGTGGTCTGCGGCGGCTTCGCCATGCCGATCCGCGAGAACAAGGCCCAGGAGATCTACATCGTCATGTCC-------------------------------------------------------------------------------------------
>000000584|size:2174
GGAGCAAATACAAACTTGTGGTGTCAAGAGAAACGGTTCGTAAAACAATCACTGCACTAGATCCGGAAGGTGTTCAACAACGTTCGAGAAAGAGATTTCAACGTAGAGCATACGTAGCCCGAGGCCCCAATGATATTTGGCACATAGATGGCTACGACAAGCTAAAACCCTTTGGTTTTGCCATACATGGAGCGATTGACGGATATAGTAGATGTATTCTATGGTTGGAAGTTGGGCAATCAAACAATGATCCTCGAGTAGTTTCACAGTATTTTATAGATTACATTAAGAAGAATGAAGGTGCAGCCTGCCGGATTCGTGGAGATTGTGGGACCGAAAACTGCAATATAGCAAATATACAACGGTTCTTGC--------------------------------------------
>000005130|size:2135
AGTGTGCGTACCACCTCGTCGTACTCCATGAGGACGTTGGTCTTCAAGGCAAGAACTTGTTGTTGATGTTCAGAAAGACTTGCCTGCTTCAGGAGGATCCGCCCTGCGATGAGCGGATGTAGATGGGCACCCAACTGCGTCTCCATCTCCTGCTTCTGCACTTCTTTTCTCGCCAGAAAGGACGTAAACGTCTCCCTCGACTGGCGTTCACCTGAATACAAAAATGTATCCACTGACACCGGACCAGCTGCTTCGAGGTAGGGCTCGTACTTGCTTAGCAAGGCTGTCAAAACAGCTCCATAGCCCTTCTCGGTGAGGAGCACGTCC-----------------------------------------------------------------------------------------
>000001502|size:1998
TTCAACGCGCTTGATCCTCAACTCAAAAGCGCAAGACACCGTTCTTCACCTGGCTGCCGAGGAAGGGTCTGTTGAAGACCTGGAGCTCGAGCAGGTCATGAAAGTTGGCTACCAGGACATCAAATGCGTTGAGTCGGGCGGTCCCGAGCCAGGCGTTGGATGTGCCGGCCGGGGTGTGATCACGGCGATCAACTTCCTGGAAGAAAACGGTGCCTACGACGATGTCGACTACGTCTCCTACGACGTGCTTGGCGACGTTGTTTGCGGCGGCTTCGCGATGCCGATCCGTGAGAACAAAGCCCAAGAAATCTACATCGTTATGTCG-------------------------------------------------------------------------------------------
>000005049|size:2065
CGATACGCAAGCCTTATTAAGTCGCCATTTGGCAGATGTACACCAAATCCAACTATCCGATTTAGCACCCTATTTGCTGTATTTTGAAGACGAGGCAGCATTAACTCATGTTTGCAATGTGGCAACAGGATTAGATTCTTTAGTACTGGGTGAGCCGCAAATTTTAGGTCAGTTGAAAGATGCCTACAACCAAGCAAAAGCCGCAGGCACACTCAACAAAGTATTGGAAAAATTATTCCAACATGCATTTTCGACTGCTAAAAAAGTCCGTACCGATACCCAAATTGGCACATCGCCTGTTTCTATTGCGTATTGCGCAGTCAAGCTTAGCGAAAAAATTTTTGCCGATTTATCCACACAAACAGTCCTACTAATTGGTGCT----------------------------------
>000005881|size:2053
CTCCACGCGCCTGATCCTGAACTCCAAAGCACAGGACACCGTGCTGCACCTGGCCGCTGAGATGGGCTCGGTTGAGGATCTGGAACTCGAAGATGTTCTGAAGATTGGTTACTCGGACATCAAATGCGTTGAATCCGGTGGTCCGGAGCCAGGGGTTGGCTGCGCGGGCCGTGGTGTTATCACCTCGATCAACTTCCTCGAAGAAAACGGTGCCTATGACGATGTCGATTACGTCTCCTATGACGTTCTTGGCGACGTTGTGTGCGGCGGCTTTGCAATGCCGATCCGCGAAAACAAGGCGCAGGAAATCTACATCGTTATGTCC-------------------------------------------------------------------------------------------
>000006200|size:2029
TCACGTCATGGCGGTGCACGTGCCACGTGCACTTAATAGCACGTCACGAACGGACAGGATTAAATCTTTTTCCGAGAATTCATAAAAACATCGTTCATTGGTAACAAATGAATTGCTACAATGTATATATGAAGTTCATATATATTTTTTTTGAACTGCGGTATTAGATACGTATGATGCACGATCCTCGCAGTAGAGAGCGCTATTTATGCAATGAATTGCTTTTCACAAATCTGAATTTCAGAGCTCTCGCGTGAACGAAGATATCAACGTTTAGTATTAAATGGCGTCTCTTTCCTTCAACCTTTAGGGATATGCTAAAGATGGGCAAAAGCAAACCTTGGCCGGAAGCTCTCAAAAAGCTGACCGGAAGTGAAA--------------------------------------
>000006055|size:1994
TCGATCCTCCAATTAACTGAATGACCTGGCCTACACACCATATATCCATACCAAACAACTGTCAGTACTACAGGCTACTTAAATTCTGGACATGTAACATAATGAATCATCACTATTGTTTGATAGCTAAATCAATCTAAATCATCTATAGATAGACCATGTTCATCCATGTTCATCCATTTTCCATAGCGAACTCCCCAGGTCCTCCGTTCTCCCCACCCGGACCTCCGTTTCCCGTTGGCGCCTCCCGCTGGCGTTCGGCCCCGGTCCGCGAGAGCACCGTGACGCCCTGGATCTCCATGGGCAGAAAACGGATCTCGCCGGAAGGGTTCTGCGCGCGCAGCCATCCTCGGGGGAATGCCATGATTTCAT--------------------------------------------
>000003331|size:1869
CTCCACCCGTCTGATCCTGAACTCCAAGGCGCAGGACACCGTGCTGCACATGGCCGCCGAGATGGGCTCGGTCGAAGATCTCGAGCTCGAGGACGTGCTCAAGGTCGGTTACTCCGACATCAAGTGCGTTGAATCCGGTGGCCCGGAACCCGGGGTTGGCTGCGCCGGCCGCGGCGTGATCACGGCGATCAACTTCCTCGAAGAGAACGGTGCCTACGACGACGTGGACTACGTGTCCTACGACGTTCTGGGCGACGTTGTATGTGGCGGTTTCGCCATGCCGATCCGTGAGAACAAGGCCCAGGAAATCTACATCGTCATGTCC-------------------------------------------------------------------------------------------
>000003141|size:1859
GGCAGCTGAACTGTTGAGTACGGTGTACGGCGATGTTGAAGTTGATGCCGTACTTCAAGACATCAGTGGTGAACAGCTGAAAAGAGGAGCTGACAAAGCAAAAGGCGCAAGATTGAACCTTCACGCACGTGGATTCTGCGAACAACAACGATCGGCATTCCCTGATGTCAGGGTCTGCCACCCAAATGCCGAATCCTATGAGAACATATAACCACAACAGATCTACACAATGAATCAGAATGAAAAGAACAGCCAGTATTCAAGGAGAGGTCTCGATATTGAGCGCTAAACATTCACACCCCTAATAATTACCACAACC-------------------------------------------------------------------------------------------------
>000001190|size:1850
GCATTCAACTCTTTTGGTTGTCGGTCATGATCTTTCAGAGGCTGCTGGAATGGCGGTTGTTTCTGTCGCATTCTCGCATTCTGTCGCATTCTCCGCATGTTTTCTTTTCCAATGTCTCAGTATGGAACCTCGCCTTGAAAATTCCTGGCCACAGATATCACAGGTTGCAGACTTCATGATGACGTGTAAACAGGTCGAATGTTTCTTGTAAAATGTCGCTGACGTGATGGTGCGGGGCATTTAAATAGATAAGAATCTGTCGTGTGGTGGTGGTGGCAATGGTGGTGTGGTGGTGGCGGTGTGGTGGTGGTGGTGTTGTGGTGTGGT-----------------------------------------------------------------------------------------
>000006070|size:1789
TCGATCCTCCAATTAACTGAATGACCTGGCCTACACACCATATATCCATACCAAACAACTGTCAGTACTACAGGCTACTTAAATTCTGGACATGTAACATAATGAATCATCACTATTGTTTGATAGCTAAATCAATCTAAATCATCTATAGATAGACCATGTTCATCCATGTTCATCCATTTTCCATAGCGAACTCCCCAGGTCCTCCGTTCTCCCCACCCGGACCTCCGTTTCCCGTTGGCGCCTCCCGCTGGCGTTCGGCCCCGGTCCGCGAGAGCACCGTGACGCCCTGGATCTCCATGGGCAGAAAACGGATCTCGCCGGAAGGGTTCTGCGCGCGCAGCCATCCTCGGGGGAATGCCATGATTTCATGGTGAAATGATGGTGAAATGAT----------------------
>000003492|size:1722
CTCGACCCGACTGATCCTGAACTCCAAGGCCCAGGACACCGTGCTGCACCTGGCCGCCGAAATGGGTTCTGTCGAGGATCTCGAGCTCGAGGACGTGCTCAAGATCGGCTACCAGGACATTAAATGCGTCGAGTCCGGCGGTCCCGAGCCCGGGGTTGGCTGCGCCGGCCGCGGCGTGATCACCTCGATCAATTTCCTGGAAGAGAACGGCGCCTATGACGATGTCGACTACGTCTCCTATGACGTTCTCGGTGACGTGGTCTGCGGCGGCTTCGCGATGCCCATCCGCGAGAACAAGGCCCAGGAAATCTACATCGTGATGTCT-------------------------------------------------------------------------------------------
>000000064|size:1589
GCGACGAGCTGGAAGCCGGCGTCATCCAGAACCGTGATTGTCAGCAGTCCCGCGATGCCGAGGAGCAACGCCGCCATCAGCCAGGCGCGGCCCCGCGACCGGTGGCGCATGCCGCGCCGGCTGCGCGGGCGCGGCATGTCATTGGCCGGGCGAGCCGCCGGATGCCGTTCAGTGCCGATGGGTTCTTCTTGCTGGGGAGTTGAGACCACGTCCTTCCCGTTCCAATGTGCGGCCCCAGTCTCCCATAGCTATCGAATGTGGAAAACTACGCCGAACGGGGGTACCGGTGGGGGTACCTCTTGTTGGTAAGAGCGTGTGGGCTGCCGCGGCGGGCGTTGGGGGCACCGCTGTACGAC------------------------------------------------------------
>000002695|size:1716
CCCGAAGCGCCGGCTGCGACTGAGGCCTGCAGACCTCAAACCCCTAGTGGCCCGAGTGCCCCAAAGCCATTCCCTGAATTTTGAATCGCATCATCCCTGCACCCTACGAGGACTTCCGCTCGGGCCCCTAGTCTTCACAACCGGACGGCAGCCTTTTCTCACAGATCTACATCTGAGGCTTTTCCGGCGGCAGGGGAGGCCTCTTCCTCCTCATCTAGATCGATCTCTTCCGACTCTTCGCCATCGGAGCCTAGAGCGGCATGACGCCGTGGAGTGGAATTTGTTTCTTCTGTGACGCAAAGTATTTACGTTGTCAGCT-------------------------------------------------------------------------------------------------
>000000843|size:1609
CGGAGAGCGGGAAAGCAAGGAGGCCAAGGAGAGCAAGAAGAGGCCCGGGATGGCCCGGGAAACAACCACAGATTGGGGAAGTTCGTGTAACCGTAACTGCTTTCGGCCCTTACATGTGAAGCTGTGGAATTGCTAGGCCGCTCCATGCAATGCCTGAGGCGTGAAGACCGGGGCGAAAGCCGAAGCAAAAAGGAGAAGGCAAACACCTGATCTCCAGGCCGCTACGCTTTTTGGAGTAGTCGGTATCGGCCTGGCAGGACCGGAATGGAACAGACCGTGGCC--------------------------------------------------------------------------------------------------------------------------------------
>000005706|size:1705
AAATGAAGGGAAACGAGTCCAGCCTCCAGGATCTTAAAAGTGTTGAGGAGGAGCTTAACCACATCTGTCAGTGGGCGTGTTTCCAAAAGCAGTCTGTCATCATTTTAGGGGACCTTAATCTGGACAGATTGAGATTGGATCGTGCTGAGGGGAAACTTCTGAAGGACCTGGAAGAAGTCAATAATCTACAGTGCATGATAACTGAACCCACCCGAGTTACAGCTCACTCGGAGTCACTTTTGGACGTTATCCTAACCAACAATCCTGAACTGTTCAAGAAATGTGGGGTTTATCAGCCAGAAATGAGTGACCACCATATGGTGTTT------------------------------------------------------------------------------------------
>000002517|size:1672
ACTGGTTGGTGGTTGACCTACCCCTCTGAAAAATATGAACGTCAGTTGGGATGATGATTCCCAATATATGGAAAAATGAAAAATGTTCCAAACCACCAACCAGCAACATTAATTAGGGGGGAGGGGGGGGCGACATTGTCTCTCTGCTACAGCTATGCGAGCACTGGTGCAGGATGATGTGGGTTATTCCAATTCCATTCTATAGGTTTGCTGTAGGACAATGGCTGATTTGTGGAACCAGAATTATTCACACATGGGGAGTTTTAGGGATTCCTACTGAGGATGTGAGAACATAAAACCACCAATATGATAGTTGGGTTTGTGTGAGAATGGGGGGGTTTACACCCAGTTGATGTCTGGTTACTTGGT-----------------------------------------------
>000005692|size:1690
TTGGGGCCCGGATCTTCCAGGATTGAAATTTTGGGTGAATTGTGAGTTTGGTAATGCCTCCAAACACCGTTCAGGTGAAAGAAATCATTTAATCAAACATTCCTGACAGCGACATCATCACAACGTCATAGCACACAAAATGCATAGCATATCAGCAATGAAAGCCATTCTTTCCTACATTGCCCCATGATCTTTCAAAGCTTAAAATGCATTAAAAGGCTTGGTTTACTGGTTTAAGGGTTGCAAGTCCTGGACTGTCCCCCAAAACCACGAGGATAACCATTATTTCATATTTTATTTCAACCCTCACTAACCCTCATACATTCTGGAATGGAGGCGCTGCTGGGCTGTGTGGTGCTCCTAAGCCTCTCAAGTAATGTGAGCACTTTCCAGGAGG-------------------
>000005369|size:1689
TGTCAAACTGGCGGCGAGTATCTGCGTACTGTGTTGATCAGAACTGAGCAAGCACACTAGTAATTCCACGCCTCGTGCTGTTAGCTTCACCTGATCACTATCAATCACACGTGCCAGGACTATGATCTGAAAAGCTGCGTGGGCCTGGTAAAGTTCGTTCTCAGACCCCAAGAATTCCTCAAAAGCCTTCAGCGAGATTCCTCCAGCGTTCTTAATGGCGTACTGCTGCGAGGTGTTGTTGTAGGCGAAAGTAGCCAGCGCCATACCAGCCTTAAGGCGAACTGTTTCTTCTTTGTT-----------------------------------------------------------------------------------------------------------------------
>000004433|size:1707
GTAAGTTCGTATAGTTTGTCCACAAATTTTAAAGAAGAAAATGAAGATAACCAGACTGGTTTGATTAACTCAATGACCGAAAGCAGTTCGTCTAAAGATTTGGAAGTTACTTAAAGAATTCGAAGAGATGAAATTAGAAGATATGGATGACTATTTTCTCGTCGAAGAAAAAATCGAAGGAGGTGTATCAGAGTTGAATTACGAGCGAGATATTGGTGTCGAAATAATCGATCAACAAGACATCCTGAATGAGAAAATCAAATCGTTTGCTGATTGTTGGTTGACCTTGTATTGACAATGTTCTCTCC------------------------------------------------------------------------------------------------------------
>000001546|size:1647
AAAGTTGCCCATCTTGTCTTGACCTGGCAGGATATAGATGTCTTAACATCAGTACACAAAGCCCTGGATCCATTCGTAGATTTTACAGATGCTTTATCGGGTGACTCGTACGTCACTGTTAGCTCTATCAAACCTACCCTGTCGTTCATCAAGGAAGCTACAATGGCCACCGATGACGACACAAGCCTGACAGCAGACCTGAAAGCGAGGATCAAAACCGACTTTCAGAAACGCTATACCGGCGACGTAGCTCAGACCCTCCAGAATACTGCCACGTGGTTGGACCCTCGCTACAAAACTGCATGCTTGACCGAGGAGGAATGCAGAAATGCCGCGGACAAAATAAAG--------------------------------------------------------------------
>000005232|size:1694
AGAAGGTAATTATACAGCACTTTTGGAGAAAGACTTTGATCAACACGACAACCAAGTCATGCAGTGTTTGTTGTCCATGAAGAAGATACATACTACGGTTCCCAAACAAATTTATATTAAAAAGGAAAAGCATTTTTTTAATAGTGCTATAAGCTTTATGGACAATGCAATAAGATTTAACAAGTACGAGATTCGACTATAGAGAAACCGCAAAACGTCTGTCATTGGCTATAGCCTACCACAGCATGTCTATATATACAAGAAAACGTTATC-----------------------------------------------------------------------------------------------------------------------------------------------
>000003595|size:1646
ATATCAAGAAAGCGATCAAATGACCATTATCTTTTCTAATGACTGTCAAGTCATCTTCGGTTAAACAAGGACCCTGACTATAAAAGGGATAGCTCCTCCCCCGTCTTGTAACGCAATCTTTGCTTCCATGGCTAATCGAAGATGGCTGACTAATGGAAGGTGAAGGGGGAAAAAGAGATTTGTACACGAAGACCGATATCCTTGTCTTCTTTCAATTGATTTCCACTTGAAAATGTTTTTATTGACGATTAAAAAGGGACGAATGGAGAAATACTGATCTTCATTTGCAAAACTCAAAAAATTAGGCTATTGCAATTTGAATTTCGCGCTCCTAACGTTTCCTCCTAT--------------------------------------------------------------------
>000002266|size:1631
CTCGACAAAGAATCTAATGAAGGGCAAGCGTATCCCAACTGTTTTGGAGCAGATCAAAGAGAAGGGCGATGATCTTCAACTCTCAGACGTTGTGTTTGAGGGTTTTGCAGGGGTGCTGTGTGTTGAGTCGGGAGGTCCAACACCCGGAATTGGTTGTGCAGGACGTGGTATCATCTCGGCATTTGAGAGGTTGGCGGAGCTTAAAGCATTTGAGACTTTCAAGCCCGATATTGTGATATATGATGTGTTGGGAGATGTTGTGTGCGGTGGCTTTGCGATGCCCATACGTGATGGATATGCACGAGAGGTATTCATTGTGTCGTCG-------------------------------------------------------------------------------------------
>000000154|size:1192
TTCCACCCGTCTGATGCTCCACAGTAAGGCCCAGACTACGATTCTGCACCTGGCTGCCGAGCGCGGTGCGGTGGAAGATCTCGAACTCGACGAAGTCCTCCTAACTGGCTATAAGAACGTCAAGTGTGTTGAGTCCGGTGGTCCTGAGCCTGGTGTCGGCTGTGCCGGTCGGGGTATTATCACCGCCATTAACTTCCTCGAAGAAGAAGGCGCTTACGAAGATCTCGATTTTGTCTCCTATGACGTATTGGGTGACGTTGTTTGCGGTGGTTTTGCCATGCCCATTCGGGAAGGCAAAGCCCAGGAAATCTACATCGTCTGTTCG-------------------------------------------------------------------------------------------
>000005722|size:1612
CTCGACAAAGAACCTTATGAAGGGCAAGCGTATCCCAACTGTGTTGGAGCAGATCAAAGAGAAGGGCGATGATCTTCAACTCTCGGACGTAGTGTTCGAGGGTTTTGCAGGGGTATTGTGTGTTGAGTCGGGAGGTCCAACACCCGGTATTGGTTGTGCTGGGCGTGGTATCATCTCTGCATTTGAGAGGTTGGCGGAGCTAAAAGCATTTGAGACCTTCAAGCCCGATATTGTGATATATGATGTGTTGGGCGATGTTGTTTGTGGCGGCTTTGCGATGCCAATACGTGATGGATATGCACGAGAGGTATTCATCGTGTCGTCG-------------------------------------------------------------------------------------------
>000005329|size:1576
TTTCACACAAACAGTATAAAATTTGAATTAGTAATAAGGTTGTGTTAATTAATCATTGTAAAAAAAACTAATTTGATTTCACAAGTGACAATGGAATCTTTCGAGTGCTCACGTAATATTTCGTCCTTCAGACAGTGATGATATCATCGCTGGAAGCATGGATCCCTTTACTCAAGAAACAAAACAGCAGGAAACCTGTTCAACAGCGTATTAATAAATCGTGATACAAAAAATATCTCTTTATAATAACTGTTATGTTAAGTTATTCCATGTGCTTGC-----------------------------------------------------------------------------------------------------------------------------------------
>000002969|size:1500
CAACTTGTAAAAAAGCCCGTTGGCACTCATGAGGAGGGTTTAAAAAATAATGACAGAAAAAAAAAATTGCCAAAAGCAAATTAAATGAAAAGAAAAAGAAAAGCAAACAAGGACAAATTCATCTTTAAGAAGCAGAACCTCAATACTGCAGACACATCCTGACTTGTGAAGGTACCCTTACTGGCAACCAGATCTTGCCAAAGTCAAGTTGCCATTAAGTCACCTAAGTAGAAACTTACATTCTAAAATTGCATGGAATGATCAACTACCTGGGCAGGTTTGTCCCAGATAGTTTTTTCTGACAAATTATGTCAGAATCTCCAAGGAGCCTAATGCAAGAAAAGCATTCAACCAATTGAGCTCACTTCTCAAGTCCATGAAGAAACCTTTCACAAAT-------------------
>000003910|size:1536
CTCAACCCGTCTGCTGCTGGGCGGCTTGGCCCAGAAATCGGTGCTCGACACCCTGCGTGAGGAAGGCGAGGACGTGGAATTGGACGATCTCCGCAAACTCGGATACGGCGGCACCTGGTGCGTCGAGTCCGGCGGACCTGAGCCGGGCGTTGGCTGTGCCGGCCGCGGCATCATCACCTCGATCAACATGCTTGAGCAGTTGGGCGCCTATGCCCCCAGCGAAGGTTTGGACTACGCCTTCTACGACGTTCTCGGCGACGTTGTCTGCGGCGGATTCGCCATGCCCATCCGCGACGGCAAGGCAGAGGAAATCTACATTGTCTGTTCC----------------------------------------------------------------------------------------
>000003786|size:1539
CTCCACCAAAAATCTAACAGGAGGCAAGCGCATACCCACCGTAATAGAGCAGATAAAAGCAAAAGGGAGCGATCTGCAATTAGAAGATGTAGTATACCAAGGCTATGCAGGCGTATTGTGTGTAGAGTCGGGAGGTCCCACACCAGGAATCGGTTGTGCAGGACGAGGTATTATATCGGCATTCGAGCGACTAGCAGAACTAAAAGCATTCGAGACCTACACCCCCGATATAGTGATATACGATGTGTTAGGCGATGTAGTGTGTGGCGGATTTGCCATGCCCATACGTGACGGTTATGCCCGTGAGGTATTTATCGTGTCTTCG-------------------------------------------------------------------------------------------
>000000840|size:1489
ACTGGTGTAAACAAGAAGGCCAAGAAGCGACACGAAAACGTTAACAGGTAAGGTATTAACAGTGTACTCCGAAGACGAAAACAACGCTCGAAACAAAATAAAATGAACCAATAGCCATATAATAAATTCCTTATTAACCTCGTTAGCTCGGCCTGTACTGGAAAGTATTTGCCCTCGGTTTTATCGCACAAACCTCGCTCCTTCGTCGCTCGGTCTGTACGAAAACCTCAGGCAAATACTTTCCCGTACAGACCTCGCACTCGGTTAATAAGTCTTTATTATTAACT---------------------------------------------------------------------------------------------------------------------------------
>000005629|size:1534
GAAAGCCGACGACAGTGACAACCAGAATTTTGCTGATTCGAACATCCTCTACATTTGTACTCTGTCACGAAAGAATTGAATTGTGCATCTTTACGGCCCTGTGTGCTTTCCAGTAACAGAAAACGATAACAGGATACGCTAAATACGAGAAAACTACTCCAACTGGTCGTACATTTGGCGTTTCTGGCGACCCCATCATAGGAACTGCGAAAGCTGGATTCACATAGAAGGGATAACCATATGCAAAAATACAAAGAACAGTATGAAAAATGAATATGGCCCACATCGCTAAAGCT------------------------------------------------------------------------------------------------------------------------
>000000164|size:1310
TTCTACTCGTCTTATCCTTCACTCTAAAGCACAAAATACAATCATGGAAATGGCTGCGGAAGCCGGTACGGTTGAAGACCTAGAGTTGGAAGACGTATTAAAAACAGGCTACGGCGACATTAAGTGCGTTGAGTCTGGCGGTCCAGAGCCTGGTGTTGGTTGTGCAGGTCGCGGCGTAATCACAGCGATCAACTTCCTAGAAGAGGAAGGTGCTTACGAAGACGATCTAGACTTCGTTTTCTACGACGTACTTGGTGATGTTGTGTGTGGTGGTTTCGCGATGCCTATTCGTGAGAACAAAGCGCAAGAAATCTACATCGTTGTATCT----------------------------------------------------------------------------------------
>000003030|size:1474
GAACGCTGATGATTCTATACTAATCACGCCCGACAAATCTGTCCGCATTTCCAAGTTCGAATCCGACAAACTACTCTCGACCAATCCAAAAAAAGAAACTATCAAAGTGATGATTGATGCTGGACACGGCGGACGAGATCCGGGCTCCATATCTAAAAACAAAAAAAACTATGAAAAAGACATCACTCTTTCCATTGCAAAAAAAATCAAACGTGTGATGGACAAAGATCCAGCGTTTAAAGCTTTTCTCACCAGAAATGACGACACTGCCTATTCCTTACCCAAACGAGTGCAACTAGCTCATGACAAATCTGCCGATATGTTTCTTTCTATTCATGCCGACTCATTCGGGA---------------------------------------------------------------
>000000118|size:1214
AGTGCGCCTCCAAGTGTTGATGGATCGCAGAAGTCTCTTCTGCTGGACTTAGGATACTGATGGCGACCAGGAAGCAAATGAGGCACAGCAAAAAGAGCGGCATCCTGGTGGTGGGAAAGCCCAGTGACATGAACGAAAAACTGCAGTATCTATACCAATTAATTATACAATATATCAATATCATAGAATCAGTGATCAATATTATATCATCTACTAAACTACTGAGCTATCCGTAATGTCCATGTTCTCATGTTTCTAATACTTCTATTTTTTTCTATGCCGAGTATCTGTTGGATGAATCCAAGTAGTCCATCTTCCAATTTCATCCGCTCCAGCATGATGTCTGCCCGCATGTGGATACCCCCGAAGTCCAACATCAACTCATCC-----------------------------
>000000108|size:1255
TGCAGCCAGTGAATATGTAGCCAAGCTGCAACCAAATTGCAGAAGGGTTAATTGTCAGTGAGGCCATAGTTCTGGTTATTTCTTTAAAAGAAAAAAAAAACTCAAAAGTATTCAAAGGACATTTTCTTAGTTTCTCACGGCTGGCTATGCATGCACCACTGGGTGCATTGCTCGTGGTTTGAAAGACAGGTACTGAAAATAGTTTGACAAGAGTCTAAGTTCCCTTAAATGTTGAGCTGACACTCACCAAACAAAAGTGGTTTCAAAGCCAGAGTTATTAGTACTTTTTTCCCTTCTTTTCCAAGATCTACCTCCTGCTTGTGCCCAACCTAGAAAAAAATTGATTACTGTTGGCTCACCAAAGTGTACGTTCTTCAGATAGAAATCAAATTACCCTTTTTCATGCATAACAAC--
>000005120|size:1464
CTCCACCCGCCTGATGCTGCACAGCAAGGCTCAAACCACGATTTTGCACCTAGCTGCCGAGCGGGGCGCTGTCGAAGACTTGGAACTCGATGAAGTGCTGCTGACCGGTTATAAGGACGTCAAATGCGTTGAGTCCGGCGGCCCAGAACCCGGTGTCGGCTGCGCTGGTCGGGGCATCATCACCGCTATTAACTTCCTAGAGGAAGAAGGCGCTTACGAAGATCTCGATTTCGTCTCTTACGACGTATTGGGCGACGTAGTATGCGGCGGTTTTGCCATGCCCATTCGGGAAGGTAAAGCCCAGGAAATCTACATCGTAGTGTCC-------------------------------------------------------------------------------------------
>000003593|size:1411
TAAATTCTACAAAATTCGACCGATCTCCCTCTGATTTCCCCCCGCGAGAGCGCTTAGCTATTACCTACCCGTTCCAGAAGCAAAAGTTTCCAAATTCCGCCGCATAGATCTAAATCGCTTTGTAGGCAGGCGTAATCTTTTTGCCCTTATTACGGGATTCAAATATCAAAGAGGATCGTGTCGAATTACACGCACGACTCCCCAGACGGTGTTGTTTGATAATAGAGCAAACTTAGCAACCTTCCTAACGATCCCCTGGAGAGTCTTTTATTTGGTCAGATCCGCTTTAATATTTGAAAACAAAGACATTCCAGAGAAGAGACACCTCACTTCCTTATTTTCCCTGTTTTTTCATAAGTGTAATGCAATGGAATTTTGTTCGCGTTATCATGGCCATATGC---------------
>000002068|size:1419
GGCGCATTTGTTTCTGGGCAACAAAACAAAGGTGGGATACGGTGGGATGAGCTTCGCAGAGGGCTGGAGTCATCTGGAGATATCTGGAGATCAGCTGTTGTGATACGATGTGTTGCGGTTGCTATCTTCACCTGTTCAGGGATTGGAAGGCATCCTGGATGAGAGTGATGATGAAGACGAAGCAGAAAACATCACGGAGGTGGATGCAACCAGATCAGATCATTTGCAGATCATTTGCTGTCTGTCAACGTTGCTATGAGGCTGTGACTGGCATTGTTGGCGCCAAGAAGACCGGAAACAGAGTCAGAAAACTGAAGAGGGCCAAAAAAGCAGCCT--------------------------------------------------------------------------------
>000002355|size:1364
AGTGCGCCTCCAAGTGTTGATGGATCGCAGAAGTCTCTTCTGCTGGACTTAGGGTACTGATGGCGACCAGGAAGCAAATGAGGCACAGCAAAAAGAGCGGCATCCTGGTGGTGGGAAAGCCCAGTGACATGAACGAAAAACTGCAGTATCTATACCAATTAATTATACAATATATCAATATCATAGAATCAGTGATCAATATATTATATCATATACTAATCTACTGAGCTATCCGTAATGTCCATGTTCTCATGTTTCTATTACTTCTATTTTTTTCTATGCCGAGTATCTGTTGGATGAATCCAAGTAGTCCATCTTCCAATTTCATCCGCTCCAGCATGATGTCTGCCCGCATGTGGATACCCCCGAAGTCCAACATCAACTCATCC---------------------------
>000002924|size:1378
ACCATGAAAAATGCCAGGAAATGCCTTAAAAAGTATTTTGATTCCTTAGACAGAGAAAAGTTCCTACAGGTTGATGAAAAGTTGACAAATCTCTATCAAACTGCTATGAATATGTTGGATAAACACGTGAAAGAACATGGTGAACCCACAAATCCACTTTTGATGAAACTAAAAGGTTTGCTCTTGCAACACTATAAAGATGTGAGGCCTCCGAGAATGGAGAAAGAAGACAAAACCGGAGCTAACGGGCTGGAGAATGGCATAGAAAATGAACGTAACGATAAAGGTTCAGCTGCTGAAAGATCAAAAG----------------------------------------------------------------------------------------------------------
>000002259|size:1362
CTCGACAAAGAATCTAATGAAGGGCAAGCGTATACCAACAGTCTTGGAGCAGATCAAAGAGAAGGGCGATGATCTTCAACTCTCAGACGTAGTGTTCAAGGGTTTTGCAGGGGTGCTGTGTGTTGAGTCGGGAGGTCCAACACCCGGAATTGGTTGTGCTGGGCGTGGTATCATCTCGGCATTTGAGAGATTGGCAGAGCTACAAGCATTTGAGACTTTCAAGCCCGATATTGTGATATATGATGTATTGGGAGATGTTGTGTGCGGTGGCTTTGCGATGCCAATACGTGATGGATATGCACGAGAGGTATTTATCGTGTCGTCG-------------------------------------------------------------------------------------------
>000003023|size:1353
GAACGCTGATGATTCTATACTAATCACGCCCGACAAATCTGTCCGCATTTCCAAGTTCGAATCCGACAAATTACTCTCGACCAATCCAAAAAAAGAAACTATCAAAGTGATGATTGATGCTGGACACGGCGGACGAGATCCGGGCTCCATATCGAAAAACAAAAAAAACTATGAAAAAGACATCACTCTTTCCATTGCAAAAAAAATCAAACGTGTGATGGACAAAGATCCAGCGTTTAAAGCTTTTCTCACCAGAAATGACGACACTGCCTATTCCTTACCCAAACGAGTGCAACTAGCTCATGACAAATCTGCCGATATGTTTCTTTCTATTCATGCCGACTCATTCGGGA---------------------------------------------------------------
>000000382|size:1296
GGGGATGCCTGAGTACGAGCGATGTTGGCCCCACTGTTGGACAGGATGTGACCATTGCCATTCCACAACCATTGTCAAAACAGGACATGGTTTGTTCCGATGTGCCCATGGAAAGGTCGCAAGTTAGTAATAAATTACGTGACTTTTATTTGCCAGGCTTTATTGGTTGAAACTCGTGTTATAGGGTTGATAGACACTGGTGCTGTTCGTTCTATTATTTCCTAGAAGGTTTTTAATTCTTTACCTACCAGTGTCAAGTTCAGTTTAAGTTCAACAAATTCTACGATTACTCTAGCTTATGGTCAGCAAACAAAAACACATGGTCTGGGAGATGCTGTTGTGTGCCTGGGTACTAAGAGTTTCAAATGCATGTAATTGTGGCCGAG------------------------------
>000000834|size:1322
AATAAAAGCAGCAATATTTTGGCCAAATCAGAATCGTAAGTGAGCAGTGAGATACTCTAACATTTCAGGTATGTAGCACTTACGCCAGTCTTTGTTTATGAACTATTTTATTGTCAGCATCAGCAATTAGTAGAAGACAGTAATGATATCCTGTTGCTTTAGTGCTGTTATCTTGTCGCTTGATATAGTTCACCATTGTGACTGATACTTGCAGTTCAGCTCTGGTTAAGCCATAGTTAGATTTCTGCCAAAGAAAAGGCGTGGTGGTGAGATGAT--------------------------------------------------------------------------------------------------------------------------------------------
>000005348|size:1326
CTGTCAAACTGGCGGCGAGTATCTGCGTACTGTGTTGATCAGAACTGAGCAAGCACACTAGTAATTCCACGCCTCGTGCTGTTAGGTTCACCTGATCACTATCAATCACACGTGCCAGGACTATGATCTGAAAAGCTGCGTGGGCCTGGTAAAGTTCGTTCTCAGACCCCAAGAATTCCTCAAAAGCCTTCAGCGAGATTCCTCCAGCGTTCTTAATGGCGTACTGCTGCGAAGTGTTGTTGTAGGCGAAAGTAGCCAGCGCCATACCAGCCTTAAGGCGAACCGTTTCTTCTTTGTT----------------------------------------------------------------------------------------------------------------------
>000006053|size:1288
TCGATCCTCCAATTAACTGAATGACCTGGCCTACACACCATATATCCATACCAAACAACTGTCAGTACTACAGGCTACTTAAATTCTGGACATGTAACATAATGAATCATCACTATTGTTTGATAGCTAAATCAATCTAAATCATCTATAGATAGACCATGTTCATCCATGTTCATCCATTTTCCATAGCGAACTCCCCAGGTCCTCCGTTCTCCCCACCCGGACCTCCGTTTCCCGTTGGCGCCTCCCGCTGGCGTTCGGCCCCGGTCCGCGAGAGCACCGTGACGCCCTGGATCTCCATGGGCAGAAAACGGATCTCGCCGGAAGGGTTCTGCGCGCGCAGCCATCCTCGGGGGAATGCCATGATTTCATGGTGAAATGAT---------------------------------
>000001106|size:1297
AGGGGATGCCTGAGTACGAGCGATGTTGGCCCCGCTGTTGGACAGGATGTGACCATTGCCATTCCACAACCATTGTCAAAACAGGACATGGTTTGTTCCGATGTGCCCATGGAAAGGTCGCAAGTTAGTAATAAATTACGTGACTTTTATTTGCCAGGCTTTATTGGTTGAAACTCGTGTTATAGGGTTGATAGACACTGGTGCTGTTCGTTCTATTACTTCCTAGAAGGTTTTTAATTCTTTACCTACCAGTGTCAAGTTCAGTTTAAGTTCAACAAATTCTACGATTACTCTAGCTTATGGTCAGCAAACAAAAACACATGGTCTGGGAGATGCTGTTGTGTGCCTGGGTACTAAAGAGTTTCAAATGCATGTAATTGTGGCCGAG----------------------------
>000002356|size:1311
CTATTGGTGCTATGATTTGGGGATCGAGAAAGGATTACAGTAGCCATTTGGGTAGAATTATGATCTACCCTCTGGCTATTTAAATCTATTTAACATAGCCATGGTATAGATGTCCCTAATCGAAATAGATGGTTTACCGAACTTAAAAGTGGTGGATCTTTCCATGGCGAACTGTTAAATAACCAGATGGTAAACCATGTTTAAGCCCCATTTTTGATGGTCAAATCCACTTATTCTTTGGTACCGTACTCAAATCCGCAATGGTTGCTGCTTAATTCTCCCAGAGAATCCGCTAAATATTCCCAAGGACTTATTATCACAAGTTCATGGT-------------------------------------------------------------------------------------
>000000044|size:1176
CTCAACCCGTCTGATCCTCAACTCTAAAGCTCAAGACACCGTTCTTCACCTCGCTGCTGAAGAAGGTTCTGTTGAAGATCTCGAGCTCGAAGACGTTCTCAAAATCGGCTATAAAGACATCAAATGCGTTGAATCAGGTGGTCCTGAGCCAGGCGTCGGTTGTGCTGGTCGTGGCGTGATCACAGCGATCAACTTCCTCGAGGAAAACGGCGCTTATGACGATGTTGACTACGTCTCTTACGACGTTCTCGGCGACGTTGTGTGCGGTGGTTTCGCGATGCCAATTCGTGAAAACAAAGCGCAAGAGATCTACATCGTTATGTCT-------------------------------------------------------------------------------------------
>000006124|size:1305
CTTTAGAGGCAGAGTTACTTGTCTGCAAATTTATGGAATTGCTCTGACTGCCAACCAGATACAGGCTATAAAGACCAAATGTACTGCCGGGGAACGTAAGTCATGTTATCTAATTCAGAAATATTTAGCAGGTAACTTGTCTTTTTTTACTGATGCTATGCTTTACAAATATTTCAGAGAAAGATCCCTGCCTTGCCAGTCCTTGCAAAAATGGAGGGAGCTGCATTGTGGACACTAAAGATAAAACTGGCTATCGATGTCGCTGTAAACCAGGGTACCGTGGGCATCGATGTGATGGTAACAACCTGACGCTTGAATTTCTTTATTTTCATTTGATCCATGTGGACCACACTCA-------------------------------------------------------------
>000000065|size:406
TCACGTCATGGCGGTGCACGTGCCACGTGCACTTAATAGCACGTCACGAACGGACAGGATTAAATCTTTTTCCGAGAATTCATAAAAACATCGTTCATTGGTAACAAATGAATTGCTACAATGTATATATGAAGTTCATATATTTTTTTTTGAACTGCGGTATTAGATACGTATGATGCACGATCCTCGCAGTAGAGAGCGCTATTTATGCAATGAATTGCTTTTCACAAATCTGAATTTCAGAGCTCTCGCGTGAACGAAGATATCAACGTTTAGTATTAAATGGCGTCTCTTTCCTTCAACCTTTAGGGATATGCTAAAGATGGGCAAAAGCAAACCTTGGCCGGAAGCTCTCAAAAAGCTGACCGGAAGTGAAA---------------------------------------
>000001441|size:1271
CTCTACCCGCTTGATGCTCCACTGTAAAGCCCAAACCACCATTCTGCACTTAGCAGCAGAGCGTGGAGCAGTAGAAGACCTCGAACTCGATGAAGTGCTGTTAGATGGCTACAACAACGTCCGTTGCGTTGAGTCCGGTGGTCCAGAGCCTGGTGTAGGTTGCGCAGGACGCGGTATCATCACCGCCATCAACTTCTTAGAAGAAGAAGGTGCTTACGAAGACCTAGACTTAGTATCCTACGACGTGTTGGGTGACGTTGTTTGCGGTGGATTCGCTATGCCTATCCGTGAAGGCAAAGCCCAAGAAATCTACATCGTTACCTCC-------------------------------------------------------------------------------------------
>000005347|size:1266
TCACCATTGCGCCCATCTCGTGCATATCACATGGCACTTAAAACAGAATCATACTATTGCAGGTACCTTATGAAATTCATGAGATTGACATGTGATCCACAAGAAGGTTGACTATCTGAAAATAACTGCTCGGCTTTGACAAGGCCTGTGCTCTCGTTTACAGTTGAACTATAAATAAACAATTCATGAAATTACTTTTTTGCTCTTGTGCATACAGACAGGGAGCCCTAGCTCGTGCACAGGGCCTTCTCAAATATATCACATTCACTGACGTAAGGCACCT-------------------------------------------------------------------------------------------------------------------------------------
>000002254|size:1089
TTCGACAAAGAATCTTATGAAGGGCAAGCGCATACCAACAGTGTTGGAGCAGATCAAAGAGAAGGGTGATGCTCTCAAGCTCGAAGATGTTGTATTCGAGGGTTTTGCAGGTGTGTTGTGTGTTGAGTCGGGAGGTCCAACACCTGGAATTGGTTGCGCTGGGCGTGGTATCATATCGGCATTTGAGAAGTTGGCGGAGCTTAAAGCATTTGAGACCTTCAAGCCTGACATTGTGATATATGATGTGTTGGGAGATGTTGTCTGCGGAGGATTTGCAATGCCGATACGTGATGGATATGCGCGAGAGGTATTTATCGTTTCGTCG-------------------------------------------------------------------------------------------
>000001252|size:1246
TTCAACACGTTTGTTGTTGCATGGATTGGCTCAAAAGACAGTTCTCGATACCCTTCGTGATGAGGGTGAGGATATTGATCTTGACGATGTAATGAAGGAGGGCTTCAAGAATACAAGCTGCGTAGAGTCGGGAGGTCCCGAGCCAGGCGTTGGTTGTGCAGGTCGTGGTATCATCACCTCTATCAACTTGCTTGAGCAGCTAGGTGCTTACGACGATGACAAGATGCTCGACTATGTATTCTATGATGTACTAGGTGACGTTGTATGCGGTGGATTTGCGATGCCTATCCGCGACGGTAAGGCGCAGGAGGTTTACATCGTATGCTCG----------------------------------------------------------------------------------------
>000006149|size:1240
AATAAAAGCAGCAATATTTTGGCCAAATCAGAATCGTAAGTGAGCAGTGAGATACTCTAACATTTCAGGTATGTAGCACTTACGCCAGTCTTTGTTTATGAACTATTTTATTGTCAGCATCAGCAATTAGTAGAAGACAGTAATGATATCCTGTTGCTTTAGTGCTGTTATCTTGTCGCTTGATATAGTTCACCATTGTGACTGATACTTGCAGTTCAGCTCTGGTTAAGCCATAGTTAGATTTCTGCCAAAGAAAAGGCGTGGTGGTGAGATGATGGTGAGATGATGTATGGTGAGATGGTAGATGATGATGAGATAGTGTATGGTGAGATGATGGTGAGATGGTGCAT------------------------------------------------------------------
>000001984|size:1225
CCCCAACGAATTGCCGTGCGCTCTACGAGCGCGCTGAGTGCCCTGCTTTCCGGCACCTGTCTGGCCATAGGCAAACATCGTGACCTCCAGGAAAAATATGATGTGATCATATGTGATCTATGGAAATGGTGAAGTATAGTGTTGCTGCAACTTCCGGTGGAGAGTGGCTTGGTATGGCTTTGGTGTTGTCCACCAAGGCAAAACGACTGTGTTCACTGTGTTCACCGGTTGAGTGAATCCGCCGAGGGCCCCACGTTGTATCCATCCAGTGCAGATTGCACCAGATCACGACAGGTATCAAAGACTTCTGCCTGGATCCAGCAATGGAACACATCCAGCAGGGATTGGAAGATTTTGCCACCCTGTACT-----------------------------------------------
>000005349|size:1128
CTGTCAAACTGGCGGCGAGTATCTGCGTACTGTGTTGATCAGAACTGAGCAAGCACACTAGTAATTCCACGCCTCGTGCTGTTAGCTTCACCTGATCACTATCAATCACACGTGCCAGGACTATGATCTGAAAAGCTGCGTGGGCCTGGTAAAGTTCGTTCTCAGACCCCAAGAATTCCTCAAAAGCCTTCAGCGAGATTCCTCCAGCGTTCTTAATGGCGTACTGCTGCGAGGTGTTGTTGTAGGCGAAAGTAGCCAGCGCCATACCAGCCTTAAGGCGAACTGTTTCTTCTTTGTT----------------------------------------------------------------------------------------------------------------------
>000005294|size:1246
GAGAAGAAGACACAAACGTATGGACAGACAAATGGATCAACAAAGATAGACGTCAAGCCACACAGTCACAATGATGTGTAAGAAACTGGATTATACAGGTCATTTAAGACGTGGGTGGCGCCAGGAGGGAAAAGATGAGGGTCTTGTTTGTGACCTTAACACAAACCCTGTAAAACTAGAGAGTCTTACTCTAGCACACGTCTCTAGGAGAGTTGATAGGAAGGTCGCAACAAGAAAACTAAAATTTTGTTAAAAAGAAATGAAGACAAGCTAGGGATCTTAATG-----------------------------------------------------------------------------------------------------------------------------------
>000002788|size:1244
TGGCATCTCCACGGTAATCCATCTCATATTTGAAGAGTTTGTCACTGCAAACGAGGTGTGGTTGTTGGTCACCTTGCGACGCAGTCCATCCGATAGCGACCCATCGTTGCAGGATTTCCAGGGTGTAACCGCAATCTTTCAATTGTGTGTACCAGAGACCCAATTCTTGTGCTACCATTCCGCAGCTGTGGTATTCATGCATTGCGTCCAAATATAAGGAATCTAACCGAATCCAGTGCTGCAACACAGGTGAAGCTAGGGCTGACTTTTCCAGGTTGTCAGCGTTCCAGCCTAACATCGTCTCGGCATCCTTCTTCTCCTTTTTGGTTGTGCACAT-------------------------------------------------------------------------------
>000005991|size:1215
TTATTTTACTAGATTGCATTGAAATCTGTAAGAAAATACTAAACTTTGCTTAACACCCGGTTTACCTGCAAAACTTGGTTAGAGAGTGAAAAGGGTCAAGTCTTGTTCAACTCACCCTAAAAGCACGCTTTTGCAAAATTTCTTTGCAAAGAAGCCAAAAGCAATCTTCTTGACTACATTGCATCGAAATCTAAGAGAAAACGCCAAAATTTGGTTGAGACCCGATCTTTCTTGCAAAATTTGGTCAGAGAGTGATATGTGCCAAATTTTGCTCAGCTGTGGCTCAAACCACGGTTTTACGATAAAGTATCTACGAACAGGCAAAATCCAACTGTTTTCATCAGATTCTATTAAAATCTATAAGAAAACACTAAAATTTGAATGAAACACGATGTTTCC-----------------
>000005351|size:1229
TCACCATTGCGCCCATCTCGTGCATATCACATGGCACTTAAAAGAGAATCATACTATTGCAGGTACCTTATGAAATTCATGAGATTAACATGTGATCCACAAGAAGGTTGACTATCTGAAAATAACTGCTCGGCTTTGACAAGGCCTGTGCTCTCGTTTACAGTTGAACTATAAATAAACAATTCATGAAATTACTTTTTTGCTCTTGTGCATACAGACAGGGAGCCCTAGCTCGTGCACAGGGCCTTCTCAAATATATCACATTCACTGACGTAAGGCACCT-------------------------------------------------------------------------------------------------------------------------------------
>000006068|size:1113
TCGATCCTCCAATTAACTGAATGACCTGGCCTACACACCATATATCCATACCAAACAACTGTCAGTACTACAGGCTACTTAAATTCTGGACATGTAACATAATGAATCATCACTATTGTTTGATAGCTAAATCAATCTAAATCATCTATAGATAGACCATGTTCATCCATGTTCATCCATTTTCCATAGCGAACTCCCCAGGTCCTCCGTTCTCCCCACCCGGACCTCCGTTTCCCGTTGGCGCCTCCCGCTGGCGTTCGGCCCCGGTCCGCGAGAGCACCGTGACGCCCTGGATCTCCATGGGCAGAAAACGGATCTCGCCGGAAGGGTTCTGCGCGCGCAGCCATCCTCGGGGGAATGCCATGATTTCATGGTGAAATGATGGTGAAATGATGGTGAAATGATGGTGAAATGAT
>000000037|size:1004
CTCGACAAAGAACCTTATGAAGGGCAAACGTATCCCAACTGTGTTGGAGCAGATCAAAGAGAAGGGCGATGATCTTCAACTCTCAGACGTTGTATTCGAGGGTTTTGCAGGGGTGCTGTGTGTTGAGTCGGGAGGTCCAACACCAGGTATTGGTTGTGCTGGGCGTGGTATCATCTCGGCATTTGAGAGATTGGCGGAGCTCAAAGCATTCGAGACTTTCAAGCCCGATATTGTGATATATGATGTGTTGGGCGATGTTGTTTGTGGTGGTTTTGCGATGCCTATACGTGATGGATATGCAAGAGAGGTATTCATCGTGTCGTCA-------------------------------------------------------------------------------------------
>000005921|size:1182
CTCCACACGTCTCATCCTGAACTCCAAAGCACAGGACACGGTGCTGCACATGGCGGCCGAGATGGGCTCGGTTGAGGACCTCGAACTCGAAGACGTGTTGAAGATCGGCTACCAGGACATCAAATGCGTTGAGTCCGGTGGTCCTGAGCCGGGCGTCGGCTGTGCCGGTCGCGGCGTGATCACCGCCATCAACTTCCTGGAAGAAAACGGCGCCTATGACGATGTCGACTACGTCTCTTATGACGTGTTGGGCGACGTTGTGTGCGGTGGTTTCGCCATGCCGATCCGGGAAAACAAGGCCCAGGAAATCTACATCGTGATGTCG-------------------------------------------------------------------------------------------
>000000827|size:1176
AAATGGAGCTACGTTATTGGTGGGTGCATGGCAACGAGAAAAACATGAATAAATTAGTGGAATGAAAAGCGTTCATTGATCCCTGTGGGATTTAGACTGCCGGTTTGAAAGATGAGCTTTTGTTCAAGATTTTTACGGCTTTCCGTGCCACCTAAGTGCAAGGAAAGACCGCAGATTGCCATATGTTGCTTAAGCATATGGCCAATTTACCATTTCAACTTTGTTGATATATCCAAATTATAATGCTACGTAAAGATCGTAATACTATTCATAAACATACCCTCGGGTGATTGTACTGACA-------------------------------------------------------------------------------------------------------------------
>000005762|size:1167
GGATGAGGAAGCTGATATGGGATCGCACGAGTTCTCTTATGCAGTTTATCCCCATACAGGTAGGTCTTCGTTGATTTCGGACCTGGTCAACTTTTTAAGATCTCATTAGTTTCATAAATATTATAAGATGTTTCTGTCTTTTTCCTTCCATTTTAAGGTACATTTCAAAGTGCTGGTGTCATTCAGCAGGCTTACAACTTCAATCAGCCAATCTCCGTTACACCTGGTTCTGTTTGTCAGGGTGAGTGAGAAATGCTTGGATTTTTCGTGTTCAAAGAAGCGCTTGAAATCCAGTTGTCAATAAACCCTTTTTGCTACTGCAGTACTAGCTCAGGCCGCCAAGACTCCTCAGGTAAACGCGAAGGAACAAGTCGCGATTGTTTTTCAGTAGTTTCTGATCTGATTGGTGC------
>000003541|size:1174
TGCTTACTTCGTTGCCAAATATTTTGGAGCTTGGTGCAATCACGAACCTGGACATGGAAAGCAGCGTACGCACTGCAAAGATACCGATTTTGAACAGCCCATGACATGGAACGCCTATTTCCCAGCAAGTTTGGAACAGCCCTTGGGTTTCTCCATTCACTTTGTGAAGAATCCTCACAAATTTCCAGCGCAAGCTCCGATGAACGAGACGGAGCTTGGGCTTTTGGTGGAGAAATGGCGCGGGAACTTCAGCCAGACTGGGCGTTTTGATCAATTTATGGACAATCATTTGGGTTTGGTTTTTGATACACTGGATCCTTTGGTGGAAAAGTGGC---------------------------------------------------------------------------------
>000005969|size:1138
TCACGTCATGGCGGTGCACGTGCCACGTGCACTTAATAGCACGTCACGAACGGACAGGATTAAATCTTTTTCCGAGAATTCATAAAAACATCGTTCATTGGTAACAAATGAATTGCTACAATGTGTATATGAAGTTCATATATATATTTTTTGAACTGCGGTATTAGATACGTATGATGCACGATCCTCGCAGTAGAGAGCGCTATTTATGCAATGAATTGCTTTTCACAAATCTGAATTTCAGAGCTCTCGCGTGAACGAAGATATCAACGTTTAGTATTAAATGGCGTCTCTTTCCTTCAACCTTTAGGGATATGCTAAAGATGGGCAAAAGCAAACCTTGGCCGGAAGCTCTCAAAAAGCTGACCGGAAGTGAAA--------------------------------------
>000003244|size:1140
ATTCTCTGGTTGGTTGAGTTGGTTGTTGACTATTCCCATACGCAAACCAAAAAACACAACTCTGGAAGCATGAGCAGCGAATAACGGGGCCATCATGTCATCGTCAGAGTATAGTTGGCCAGCTGGTGAAATGACAATCCACCTTCTTGCGAGAGATCCGCTGCCGTCTTTTGATCTCGCTTTACTTAAAGCCAACTTCAATCCACAAGCACATTGTACCGAATCTCATCACCCCAAGAATAGATACCTACAGAAAAGGGCCCCAGAATTATTAGATCCCAGTATTAGACCAGGGTTTCTAGTGCATTCAATCGTATTGGGGCAAAAATAGCTTCACGATGCTCGCCTCACCAGC-------------------------------------------------------------
>000005954|size:1144
TCACGTCATGGCGGTGCACGTGCCACGTGCACTTAATAGCACGTCACGAACGGACAGGATTAAATCTTTTTCCGAGAATTCATAAAAACATCGTTCATTGGTAACAAATGAATTGCTACAATGTATATATCAAGTTCACATACATTTTTTTTGAACTGCGGTATTAGATACGTATGATGCACGATCCTCGCAGTAGAGAGCGCTATTTATGCCATGAATTGCTTTTCACAAATCTGGATTTCAGAGCTCTCGCGTGAACGAAGATATCAACGTTTAGTATTAAATGGCGTCTCTTTCCTTCAACCTTTAGGGATATGCTAAAGATGGGCAAAAGCAAACCTTGGCCGGAAGCTCTCAAAAAGCTGACCGGAAGTGAAA--------------------------------------
>000000275|size:1040
TTCAACAAGATTATTATTAGGAGGGTTAGCCCAAAAGACTGTTTTAGATACCTTAAGAGAAGAAGGAGAAGATATAGAATTAGAATCTATTATGAAAACAGGATTTAAAGGAATAAAATGTGTTGAGTCTGGTGGACCAGAACCTGGAGTAGGTTGTGCAGGACGTGGAATAATAACTTCTATTGGAATGCTGGAAAGATTGGGTGCATATACAGAAGAATTAGATTATGTATTTTATGATGTACTTGGAGATGTAGTTTGTGGAGGCTTTGCAATGCCTATAAGAGAAGGCAAAGCAAAAGAAATATATATAGTTGCAAGT----------------------------------------------------------------------------------------------
>000006028|size:1108
TGCCCTTGTGGTGGGCGATGCCAATCTCACCTTCTCCATCCTCCTGGCAAGGCATCGGGAGGCGCGTCGTGGTGCGTGATTTCGCACCGGGTCCCACCCGGGTCCCACCGGGGTCCCACCAGGCATTGGGCCACGTGGGACGAATTGTGGCCACTACGTTTGAGACAATCGAAATACTTCGATGCTTGGCGTGTGACAGCCTCACACAGCTGCCAGCTGTATTGATATCAGCTATATCATATCATGATATCTGATATTCATGGCAGGTATGCCGAAAATTGCCATAGTTCTTTCATTTATTTTTTTCAAGTG--------------------------------------------------------------------------------------------------------
>000003427|size:1103
CTCCACCCGTCTGATCCTGAACTCCAAGGCGCAAGACACCGTGTTGCACCTGGCCGCCGAAATGGGCTCGGTTGAGGATCTGGAACTGGAAGACGTTCTGAAGATCGGCTTCAAAGACATCAAATGCGTTGAGTCCGGTGGCCCTGAGCCCGGCGTTGGCTGTGCTGGCCGTGGCGTGATCACCTCGATCAACTTCCTCGAAGAAAACGGCGCCTACGATGACGTGGACTACGTGTCTTACGACGTGCTTGGCGACGTTGTTTGCGGTGGCTTCGCCATGCCCATCCGCGAAAACAAAGCTCAGGAAATCTACATCGTTATGTCG-------------------------------------------------------------------------------------------
>000000123|size:336
GAAATGTGTTTATTGCCAGAAACCCCATCCATCCAATGACTGCATTATCATTACAGACTGCACAAAACGATGGACAATTGTAAAGGAAAGCAAACTTTGTTTTAATTGCTTGGGTCACCATAAGTCCTCAGCTTGCCAATCAAGAAACCGCTGTCGCAAGTGTAAAGGGAAACATACCAGTCTTTGCACCAATGTTCTCAAGAAACCGGCTCTTCCATCTCCCCCACCATCACCACCGTCAACAAGAGAGACTGAGAACATTCCCAGCCCCAGGTGCTCGTGGAAACTAGCGGTCATAGAGAGCCTTATCC---------------------------------------------------------------------------------------------------------
>000001501|size:1066
TAAGACTCCTAGTATTTACTGTACTACAATAGCAAGCAAGATCGCAAGCACTATTCGCAGTTTGGCATGCAGTCTTGTAGCAGCACGATTAAAAATGATGATTATTTTTCACGTACCTACGGGTCCGTACAGGTGAGCGATGAGTCCATTTGGCAATGACACTGACTGGAATTTTAAAGCATGTACACGCTTGTGGCCATTGTAAACTATTTTTTGGTCTTGGCCTGGCCTACAAATAGGCCGCACTGTGCCATCGACAAATCCAAAGCAGTTGGACAGTGCTGCCCCTTTGTCAGCTATGGCATCAGCGTACACTCGCAGTTTGTCTCTGCTGAGGAGTTGGTCATTCCACTCTGTGATCTT-----------------------------------------------------
>000000204|size:414
TATTGTAGGAAGAAATTAAATACTAATAACTCTTAGGAGGTCAAAAGGGTTAAAGGAATTCATTTTGTATAGAAAGAGGCTTAGATGAATGGATTTTATATTTGTCTGAATTAGGTCGGCGGGAGTAATTCTGACTTCCTTTATTTCAATGCTTTCAAGACTGGGGATAATCGGTTTGAAATTCACGGCGAGCTGTCCATAAATTCTTTGACAATCTCAGCATTCCAAATAAACCGCACTGAAAATTAGAATGATGAATATAAATAAGGCATTTCGTGTATTCAAATGAAAATGGGTAAACTGAAATGTTTATATGAAAATACAAGTCGTAAAGCACGCCCCCGTGAAAATTCAATTCAACGTTAATGTAACAATAACACTTTACCTTGTGTTGTCATACGTTGGCAAGGA-----
>000005973|size:723
TCACGTCATGGCGGTGCACGTGCCACGTGCACCTAATCGCACGTCACGAACGGACAGGATTTAATCTTTTTCCGAGAATTCATAAAAACATCGTTCATTGGTAACAAATGAATTGCTACAATGCATATATGAAGTTCATATATATTTTTTTTGAACTGCGGTATTAGATACGTATGATGCACGATCCTCGCAGTAGAGAGCGCTATTTATGCAATGAATTGCTTTTCACAAATCTGAATTTCAGAGCTCTCGCGTGAACGAAGATATCAACCTTTAGTATTAAATGGCGTCTCTTTCCTTCAACCTTTAGGGATATGCTAAAGATGGGCAAAAGCAAACCTTGGCCGGAAGCTCTCAAAAAGCTGACCGGAAGTGAAA--------------------------------------
>000000111|size:797
AGCCTGGTGGAAAGACTCCTTCGCGCAGTGTCTTGGTGAATGTGTCGCCGGGTATACCCCATAAAATGCAAAGTTTCTACATTTGTTTGGGAATCAATACAGTATAACGACCCCAAAAAAGTAGAAACCTTGAATAAGTATGAATAAATAAGATAGAACATGATGGAACTATTGAGCAGTAATTTTCCAGTATAGTTTAGTAGGATTTGGCTTCTAACGTATCACATTGTTTCTTGGGGGGACTCTACTGCTCCTTTTGAAACTTCTGGGGAATTCGTCATTTTCTGCGACCTCGGACGTTGAAGCACCACAAAGAATGGTGAAGGATGAGTTAAACCCATGACACATGCCACCAAAATCCTTGAACATAT---------------------------------------------
>000004434|size:1041
GTAAGTTCGTATAGTTTGTCTACAAATTTTAAAGAAGAAAATGAAGATAACCAGACTGGTTTGATTAACTCAATGACCGAAAGCAGTTCGTCTAAAGATTTGGAAGTTACTTAAAGAATTCGAAGATATGAAATGAGAAGATATAGATGACTATTTTCTCGTCGAAGAAAAAATCGAAGGAGGTGTATCAGAGTTGAATTACGAGCGAGATATTGGTGTCGAAATAATCGATCAACAAGACATCCTGAATGAGAAAATCAAATCGTTTGCTGATTGTTGATTGACCTTGTATTCACAATGTTCTCTCC------------------------------------------------------------------------------------------------------------
>000006140|size:1030
GCGTAGGATTGGCGGTGTTCTCATTTTTCTGCAAAGCAGTAAAAGTTCTATCAATTAAGATGGTGCAGTCACACGAGCAAAAGCAAAATGGTATTCATAACTGCACAACTTGCAGCAGAGAGTTTAATCAGCAAAATAAAAAATACGGCTCCTATTATAGAGTAGGTATACTTGCGAGGGCGTTTGTGTATTAAAATTTTTATTTTATTTTACGAGGCTCAACAAGAGCAATATTATTATGGCCATACTGAATGTGCTACTGGAAGACTTGAAGCTTTGTTCTAATTTCTGAACTGCGTTGTCACTTTCAAATGAAACTTTCTCACGTTTTAACTTGGTGAAA-------------------------------------------------------------------------
>000005433|size:436
GGACGGTGGAACGGTAGAATGGTGCAATGGTTCAATGGTCCAATTGTGCAATGGTGCGATGGTACGATGGTGGAATGGTGGAATGGTAGAATGGTGGAATGGTGGAATGGTGGAATGGTGGAATGGTGGAATGGTGGAATGGTAGAATGGTGGAATGGTGGAATGGTGGAATGGTAGAATGGTGGAATGGTGGAATGGTGGAATGGTAGAATGGTAGAATGGTAGAATGGTGGAATGGTGGAATGGTAGAATGGTGGAATGGTGGAAT----------------------------------------------------------------------------------------------------------------------------------------------------
>000000097|size:559
CTCGACCAAGAACCTGATGAAAGGCAGGAGAATTCCGACAGTTTTAGAGCAGATTAAGGAAAAAGGCGATACCCTCCAGCTCACCGATGTAGTGTTCGAGGGTTTTGCCGGTGTGCTTTGCGTTGAGTCAGGTGGGCCAACTCCCGGTATTGGTTGTGCGGGTCGTGGTATAATCTCGGCATTTGAGAGGTTGGCTGAACTCAAGGCCTTCGAGACATATAGTCCTGATATAGTGATTTATGACGTCTTAGGAGACGTGGTCTGTGGAGGGTTTGCAATGCCAATACGTGATGGATATGCTCGTGAGGTATTTATTGTTTCCTCT-------------------------------------------------------------------------------------------
>000000008|size:219
CTCTACTCGTTTACTTCTTGGTGGCCTCGCTCAAAAATCTGTTCTCGACACCTTACGTGAAGAAGGGGAAGACGTTGAACTTGATGATATTAGAAAAGCAAGTTTTGGTGGTTCTTGGTCTGTGGAGTCTGGTGGTCCAGAACCAGGTGTTGGTTGTGCTGGTCGGGGTATTATTACTTCTATTAATATGCTTGAAAATCTTGGAGCATATGATGAATCAGAAGGGCTGGACTACGCTTTCTACGATGTACTTGGTGATGTTGTTTGCGGTGGTTTTGCAATGCCTATCCGTGACGGTAAAGCAGAAGAAATCTACATTGTTTGCTCT----------------------------------------------------------------------------------------
>000004616|size:982
ATTAATCCTCTTCTAGATCTGCAAACAGCCCTAGACAGTGTTCTTTCGACACCTAACTCCGACCTACTACTCTTGGGAGACTTCAATTTGCCTGAAATAAACTGGGAAACTATCTGTGCCTCAAGGAGCTCAGACCACACTACGCTGTTATGCGAAATTATTTACGACAACTTCCTTACCCAACTAGTCAAGGACTCAACTTGAGAGGAAAGCATCTTACACCTAGTTCTTGTTTATGTGAATGCATAATTCCCTGTCCCTGGCGGGCTTCATTCGAGTGTGGTTTACAAGTTTGCATGTGCGGGCTGTAATGCCTGTTACGTC--------------------------------------------------------------------------------------------
>000003539|size:971
TGCTTACTTCGTTGCCAAATATTTTGGAGCTTGGTGCAATCACGAACCTGGACATGGAAAGCAGCGTACGCACTGCAAAGATACCGAATTTGAACAGCCCATGACATGGAACGCCTATTTCCCAGCAAGTTTGGAACAGCCCTTGGGATTCTCCATTCACTTTGTGAAGAATCCTCACAAATTTCCAGCGCAAGCTCCGATGAACGAGACGGAGCTTGGGCTTTTGGTGGAGAAATGGCGCGGGAACTTCAGCCAGACTGGGCGTTTTGATCAATTTATGGACAATCATTTGGGTTTGGTTTTTGATACACTGGATCCTTTGGTGGAAAAGTGGC---------------------------------------------------------------------------------
>000000088|size:409
CAACAACAAGAAAAGGCCAACAACACAACAACCAACCAGACAAACCAAACAAAAAGGGGGAAGAGGGGGGGCAGGTGTTGAAAAACTTGACACGTCCTTGGCCAGAGCGTTCAAGCACCCAGAGCACAAATAAAAGGAACGAATCCAAACAACAGGACAAGAAGAAAAGGAGCAATGATTAAGCTAGGCAGCGCACACGAATTGAACGAGATAGGTGAATCAGGGGGAGGGAGTAGGAAGAGGATGCTGGAAGCCCTGACAGTCTTTAGTCAGAGAATCCAGGCACGAGAGAGAGAGAAGAGAGAAGAAAGGGAGAAGA-------------------------------------------------------------------------------------------------
>000003733|size:958
TCACGTCATGGCGGTGCACGTGCCACGTGCACTTAATAGCACGTCACGAACGGACAGGATTAAATCTTTTTCCGAGAATTCATAAAAACATCGTTCATTGGTAACAAATGAATTGCTGCAATTTATATATGAAGTTCATATATATTTTTTTTGAACTGCGGTATTAGATACGTATGATGCACGATCCTCGCAGTAGAGAGCGCTATTTATGCAATGAATTGCTTTTCACAAATCTGGATTTCAGAGCTCTCGCGTGAACGAAGATATCAACGTTTAGTATTAAATGGCGTCTCTTTTCTTCAACCTTTAGGGATATGCTAAAGATGGGCAAAAGCAAACCTTGGCCGGAAGCTCTCAAAAAGCTGACCGGAAGTGAAA--------------------------------------
>000005234|size:969
GTAAAACAATTTAGTTTTTTTTTCAATGGCTTGGAAGTTCAAGTTCAAAGTGAGGGAGCGTCTGCGAGCCGAGGCCATAACTTCTACGCTGATGACGTATTTTTGTCCGAATATGGGCAAAACCGGGCAAAAAATTCGATGGGTTATTTTAGAGTCAGAGGAATAATCATGGGTGTACACCTGAGATCAGACCATTGACGTTTCTCGCCGAAGTCTAAAGCGAAAATCCAGTCTTCAGCAACAAACAAACAATGTGTTATTCCTGTGTGTAT------------------------------------------------------------------------------------------------------------------------------------------------
>000000161|size:775
GAGGAAGAAGGCGAAGCAGCAGAGGAAGAAGTCCAACAAAGGACAGAAGAGGAGGGACCGGGGCCGTGAGTTCCGGGCTTGGCAGCAAGACAGAGCAAAGAGGACGCGCCATCGGTGATGAGGATGCCGCCCAAGGCGAAGGGAAAAGCAAAGGCCGCAGCGAAAGGGGGAGCACATCCTCTCCGCCGCCCTGCCGGGCGGAGGGTCCGGGCAGGGGTCAGGAGACCAGCGGTACAACAGGAATCTACCCTGTGGGAACGGGGTCTGGAGGGACCGTTGTGCGAGGTTCCTCCATTGTCACTGGGGCCCGGGTGCTCCTTGGTGGTGACAGACGGGGGCTACTTTGGGGAGAAGGTCAAGGTAGCCGGCGCCGTGTCGAAGTTGGAGC----------------------------
>000006188|size:940
CTCCACGCGCCTGATCCTGAACTCCAAAGCACAGGACACTGTGCTGCACCTGGCCGCTGAGATGGGCTCGGTTGAGGATCTGGAACTCGAAGATGTTCTGAAGATTGGTTACTCGGACATCAAATGCGTTGAATCCGGTGGTCCGGAGCCAGGTGTTGGCTGCGCGGGCCGTGGTGTTATCACCTCGATCAACTTCCTCGAAGAAAACGGTGCCTATGACGATGTCGATTACGTCTCCTATGACGTTCTTGGCGACGTTGTGTGCGGTGGCTTTGCGATGCCGATCCGCGAGAACAAGGCGCAGGAAATCTACATCGTTATGTCC-------------------------------------------------------------------------------------------
>000006054|size:919
CGGCACATCACATTGACCATAGTTGCTCCCAAACAGGCAGCCAAAACGCACTAGCTGCCCATTCAATTTACTTGACATTTGGCAGTGTGTCAAAACCTTGTACCCCTGGTGAACATCAAAATAGCTGGTAAATGGATGTTCATCCCAATAAAAATGGTATTTATAGGTATTGATCCATACCCATTTCATGAAATTTCATTCAATTTTGGACCCCGCACCTCTCTCACGCAGATCAACTCTTGTCTCAAGCCCTGGCTCAGGCGACCCGGACCCCACCGAGTGACTGAGGATCACCATTTGGGGGATGGTCTCGATTCTAGGGCCACTTTCACA-----------------------------------------------------------------------------------
>000001988|size:927
TGGTAACCCTGTAACGACAAAGAAAAGGCTATGCTTTGCCGAAGGATCGTTTGGAGTTGTTAATAACACGGAAGGTATGTGATCACACCCATGAATGCCAGAGAAAAAACGATTAACATGCAAGTAAACTTTCAATGCAGGGACTCCAGCTTATTCGTCAGATAATTATATTCTCTGCTTAATAGAAACTGAAAAAGACAAAGATGTGTGCCCATGTGGGAATAACGAAGTTATTGAAGGACAACGTTGGGTGATGTGTGATGGATGCAAGCAATGGTATCACATGTAAGCCTATAACAGCTTATTTCTTTCGATATAGACATATTTAGTACTATTTAGTTTCGTAC---------------------------------------------------------------------
>000000621|size:911
ATTCTCTGGTTGGTTGATTTGGTTGTTGACTATTCCCATACGCAAACCAAAAAACACAACTCTGGAAGCATGAGCAGCGAATAACGGGGCCATCATGTCATCGTCAGAGTATAGTTGACCAGCTGGTGAAATGACAATCCACCTTCTGGCGAGAGATCCGCTGCCGTCTTTTGATCTCGCTTTACTTAAAGCCAACTTCAATCCACAAGACATTGTACCGAATCTCATCACCCCAAGAATAGATACATACAGAAAAGGGCCCCAGAATTATTAGATCCCAGTATTAGACCAGGGTTTCTAGTGCATTCAATAGTATTGGGGCAAAAATAGCTTCACGACGCTCGCCTCACCAGC--------------------------------------------------------------
>000006178|size:892
TTATTTTACTAGATTGCATTGAAATCTGTAAGAAAATACTAAAATTTGCTTAATACCCGGTTTTCCTACAAAACTTGGTTAGAGAGTGAAAAGGGTCAAGTCTTGCTCAACTCACCCTAAAAGCACGGTTTTGCAAAATTTATTTGCAAAGAAGCCAAAAGCAATCTTTTTTACTACATTGCATCGAAATCTAAGAGAAAACGCCAAAATTTGGTTGAGACCCGATCTTTCCTGCAAGCTCTGGCCAGAGAGCGATATCTGCCAAATTTTGCTCAGCTGTGGCTCAAACCACGGTTTTACGATAAAGTATCTACGAACAAGCCAAATCCAACTGTTTTCATCAGATTGTATTAAAATCTATAAGAAAACACTAAAATTTGGATGAAACACGATGTTTCC-----------------
>000001811|size:905
CTCGACAAAGAATCTAATGAAAGGCAAGCGTATCCCAACAGTCTTGGAGCAGATTAAAGAGAAGGGCGATAATCTTCAACTATCAGACGTAGTATTCGAGGGATTTGCAGGAGTGTTATGCGTTGAGTCAGGAGGTCCAACACCCGGCATTGGATGTGCTGGACGTGGTATCATCTCGGCATTCGAGAGATTGGCCGAGCTCAAAGCATTCGAGACTTTCAAGCCCGATATTGTGATATATGATGTGTTGGGTGATGTCGTATGCGGTGGTTTTGCGATGCCAATACGTGATGGATATGCACGCGAGGTATTCATTGTTTCGTCG-------------------------------------------------------------------------------------------
>000005328|size:908
TTTCACACAAACAGTATAAAATTTGAATTAGTAATAAGGTTGTGTTAATTAATCATTGTAAAAAAAACTAATTTGATTTCACAAGTGACAATCGCATCTTTCGAGTGCTCACGTAATATTTCGTCCTGCAGACAATGATGATATCATCGCTGGAAGCATGGATCCCTTTACTCAAGAAACAAAACAGCAGGAAACCTGTTCAACAGCGTATTAATAAATCGTGATACAAAAAATATCTCTTTATAATAACTGTTATGTTAAGTTATTCCATGTGCTTGC-----------------------------------------------------------------------------------------------------------------------------------------
>000003327|size:888
TTCCACACGATTGATCCTCAACTCCAAGGCTCAGGACACCGTGCTCCATCTGGCCGCGGAAATGGGCTCCGTTGAAGATCTGGAACTTGAGGACGTTCTCAAGATCGGCTTCAAGGACATCAAATGCGTTGAATCAGGTGGCCCTGAGCCAGGCGTCGGCTGCGCCGGCCGCGGCGTGATCACCTCGATCAACTTCCTGGAAGAAAACGGCGCTTATGACGATGTCGATTACGTCTCCTATGACGTTCTTGGCGACGTGGTCTGCGGCGGTTTCGCCATGCCGATCCGTGAGAACAAGGCCCAGGAAATCTACATCGTCATGTCC-------------------------------------------------------------------------------------------
>000001158|size:881
CAATCAAGACAAGACAAATATGTTGTTTTCAGTAAGTACCTTTTTACCTCTTACTGACCAAGTCAAAGGTCTGTACTGTAAGTTATGGACCAACTTTTTTTCCACTTGGATTTTTGGCCCAAGCTGAAAGCCATAAATCTGAGTGTCAGCAAGTTTCTGTAACTAACAGTAGGGAAGGGCTGGACACAAATGGTAGCCAACTAGCCACTGACTAGTAGAAATTCAGTTTTGGTTAGTGGTTTTGGATTTCCACAAGCCAGTTTGGCTAGTAAGCAAACTGAAATTGTCATAACATGTAAGTTGTCACTAGCCACTTTGGTAGTAAGTTGAAAATTTAGCATTGAACCCTGCAAATTATTAAATTTCGTGGAGCCAGAA--------------------------------------
>000004034|size:887
TTCCACGCGCCTGCTGCTTGGCGGTTTGGCTCAACGCTCGGTGCTCGATACGCTTCGCGAAGAAGGCGAGGACGTTGAGCTCGAAGACATCCGCAGTGGTGGTTATTGCGATAGCCTCTGCGTCGAATCCGGTGGTCCCGAGCCAGGCGTTGGTTGCGCCGGTCGCGGAATCATCACCTCAATCAACATGCTCGAGCAACTCGGCGCTTACGAAGAAGATCAGGAACTCGACTACGTGTTCTATGATGTTCTGGGTGACGTCGTTTGCGGCGGATTCGCCATGCCGATCCGCGAAGGCAAGGCTGAAGAAATCTACATTGTCTGCTCC----------------------------------------------------------------------------------------
>000000733|size:886
GACAAAACAGACAGAGGATGGGGATAGCCTGCCGTCCCATCAGTTAGACCCAAAACCTTTACCTGAAGGCCAAGAGTTTTAAAAACGGAAGTTCCAGCTCCACCAAAGCCTTTGTTGTTATGGGTGCCACAGATGACCTGCGGGCTAGTCAGATCACCGATGACGACTTAACGGAGATTATCGCATGGAAGGAGTCTTGCCACCCTCGCCCAGCATGGAAGGATGTTTCAAAACAAACCGATCAAGACTTACAGGAGTCAGTGGTACCGTTTGTCACTACGTAACAGTGTCCTTTGCTGGTGGTGGGAGTCCGAAG----------------------------------------------------------------------------------------------------
>000001724|size:739
CGCTTGTGATGGTTTCCTTAGCATGAAGCGACTAGAGGTATTACTAATCTCCCTTGGATGGGATGCCAGTCCATCGCAAAGTCCCCCCCCCCCGCTAGTATTTCATCCGGCTTCCCTGACAAGTTGCCGGTACCCATTCTAATCTTTGTTGGGTAGAGTCAGGCACTGTGAAAGTTTAGCGTTTTTCCCTCAAACACAATGACCCAGCCAGGTTTAGAACCCAGACCTCTCGACCGGGAGTCCAACGCACTAAAGTATTTGGTCACCGTATCTCCCACTAAATTCCCCATCAGTACCTTCGCATCATCTTTCCGCTTGCATGACTCTTTGCTTTCTGTACTTTATGAGCTTCCTGCACCCAGTAATCGAACATACGCCGTAACATCTTCTTTTCCGACCCTTC-------------
>000000858|size:873
GAAAGCCGACGACAGTGAACCAGAATTTTGCTGACTCGAACATCCTCTACAGTTGTACTCTGTCACGAAAGAATTGAATTGTGCATCTTTACGGCCCTGTGTGCTTTCCAGTAACAGAAAACGATAACAGGATACGCTAAATACGAGAAAATTACTCCAATTGGTCGTACATTTGGCGTTTCTGGCGACCCCATCATAGGAACTGCGAAAGCTGGATTCAGATAGAAGGGATAACCATATGCAAAAATACAAAGAACAGTATGAAAAATGAATATGGCCCACATCGCTAAAGCT--------------------------------------------------------------------------------------------------------------------------
>000003489|size:867
CTCTACCCGCTTGATGCTCCACACTAAAGCTCAAACCACAATCCTGCACCTAGCGGCAGAGCGGGGTTCGGTCGAAGATCTCGAACTCGAAGAAGTGTTGCTCACCGGATACAAAGATGTCAAGTGCGTTGAGTCAGGCGGCCCTGAGCCTGGTGTCGGCTGCGCTGGTCGGGGCATCATCACCGCCATCAACTTCCTAGAAGAAGAAGGCGCCTACGAAGACCTCGATTTCGTTTCCTACGACGTACTAGGCGACGTGGTTTGCGGCGGCTTCGCCATGCCCATTCGGGAAGGCAAAGCTCAGGAAATCTACATCGTCACCTCT-------------------------------------------------------------------------------------------
>000000049|size:403
TGTGAGCCCCCACTAAGGGCTTTAAGTGGTTGACTTACTTTGTTACTATGGTAACATCCTAGCATACAACCTGGCAACAGTCCAGGAGGTAAACAAAATGGCGGAACAAGGCATTTTGTTGGCCATATTGGATGAATTAGACGTTTCTGACCTTTTGGATTACGAAGATGACGTTTTTATCCTCTCCGTGGCCTCAACGCATATGAGACGAAGTGTGAACCGTATAGAAGGCTACTTTGAAGTTACAGTTCCGTCCTATTTTGGCGATGAGTTTAAAAACCACTTTCGTTTAACTCGTAACACTTATGAGTTACTCACGCGAGAAATTTTAGTGTCTGGTGTCATTAATGCAGGAAACCCATTTGGCAGGGCCCCTATCCCGCCAGAAAAACAACTTTTAGTTTAT----------
>000000063|size:382
ACCGCGGTTTGTGGATGGTTGCAGCCTGCAGTACCTGTCTGGTTGGGGTGAAGGCACAATGGCATCACATGAACGCCACGATGCCCAAATACCTGGTGCGCGAGCTGGGTGAAGATGTGCTGAACTCGGAAAATGGGTCAGTTGGTCAAATTGGATCTTGGATCCTCCGACATTGGTCAAAGTTGGTCTAGTTTGCGAGTAAACAAAGAATTCTAAACCAGTTTTGTTGGGGTGAACATCTATTTTGGTGTCAAAATAAGGAGGGTTTTCTATGTTTTGGAGCCTCCAACATAGAAATCGGGTTTTAGGACCTGAACCCATCCATGGAGCCCATCAAGGCGCCTTGGGGCACCGTGAACAGCATCAACTACTGGATGTGTGCAATGCTTCCACCCGTGGTGACGCTGGTCAT----
>000002278|size:871
CTCGACAAAGAATCTAATGAAGGGCAAGCGTATCCCAACAGTGTTGGAACAGATCAAAGAGAAGGGTGATGATCTTCAACTCTCAGACGTTGTGTTCGAGGGTTTTGCAGGGGTATTGTGTGTTGAGTCGGGAGGTCCAACACCTGGAATTGGTTGCGCTGGGCGTGGTATCATCTCGGCATTTGAGAGATTAGCGGAGCTGAAAGCATTTGAGACCTTCAAGCCCGATATTGTGATATATGATGTGTTGGGAGATGTTGTTTGTGGCGGTTTTGCGATGCCAATACGTGATGGATATGCACGAGAGGTATTTATCGTGTCGTCG-------------------------------------------------------------------------------------------
>000002584|size:860
TTCCACCCGCTTAATGCTCCACAGCAAAGCTCAGACGACGATTCTTCACCTGGCAGCCGAGCGCGGCGCAGTCGAAGATCTGGAACTCGACGAAGTACTACTCACTGGCTACAAAGACGTTAAGTGCGTTGAGTCCGGTGGTCCTGAGCCAGGCGTTGGCTGTGCTGGTCGAGGCATCATCACCGCTATCAACTTCTTGGAAGAAGAAGGCGCTTACGAAGATCTCGATTTCGTCTCCTATGACGTATTGGGCGACGTTGTTTGCGGCGGTTTTGCTATGCCCATCCGGGAAGGCAAAGCCCAAGAAATCTACATCGTTTGCTCC-------------------------------------------------------------------------------------------
>000004163|size:659
GAATCAATATTTATTGACGGATTTAGTGTAGCAACACAGATCCGGCAGCAACATCCTAACTATTTCAAACTACTCTCACAGTATAAAATACCTTTTCGCTTTCATGATGAAACGTGTGATATTCGTGAACTGCGACCGATTATTTGCGTTGTTGACGACGAAATCGACGAAATAATTTTCAATGCACATATTGCCGACACTTTTAATTTGCCACCCGAGATTATTCAAGATTATTACCTCGCTTATCGCACCTTTATCAAACTGTTAAATGATCCGACATATTTGATCAACTTCAAACTTGTTGGT--------------------------------------------------------------------------------------------------------------
>000003992|size:845
TTCAACCAGGTTGCTTCTGGGTGGTTTAGCCCAGAAATCGGTTCTAGACACCCTGCGTGAAGAGGGCGAAGACGTGGAACTCGACGACATCAGAAAACCGAGTTTTGGCGGGTCCTGGTCCGTTGAATCAGGAGGGCCAGAACCGGGAGTTGGCTGTGCCGGCCGCGGTATTATCACCTCGATAAACATGCTTGAGTCTCTGGGGGCCTACGAAGAGGACGAAGGTCTGGATTACGCCTTTTACGATGTTTTAGGCGATGTGGTCTGTGGCGGTTTCGCCATGCCAATCAGGGACGGTAAGGCAGAGGAGATTTACATTGTCTGCTCC----------------------------------------------------------------------------------------
>000005643|size:853
GTGTAAGGTTTGCCAGGAAGAAGGGTCCCGAATTGTGATAAGCAGAGGAGGGAAAAATTGTAAACAGTTCACCACAACAAACCTCCGCAATCACCTCCGTAAGCATCCCAAGGAATTTCTTGCACTGTCAGCAGATGAAAAAACTAAAACGACGCAACAAGACATAGAATCAACCGAATCAACCACAGTAACAATGAGAAAGAAACTAAAAACTCAGATGTCCTTGCAACAAAGTATTGAAGCTGGTCGAGCGTGGGATATGAACAGTCCTCAAGCCCAACATATCACAAACCTAATC----------------------------------------------------------------------------------------------------------------------
>000000233|size:638
ACTGGTTGGTGGTTGACCTACCCCTCTGAAAAAAAATATGAAAGTCAGTTGGGATGATGATTCCCAATATATGGAAAAATGAAAAATGTTCCAAACCACCAACCAGCAACATTAATTAGGGGGGAGGGGGGGCGACATTGTCTCTCTGCTACAGCTATGCGAGCACTGGTGCAGGATGACGTGGGTTATTCCAATTCCATTCTATAGGTTTGCTGTAGGACAATGGCTGATTTGTGGAACCAGAATTATTCACACATGGGGAGTTTTAGGGATTCCTACTGAGGATGTGAGAACATAAAACCACCAATATGATAGTTGGGTTTGTGTGAGAATGGGGGGATTTACACCCAGTTGATGTCTGGTTACTTGGT---------------------------------------------
>000005948|size:576
TCACGTCATGGCGGTGCACGTGCCACGTGCACTTAATAGCACGTCACGAACGGACAGGATTAAATCTTTTTCCGAGAATTCATAAAAACATCGTTCATTGGTAACAAATGAATTGCTGCAATTTATATATGAAGTTCATATATATTTTTTTTGAACTGCGGTATTAGATACGTATGATGCACGATCCTCGCAGTAGAGAGCGGTATTTATGCAATGAATTGCTTTTCACAAATCTGAATTTCAGAGCTCTCGCGTGAACGAAGATATCAACGTTTAGTATTAAATGGCGTCTCTTTCCTTCAACCTTTAGGGATATGCTAAAGATGGGCAAAAGCAAACCTTGGCCGGAAGCTCTCAAAAAGCTGACCGGAAGTGAAA--------------------------------------
>000002968|size:828
CTGTAGAAGAGAACTTCAGAGAATGAATAGTTATCTAGCCAGCTTTTTCATGATGTCCCATAAAGAGGTTTGCAAGTACTGGAGCAAGTGGGGACCCCATGGCAACCCCATCCATTTGATCATAAAACACACCCTTAAACAAGAAATCAGTCTCAGCTGTTGCGAAGGTAAAAAGCGTTTTTAGGTCGGCGGCGTTTATCTTAAGACCAGGATTACCTTGATAAATGTATCTGATCGCCAGATCAATGCATTCATCAAGAGGTATACAAGTGAACAAATTCTCAACATCGAAAGTTACCATGCAATTCCCTGAAGTTGATAACTGGTTGATTTCATGTACAAAAGAAAACGAGTCGCGGACGTTGTATTCACG-------------------------------------------
>000006034|size:804
AACCCTCCCCCAGAAAGCCCAAGACCCTTTTAGGAGCCATAAGGTAATCCCTAAAACAGCCCAAAACTCTGATCCTCAAGCCCGAAGCGCTCAACCAACCCGAAAAAAAAGCGGAGACGGGAGAGATAAATCAAACAACTTCGGGATTGGAAGTCACTGTTGAGAGATGTCGCCGATTATTATGTAAAGGAACATTCCAAAAAGGCCTGCATGTTCGGATCTCCCATCTAATCCTTTCCGGTATGTTTTCAAGTGTAAGCCAGGGCTCTCCATGGAGGCCCATCAGACTTGGTAAGGCAGGTTCTGAGTATTCTAAATCAGAATCTATGGGTGATTACAACATAGGTGCAGTTACCTTCTTACGTCTTAGTTACCAAGTCCTAGTACCGGGTTCCCGGGTTCCTTACTAC------
>000003841|size:792
ATTCCACCCGCTTAATGCTCCACAGCAAGGCCCAAACCACAATTCTGCACCTCGCCGCCGAGCGGGGCGCGGTCGAAGACCTGGAGCTGGATGAAGTCCTGCTCACCGGCTACAAAAACGTCAAGTGCGTTGAGTCCGGTGGTCCTGAGCCCGGTGTCGGCTGTGCCGGTCGGGGCATCATCACCGCCATCAACTTCTTGGAAGAAGAAGGCGCTTACGAAGATCTCGACTTTGTCTCCTACGACGTATTAGGCGACGTAGTTTGTGGCGGTTTTGCCATGCCCATTCGGGAAGGCAAAGCCCAGGAAATCTACATCGTCGTCTCC------------------------------------------------------------------------------------------
>000000083|size:257
CTCCACGCGCCTGATCCTGAACTCGAAGGCGCAGGACACAGTGCTGCACCTTGCCGCCGAGATGGGCTCGGTCGAGGATTTGGAACTGGAAGACGTCCTGAAGATCGGCTTCAAGGACATCAAGTGCGTTGAGTCCGGCGGGCCAGAGCCGGGTGTCGGCTGTGCCGGACGCGGTGTCATCACCTCGATCAACTTCCTCGAAGAAAACGGCGCATATGACGATGTCGACTACGTCTCTTACGACGTTCTTGGCGACGTTGTCTGCGGCGGGTTCGCCATGCCGATCCGCGAGAACAAGGCCCAGGAAATCTACATCGTGATGTCA-------------------------------------------------------------------------------------------
>000003993|size:808
CTCCACCCGCCTGATGCTGCACAGCAAGGCTCAAACCACGATTTTGCACCTAGCTGCCGAGCGGGGCGCTGTCGAAGACTTGGAACTCGATGAAGTGCTGCTGACCGGTTACAAAGACGTCAAGTGCGTTGAGTCTGGCGGTCCCGAACCCGGCGTCGGCTGCGCCGGTCGGGGCATTATCACTGCCATTAACTTCCTAGAGGAAGAAGGCGCTTACGAAGATCTCGATTTCGTCTCTTACGACGTATTGGGCGACGTCGTGTGCGGCGGTTTTGCCATGCCCATTCGGGAAGGTAAAGCTCAAGAGATCTACATCGTCGTGTCC-------------------------------------------------------------------------------------------
>000000028|size:560
CCATTGGATGATCATGGATGATCATCATGGAAAATCATCATTTAAACATACCCTCTGGTAAACTAACATAGCTATGGAAAATCATCATTTTTGATGGGTAAATCCACTATAAATGGCCATTTTCAATAGCTATGTTAGTTTACCAGAGGGTATTTAAACATCATTTAAACTCTGAAACTGGCAATTTGGGTCATTTTTGGAGGACCTCAGGTTGGTGCCTGTCTTTCAGGCGCCAAGTAGGAGGGCTCTGTGTTTGGGCACCTCAGTGGTCAGGAGAGGTGGGATTTTTCCATGGTGAAATCAGTTTCTTTTTTCCATCGGTTTCCCCCGTCAAACTTCCGTAGATCATA------------------------------------------------------------------
>000002269|size:797
CTCGACAAAGAATCTAATGAAGGGCAAGCGTATCCCAACTGTGTTGGAGCAGATCAAAGAGAAGGGCGATGATCTTCAACTCTCGGACGTTGTATTCGAGGGTTTTGCAGGGGTATTGTGTGTTGAGTCGGGAGGTCCAACACCCGGAATTGGTTGCGCAGGGCGTGGTATCATCTCGGCATTTGAGAGATTGGCAGAGCTCAAAGCATTTGAGACCTTCAAGCCCGATATTGTGATATATGATGTGTTGGGCGATGTTGTTTGTGGTGGTTTTGCGATGCCAATACGTGATGGATATGCAAGAGAGGTATTCATCGTGTCGTCG-------------------------------------------------------------------------------------------
>000000198|size:457
GAGGTGCTGCGTCAGGACTATATCCGCTTTGCGCGTGCCCGTGGGCTTAAGGAAAAGTCGGTGAACTTTCACCACGCCCTGAAGAACACGCTGGTGCCGGTGATCACGGTCACAGGTTTGCAGCTGGGCTCGATCATCGCGTTTGCGATTATCACCGAGACCGTGTTTCAGTGGCCGGGTGTTGGCCTGCTGTTCATCAACGCGATCCAGTTTGTCGATATCCCCGTAATGGCGGCGTACCTGATGCTGATTTCGGTGATGTTTGTTGGCATCAACCTGATCGTGGACCTGCTTTATTTTGCCATTGATCCGCGTTTGCGGTCTGAACAGAAGGG---------------------------------------------------------------------------------
>000002699|size:588
AATCAGTAACCTCCAAAATTGAGAAATTTATCAAATCAAACCTGATGTAGGATTTCTCTTCCAATTCAAGTGCTTTGCATTCACACAGCATTTGAAGATCTTCGGTAAATGTGTTTGTTGTACCAGCTTCAGTCTCCTCAGGAATGTGTATAATACTTTCCTAACTTTCCTCTCCATCTGAATCATCAGAAACATAGAGTATGTCCCCATACTGTCTTTTAACATACATATAGTCAAGGCCACTGGATGTCTGATAAACTTGGCTTTGGTTTGAACTGCTCATACTTGCATTGTTTGCAATGGAGGTGCTGGCATTTGG-------------------------------------------------------------------------------------------------
>000002256|size:666
CTCGACAAAGAACCTTATGAAGGGCAAACGTATCCCAACTGTGTTGGAGCAGATCAAAGAGAAGGGCGATGATCTTCAACTCTCGGACGTAGTGTTCGAGGGTTTTGCAGGGGTGTTGTGTGTTGAGTCGGGAGGTCCAACACCTGGTATTGGTTGTGCAGGACGTGGTATCATCTCGGCATTTGAAAGGTTGGCTGAGCTAAAAGCATTTGAGACCTTCAAGCCCGATATTGTGATATATGATGTGTTGGGAGATGTTGTTTGTGGCGGTTTTGCGATGCCCATACGTGATGGATATGCACGAGAGGTATTTATCGTTTCGTCG-------------------------------------------------------------------------------------------
>000005282|size:780
AAATTTTCAAGGAGACTGCTTATTTTAGGTAAAAGCGCAGGGAATAATCTTTATCAGTAGGCGGCGTGGCTGAGTGGTGGGGGTGCTGGACTTGTACTCCGGTTTCCCGGGTTCAAGTCCTCCACCCTGCCACTCACTGGATTTGTTCTCGGTTGCGCTCTGTAAATGGCCCACTTGTCTGCCTCCTGCCAGTGGGGATTTTTTAGCACTTAGTCTACATTGTGGCTGAAAAGCCCCTAAGGGGGAGCTTCAATTTCCGTATTTATTATTTATTTAATAACAGACTCCAATATTATTCTG--------------------------------------------------------------------------------------------------------------------
>000005993|size:776
TTATTTTACTAGATTGCATTGAAATCTGTAAGAAAATACTAAACTTTGCTTAACACCCGGTTTACCTGCAAAACTTGGTTAGAGAGTGAAAAGGGTCAAGTCTTGTTCAACTCACCCTAAAAGCACGCTTTTGCAAAATTTCTTTGCAAAGAAGCCAAAAGCAATCTTCTTGACTACATTCCATCGAAATCTAAGAGAAAACGCCAAAATTTGGTTGAGACCCGATCTTTCTTGCAAAATTTGGTCAGAGAGTGATATGTGCCAAATTTTGCTCAGCTGTGGCTCAAACCACGGTTTTACGATAAAGTATCTACGAACAGGCAAAATCCAACTGTTTTCATCAGATTCTATTAAAATCTATAAGAAAACACTAAAATTTGAATGAAACACGATGTTTCC-----------------
>000006167|size:763
AAATTTTCAAGGAGACTGCTTATTTTAGGTAAAAGCGCAGGGAATAATCTTTATCAGGAGGCGGCGTGGCCGAGTGGTTAGGGTGCTGGACTTGTACTCCGGTTTCCCGGGTTCAAGTCCTCCACCCTGCCACTCACTGGATTTGTTCTCGGTTGCGCTCTGTAAATGGCCCACTTGTCTGCCTCCTGCCAGTGGGGATTTTTTAGCACTTAGTCTACATTGTGGCTGAAAAGTCCCTAAGGGGGAGCTTCAATTTCCGTATTTATTATTTATTTAATAACAGACTCCAATATTATTCTG--------------------------------------------------------------------------------------------------------------------
>000000117|size:380
CCTATCGGTGAAAATGATGTTTCTGGCAAAAAACTAACAAAACAACACATTTGGAATGATTCCCGCAACTTTTTTATTTTGGCAGTTTTGCCAAATTCAAATTGTTGAGAAAGGATTATCTCGACATTCTGAGTGGAAAAGAGTTTTTTTCTCAAATAAGCTCCAAAAGCCAAAGTATCAGTAAAAATTATGTTTCTGACCAAAAACTAGGAAAACAACAGATTTGGAATGATTCCCGGAACTTGGCTATTTTGGCAGTTTTGTAACCTTCAAAATGTTGGAAAACGATTATCTTGCCATTCTGAGTCGAAAAAAGTTTTTTTCTCAAATAAGCCCCAAAAGCCAACTTATC----------------------------------------------------------------
>000004070|size:752
GTCTGCGTCCAAGGCAAACAAGCTCATTGCTGACAAGGCCAGTCGCAAGTCTCTGACCTGGCCAATTCGCAGCCGCTTGGCCATTTGTGCCTGTGCGTCTGTCAGCTCTGAGAATCTACAATCTCTCGGTGGATCTTCCTTCTTGGCCATTGACTCGATGCCCCGTTTCCGTTTCTGGGTCATTCGGGCCGGTCTGGCCTGAACCGAAGCTGGTGCATGGATGGAATTCACCTTCTTGTCTTCTCGAGGTTTCCTCGGTAGCCTCTCCGTCCATGTTGAAGCAGACATGATCCCTTTGGAGGTTGCAGCGGCTGCAGGTGACGTGAAACAAAATAAGGGATTGAAAATCACTGTTTGAAGCA------------------------------------------------------
>000000027|size:567
ATTACACAAAGGATGGAGGTCCTTCTTTTCAAACCATGAATATTTGGCGAAATGTTTAGTTTTCTAGGGTCCCAAAGGGATTGATTAAAACGAAAGTACTGAGACTAAGCATTCCAAAGCTCTAACATACATTAGTAATTTATTTTCTGAGTTTATCAGCTCATAACCAATTAGAACAATCCTCTCTCGATATCTCGTTCTCGACCCTTGAGACTGACCTATCTCAGGGCATCACTGTTCACTGATGTGTAAGAAAATAATTTTGTCAAGTCATGTCTATGTATAACCCGTAGAAGTGTATGGAATGTTATATTGTACTCATATTACTATTCTTTCTTTACGTAAGTAAATAATATGAATAAATAATAATGCCCCCATTGTTTAACAAATACCGACCTATTCATCCA---------
>000000865|size:479
GAAAGCCGACGACAGTGACAAACAGAATTTTGCTGACTCGAACATCCTCTACATTTGTACTCTGTCACTAAAGAATTGAATTGTGCATCTTTACGGCCCTGTGTACTTTCCAGTAACAGAAAACGATAACAGGATACGCTAAATACGAGAAATTACTCCAATTGGTCGTACATTTGGCGTTTCTGGCGACCCCATCATAGGAACTGCGAAAGCTGGATTCACATAGAAGGGATAACCATATGCAAAAATACAAAGAACAGTATGAAAAATGAATATGGCCCACATCGCTAAAGCT-------------------------------------------------------------------------------------------------------------------------
>000000266|size:550
GAACGGGTCACCATACGGGGTTCGTGTTTGCATAAGGGAAAGTACCCGCCGCTTGCTAGGCATGCATCATGTTTGTTTTCTAACACCGCAACTTTTGAATCTCATGATGCACCTTGTTGCATTTTCTGAGCATCTCGCATCTTCGGATCTTGAATCCGTACTTCATATGGCATGTTTGATTTTCCCGGGTTATTTCGCACGTCGTTAAATGCGCCTTGGCATCGAAATGATTCAAAATGCACATCGCCGAGTTTAGTTTATCATCTGCAAAATGATCGTTTGTATTTTTGGCAAGGACTTGTTTGCGTCCGCACTGTTGTTTCGCCGCGTGTGTTTCTACCTTCCCGCATGTCGGATG----------------------------------------------------------
>000000828|size:701
GTTGTGTTTGCTTTCCCTAAGGACGAGGTCGAGCTACCGCTTCTCGTTGTTTGTATTTGCCTTTGTTTACGTGAATTTTGCGCTTTCTCGAAATTGCAGGACTTTTAAGAGTTGCCCCAGCAGTTATGGTAACCTCAATAGGGTCAATATCTGTATTATTTTCATTTTCCTCGTCAGACATTTCAGCTTCTAGCTGTGATGCCTCGCACGCGCCGGTAGGCCTTTATAGATTATGCTAGTAAAAGTAGCATGTTATCCTTGTAGCATCGCTTTTTTTT------------------------------------------------------------------------------------------------------------------------------------------
>000005968|size:737
TCACGTCATCGCGGTGCACGTGCCACGTGCACTTAATAGCACGTCACGAACGGACAGGATTAAATCTTTTTCCGAGAATTCATAAAAACATCGTTCATTGGTAACAAATGAATTGCTACAATGTATATATGAAGTTCATATATATTTTTTTTGAACTGCGGTATTAGATACGTATGATGCACGATCCTCGCAGTAGAGAGCGCTATTTATGCAATGAATTGCTTTTCACAAATCTGAATTTCAGAACTCTCGCGTGAACGAAGCTATCAACGTTTAGTATTAAATGGCGTCTCTTTCCTTCAACCTTTAGGGATATGTTAAAGATGGGCAAAAGCAAACCTTGGCCGGAAGCTCTCAAAAAGCTGACCGGAAGTGAAA--------------------------------------
>000003548|size:743
TGCTTACTTCGTTGCCAAATTTTTTGGAGCTTGGTGCAATCACGAACCTGGACATGGAAAACAGCGTACGCACTGCAAAGATACCGAATTTGAACAGCCCATGACATGGAACGCCTATTTCCCAGCAAGTTTGGAACAGCCCTTGGGTTTCTCCATTCATTTTGTGAAGAATCCTCACAAATTTCCAGCGCAAGCTCCGATGAACGAGACGGAGCTTGGGCTTTTGGTGGAGAAATGGCGCGGGAACTTCAGCCAGACTGGGCGTTTTGATCAATTTATGGACAATCATTTGGGTTTGGTTTTTGATACACTGGATCCTTTGGTGGAAAAGTGGC---------------------------------------------------------------------------------
>000000820|size:607
CACGACGTCAACCCTCTTTGTTTATATGCCCCTGACTCCCCTCCCACATGAGGCATTTGTAATCGGGCATCGTTTAGCATCATCTAATCAGCGTGAGGCAAACAGCTTGACGGTTGCTCCTTGGCACACGAGATCGGAGCCGCGGATGCTGATCGCTTCGAAAGCTGCATTTGTCGAAAATTTTTTGGCGGTAAGGGCTTGGATTTTAAATGGATCTTCGATTGAATGCGACGAGAAGAAGCGTCAACCTTTCAGTTTATCTGGTTTTCGATTTGGAAGCCAGGCCATTCTTATTTCTG---------------------------------------------------------------------------------------------------------------------
>000002400|size:729
GGATGAGGAAGCTGATATGGGATCGCACGAGTTCTCCTATGCAGTTTATCCCCATACAGGTAGGTCTTCGTTGATTTCGGACCTTGTCAACTTTTTAAGATCTCATTAGTTTCATAAATATTATAAGATGTTTCTGTCTTTTTCCTTCCATTTTAAGGTACATTTCAAAGTGCTGGTGTCATTCAGCAGGCTTACAACTTCAATCAGCCAATCTCCGTTACACCTGGTTCTGTTTGTCAGGGTGAGTGAGAAATGCTTGGATTTATCGTGTTCAAAGAAGCGCTTGAAATCCAGTTGTCAATAAACCCTTTTTGCTACTGCAGTACTAGCTCAGGCCGCCAAGACTCCTCAGGTAAACGCGAAGGAACAAGTCGCGATTGTTTTTCAGTAGTTTCTGATCTGATTGGTGC------
>000004400|size:728
CTTTCATGCGTGAGTAGCCTGCTCCATCCATGGAGCGCAGCAGCCTTTCAACTCTTCACGTCTGAGCACGGAAGGTTGCGGATTGGATGTCTCAGCAGCAGCGGGAGGAGCTTGCTCTAGCTCCCGCCGAAGGGATCCAGCAGTAACGAGGCACAGAAGAGCACATCAAGGGTTCCATGACTTGCATCATTCCATGGCAGCGGTGTTGCTCTGGGCATGCCGCTTGCACCTGTCTGCGTAGCAGACAAACGCACCACGCCCAAAGTGACGCCCTCCCCCTCACCACGCTCTCGAGCAACAGCCTCCTCCGTCGAGACTGCAGGAGATCGAAAAGGCCTACGAGTCTTTTCT-----------------------------------------------------------------
>000003329|size:717
CTCTACCCGCCTGATGCTTCACACTAAAGCTCAAACCACGATCCTTCACCTGGCGGCAGAGCGGGGTTCGGTAGAAGATCTCGAACTCGAAGAAGTGTTGCTCACCGGATACAAAGATGTCAAGTGCGTTGAGTCAGGCGGTCCTGAGCCTGGTGTCGGCTGTGCTGGTCGGGGCATCATCACCGCCATCAACTTCCTAGAAGAAGAAGGCGCCTACGAAGACCTTGACTTCGTTTCCTACGACGTACTAGGCGACGTGGTTTGCGGCGGCTTCGCCATGCCCATTCGGGAAGGCAAAGCCCAGGAAATCTACATCGTCACCTCC-------------------------------------------------------------------------------------------
>000004761|size:399
TCACGTCATCGCGGTGCACGTGCCACGTGCACTTAATAGCACGTCACGAACGGACAGGATTAAATCTTTTTCCGAGAATTCATAAAAACATCGTTCATTGGTAACAAATGAATTGCTACAATGTATATATCAAGTTCACATACATTTTTTTTTGAACTGCGGTATTAGATACGTATGATGCACGATCCTCGCAGTAGAGAGCGCTATTTATGCAATGAATTGCTTTTCACAAATCTGGATTTCAGAGCTCTCGCGTGAACGAAGATATCAACGTTTAGTATTAAATGGCGTCTCTTTCCTTCAACCTTTAGGGATATGCTAAAGATGGGCAAAAGCAAACCTTGGCCGGAAGCTCTCAAAAAGCTGACCGGAAGTGAAA-------------------------------------
>000000040|size:349
TGAACCAATTTCTTCTTTATTGGTGACATCCTTCCACGAAAATGTCGGGATGTCTAACGATAATCTACTATCTCGTTTAGAAGGCGAAGGCAATTTGAACACTGCCATAACACTGCACACCTATTCCAGCGCCAGGATGCAGTGCAAGTGTGCGTGTAAGATGACCTCATAGTGTCAGGTGAGACTGAAGGTGCAACCGCATAAGGTACGTGTCGAAGAAAGACCTAAACATCTGTGTCAAATCCGGACTCAAAAATCTGTAATATTCATACTAGTATAGTTCCTTTTAATTTTCGCTGAACGTGTTACGACGTAGAAGTCTAAATCCTAAATCTTTACTGCGCGGCAGAACTTCAGGACGTTATAAGGCGTTTTTTGAAAAC---------------------------------
>000005740|size:723
TTCGACAAAGAACCTAATGAAGGGCAAGCGCATACCGACTGTGCTGGAGCAGATCAAAGAGAAGGGCGATGCTCTTCAACTCTCGGATGTAGTCTTCGAGGGCTTTGCAGGTGTGCTGTGTGTTGAGTCTGGGGGGCCAACACCAGGGATTGGATGTGCAGGAAGGGGTATCATCTCGGCATTCGAGAGGTTGGCCGAGCTTAAAGCATTCGAGACCTACAGACCCGATATCGTGATATACGATGTGCTGGGGGATGTGGTTTGTGGTGGTTTTGCAATGCCTATCCGTGATGGGTATGCACGAGAGGTATTTATCGTCTCCTCG-------------------------------------------------------------------------------------------
>000005655|size:722
TTATTTTACTAGATTGCATTGAAATCTGTAAAAAAATACTAAACTTTGCTGAATACCCAGTTTTCCTGCAAAACGTGGTTAGAGAGTGAAAAGCGTCAAGTCTTGCTCAACTCACCCTGAAAGCACGATTTTGCAAAATTTATTTGCAAAGAAGCCAAAAGCAATCTTTTGGACTAGATTGCATCGAAATGTAGGAGAAAACGCCAAAATTTGGTTGAGACCCGATCTTTCCTGCAAAATTTGGCCAGAGAGTGATATGTCCCAAATTTTGGTCAGCTGTGGCTCAAACCACGGTTTTACGATAAAGTATCTACGAACAAGTTAAATCCAACTGTTTTTATCAGATTGTATTAAAATCTATAGGAAAACACTAAAATTTGGATCAAACACGATGTTTCC-----------------
>000000586|size:727
GGAGCAAATACAAACTTGTGGTGTCAAGAGAAACGGTTCATAAAACAATCACTGCACTAGATCCGGAAGGTGTTCAACAACGTTCGAGAAAGAGATTTCAACGTAGAGCATACGTAGCCCGAGGCCCCAATGATATTTGGCACATAGATGGCTACGACAAGCTAAAACCCTTTGGTTTTGCCATACATGGAGCGATTGACGGATATAGTAGATGTATTCTATGGTTGGAAGTTGGGCAATCAAACAATGATCCTCGAGTAGTTTCACAGTATTTTATAGATTACATTAAGAAGAATGAAGGTGCAGCCTGCCGGATTCGTGGAGATTGTGGGACCGAAAACTGCAATATAGCAAATATACAACGGTTCTTGC--------------------------------------------
>000005910|size:711
CTCCACACGTCTCATCCTGAACTCCAAAGCGCAGGACACCGTGCTGCACATGGCGGCCGAGATGGGCTCGGTTGAGGACCTCGAACTCGAAGACGTGTTGAAGATCGGCTACCAGGACATCAAATGCGTTGAGTCCGGTGGTCCTGAGCCGGGCGTCGGCTGTGCCGGTCGCGGCGTGATCACCGCCATCAACTTCCTGGAAGAAAACGGCGCCTATGACGATGTCGACTACGTCTCCTACGACGTGTTGGGCGACGTTGTGTGCGGCGGCTTCGCCATGCCGATCCGGGAAAACAAGGCCCAGGAAATCTACATCGTTATGTCG-------------------------------------------------------------------------------------------
>000004582|size:694
CTCGACCCGTCTGATCCTGAACTCCAAGGCCCAGGACACCGTGCTGCACCTGGCCGCCGAGATGGGTTCGGTCGAGGATCTCGAGCTCGAGGACGTCCTCAAGGTCGGCTTCAAGGACATCAAATGCGTCGAGTCCGGTGGCCCGGAGCCCGGCGTCGGCTGCGCCGGCCGCGGCGTCATCACCTCGATCAACTTCCTCGAGGAGAACGGTGCCTATGACGATGTCGACTACGTCTCCTACGACGTGCTCGGCGACGTGGTCTGCGGCGGCTTTGCCATGCCGATCCGCGAGAACAAGGCCCAGGAGATCTACATCGTCATGTCC-------------------------------------------------------------------------------------------
>000000135|size:587
GTGAAGATGAGTGAAACAGAGGTCTTTGCCCTTTTGCGATCTTTTGCCCTGGCACAGTTCCAGCCTGGGCCCGGAAGATGCGGAGTTCTTGGACGAGTTGAGGTGGCGCTGGCAGTTGGAAACTGCTTGTCATCCAGGGCTTTGTGTGTCCCCGACCTGCCATCTGCGCGTGCCGAGGCAGGCCTTTGCTGATCCCCGTGCAGCTGAAGGCTGGGAGTCGCGTCTCGTGTAGTGAAGGAATCTCAGAAAAGAACCGTTGAAGCTGTCCATGCCTGTTGTGGAGTCTGTGGAGGTGTCGTGCCGCCCTCTAGTGCCGCCAAATTTCTTCATTCGGCTC-------------------------------------------------------------------------------
>000000203|size:259
TTTATTTTACTAGATTGCATTGAAATCTGTAAGAAAATACTAAAATTTGCTTAATACCCGGTTTTCCTACAAAACTTGGTTAGAGAGTGAAAAGGGTCAAGTCTTGCTCAACTCACCCTAAAAGCACGGTTTTGCAAAATTTATTTGCAAAGAAGCCAAAAGCAATCTTTTTTACTACATTGCATCGAAATCTAAGAGAAAACGCCAAAATTTGGTTGAGACCCGATCTTTCCTGCAAGCTCTGGCCAGAGAGCGATATCTGCCAAATTTTGCTCAGCTGTGGCTCAAACCACGGTTTTACGATAAAGTATCTACGAACAAGCCAAATCCAACTGTTTTCATCAGATTGTATTAAAATCTATAAGAAAACACTAAAATTTGGATGAAACACGATGTTTCC----------------
>000000046|size:530
AAAAAGCTTTTTCACCGACTTATTAATAAAGATACTTTCAATTATGCGTTGTTTTAAATGAGATTGGTACCAAATCAACATGAAACAAGACGCCCGCGGCTAGGCGTGAACTCGGGCTACTGTGGGCGGGCACCTTGCAAAATAATATGACAACAACAGTGCTGTTTGGAGTTAATGGTTGAATTTGATGAAACTTTCAGCCAATTGACTGTAGTAATGGAATATTCATCATAGAGAAAATCATGGTGAGTATACTGGTGTACCAAAACATTGAAATGGTGGCCATTACTGGTCCGTACCAAAACATCTAAATGGTGGCCATACTGGTGTACCAAAACAATGAAATAGTGGCCATACTGGTGTACCAAAAC---------------------------------------------
>000005748|size:696
CTCGACAAAGAACCTTATGAAGGGCAAGCGTATCCCAACTGTGTTGGAGCAGATCAAAGAGAAGGGCGATGATCTTCAACTCTCGGACGTGGTGTTCGAGGGTTTTGCTGGGGTGCTGTGTGTTGAGTCGGGAGGTCCAACACCCGGAATTGGTTGTGCAGGGCGTGGTATCATCTCGGCATTTGAGAGATTGGCGGAGCTACTAGCATTTGAGACCTTCAAGCCCGATATTGTGATATATGATGTGTTGGGCGATGTTGTTTGCGGTGGTTTTGCGATGCCCATACGTGATGGATATGCACGAGAGGTATTCATTGTGTCGTCG-------------------------------------------------------------------------------------------
>000005896|size:689
CTCCACCCGCCTGATCCTCAACTCCAAGGCACAGGACACCGTGCTGCACCTGGCCGCCGAGATGGGCTCGGTCGAGGATCTCGAGCTCGAGGACGTGCTCAAGGTCGGCTTCAAGGACATCAAATGCGTCGAGTCCGGCGGCCCGGAGCCCGGCGTCGGCTGCGCCGGTCGCGGCGTCATCACCTCGATCAACTTCCTCGAGGAGAACGGCGCCTATGACGATGTCGACTACGTCTCCTATGACGTGCTCGGCGACGTGGTCTGCGGCGGCTTCGCCATGCCGATCCGCGAGAACAAGGCCCAGGAAATCTACATCGTCATGTCC-------------------------------------------------------------------------------------------
>000001698|size:688
TTCCACCCGCCTCATCCTGAACGCCAAGGCCCAGGATACCGTCCTGTCCCTCGCTGCCGCGGAGGGTTCGGTCGAGGATCTCGAAATCGAGGACGTCTTGAAGATTGGCTACCAGGGCATCAAGTGCGTCGAGTCGGGTGGCCCCGAGCCCGGGGTGGGTTGCGCTGGTCGTGGCGTCATCACCTCCATCAACTTCCTCGAAGAAAACGGCGCCTATGACGATGTCGACTACGTCTCATATGACGTTTTGGGCGACGTCGTCTGTGGTGGGTTCGCGATGCCCATTCGCGAGAACAAGGCCCAAGAGATCTACATCGTGATGTCG-------------------------------------------------------------------------------------------
>000000183|size:419
ACTAAACCATTCAATCGGTAGTAGCGACGGGCGGTGTGTACACACGGTGGTCAGTTTTGGGATATTTCCTCCCACTTGTGCGGGCTCAGCATGGTCAGCGCTGTGCGCCATTAGATCAAACATGAACAGCAAAGATGGCTGACAATCCGAACACGTCAAACAGCACAGAGGAAAGTTTTAAATTAAATTTAAGGTGTTTTTCGGAGTCATCGGAGCGTGGCGATAAATTCTGGAATACTTCACTGACGGAGATGAAGTTTTCAGTTGAACGACAGTGGATTCAGGCTGTCAGAAGAGCCGAGAATAAGCCAGATTATGGTATG---------------------------------------------------------------------------------------------
>000002107|size:686
CTCGACTCGACTGCTGCTCGGCGGTCTCGCACAACGCTCCGTGCTCGACACGCTTCGTGAAGAGGGTGAAGACGTTGAACTCGAAGACATCCGCAGCGACGGTTTCTGCAACAGCCTTTGTGTGGAGTCCGGCGGTCCGGAGCCCGGCGTGGGTTGTGCCGGTCGCGGTATCATCACTTCCATCAACATGCTCGAACAACTCGGAGCCTATGAGGAAGACGAAGAGCTCGACTACGTTTTCTACGACGTGCTCGGTGACGTGGTCTGCGGCGGTTTCGCCATGCCGATCCGCGAGGGCAAGGCTGAGGAAATCTACATCGTCTGCTCC----------------------------------------------------------------------------------------
>000002167|size:656
CTGTGCCATCACCTACGCCAAGCACGCTGTCCTGGACTGGGTCGGTGTCACCCTGGCCGGTATGAAAGAGCCGGTGACACGCGCGTTGATCAGTGATGCGACCAACCACGGTGAGACAGGAAAAATCGGCCTTGTCGGGCACGATGAGAAACTGTCACCCGCTTTCGCGGCGCTTGTCATGGGGGCAGCGTCCCATGCGCTGGACTACGACGATGTGAATACGCACATGCGCGGCCACCCGACTGTCGCCGTACTGCCTAGCCTTCTGTCCCTTGCTCAATCTATGGACTATTCAGGACGACGTTTGCTGGAAGCTTTGGTAACTGGAACGGAAGTCGCCTGCTGCATC-------------------------------------------------------------------
>000005652|size:674
AGGGGATGCCTGAGTACGAGCGATGTTGGCCCCGCTGTTGGACAGGATGTGACCATTGCCATTCCACAACCATTGTCAAAACAGGACATGGTTTGTTCCGATGTGCCCATGGAAAGGTCGCAAGTTAGTAATAAATTACGTGACTTTTATTTGCCAGGCTTTATTGGTTGAAACTCGTGTTATAGGATTGATAGACACTGGTGCTGTTCGTTCTATTATTTCCTAGAAGGTTTTTAATTCTTTACCTACCAGTGTCAAGTTCAGTTTAAGTTCAACAAATTCTACGATTACTCTAGCTTATGGTCAGCAAACAAAAACACATGGTCTGGGAGATGCTGTTGTGTGCCTGGGTACTAAAGAGTTTCAAATGCATGTAATTGTGGCCGAG----------------------------
>000006035|size:660
AACCCTCCCCCAGAAAGCCCAAGACCCTTTTAGGAGCCATAAGGTAATCCCTAAAACAGCCCAAAACTCTGATCCTCAAGCCCGAAGCGCTCAACCAACCCGAAAAAAAAGCGGAGACGGGAGAGATAAATCAAACAACTTCGGGATTGGAAGTCACTGTTGAGAGATTTCGCCGATTATTATGTAAAGGAACATTCCAAAAAGGCCTGCATGTTCGGATCTCCCATCTAATCCTTTCCGGTATGTTTTCAAGTGTAAGCCAGGGCTCTCCATGGAGGCCCATCAGACTTGGTAAGGCAGGTTCTGAGTATTCTAAATCAGAATCTATGGGTGATTACAACATAGGTGCAGTTACCTTCTTACGTCTTAGTTACCAAGTCCTAGTACCGGGTTCCCGGGTTCCTTACTAC------
>000000173|size:305
TTCAACGCGGCTGATCCTGCATTCCAAGGCCCAAAACACGATCATGGAGATGGCGGCCGAGGCCGGCACCGTCGAGGATCTCGAGCTCGAGGACGTCCTCAGAGTCGGATACGGCGAGATCAAGTGTGTCGAATCCGGCGGGCCTGAACCTGGGGTCGGCTGTGCCGGCCGCGGCGTGATCACGGCGATCAACTTCCTCGAGGAAGAGGGTGCCTACGACGAAGATCTCGACTTCGTTTTTTACGATGTCCTTGGCGACGTCGTCTGCGGCGGTTTCGCGATGCCGATTCGAGAGAACAAGGCCCAGGAGATCTACATCGTCGTGTCC----------------------------------------------------------------------------------------
>000000125|size:506
CACCGCCTGGCAAGGTTTGAAGAATGTCTGGGCTACGTTTCCCGTTAGCAGTACTTCCGAATGACTATATACTAAAACAACGCACCTTTTCACACAGTTCACGAAAAAATTCATGCAGTATGAATAGAATTGTTCTTACATACCTCCACTTTTGTGTGTTGCATGAGAACCGCGAAACTGGTAAAATGTTCGGTTTGGCAGACGGTACTCGAGGAGTTTGAACGTGACTCTAACTCTTTGACGCCATTCGTCGACCAGAAACTAGGAGAAAAAAGCGTTAGTAAAAGTGACAGTTTTTTTTTTTTTTACGAGAACCAAATAGCTCACCACGCTAGTATTCATTTTTGTCCATAAAAACTTAACCGACTTACTGAAAGGTATAGTTATTTCCCCGT---------------------
>000005131|size:663
AGAGTGCGGACCACCTCATCGTACTCCATGAGGACGTTGGTCTTCAAGGCAAGGACTTGTTGTTGATGTTCAGAAAGACTTGCCTGCTTCAGGAGGATCCGCCCTGCAATGAGCGGGTGTAGATGGGCACCCAACTGCGTCTCCATCTCCTGCTTCTGCACCTCTTTCCTCGCCAGAAAGGACGTAAACGTCTCCCTCGACTGGCGTTCACCTGAATACAAAAATGTATCCACTGACACTGGACCAGCTGCTTCGAGGTAGGGCTCGTACTTGGTCAGCAAGGCTGTCAAAACAGCTCCATAGCCCTTCTCGGTGAGGAGCACGTCC-----------------------------------------------------------------------------------------
>000005830|size:667
GAACGCTGATGATTCTATACTAATCACGCCCGACAAATCTGTCCGCATTTCCAAGTTCGAATCCGACAAATTACTCTCGACCAATCCAAAAAAAGAAACTATCAAAGTGATGATTGATGCTGGACACGGCGGACGAGATCCAGGGTCCATATCGAAAAACAAAAAAAACTATGAAAAAGACATCACTCTTTCCATTGCAAAAAAAATCAAACGTGTGATGGACAAAGATCCAGCGTTTAAAGCTTTTCTCACCAGAAATGACGACACTGCCTATTCCTTACCCAAACGAGTGCAACTAGCTCATGACAAATCTGCCGATATGTTTCTTTCTATTCATGCCGACTCATTCGGGA---------------------------------------------------------------
>000000139|size:203
TTGTTGCGTTGTAACTGGCCGGGTTTCGTTGGTGTTGCCTCGGAGGAGTGCCTGGGTTGATAGTTGATGGTGAGTAGTGGTGATTAAACTATGGTGAATGTTAGATAATGTGGGTTGTGATAGTATTCAATGTGGTGAATAATAGGTGATAATATGGTGAATTTTACCTGTGATGGTGAATAAACTATGGTTAATAACCATGTGGTGATTAATGTTAGTATACAGTCTATAGTTGGTTAGTGATGCTGAGTGGTGAATATAACCTATGGTCAATGTCAAACGTGGTTAGTAGTGGTTAGTAGAGGTTGATCATGCTGAATAAATAATTGTGATTGCTCAAAACTAAACGATTGTGAGTTAC-------------------------------------------------------
>000000215|size:349
TTCTCCTGTGATTTCTGATTACGTTGGAAAAAGTGATCCAAAACGAAGTTCTCCTGCGATTTCTGATTACGTTGGAAAAAGTGATCCAAAACGAAGTTCTCCTGCGATTTCTGATTACGTTGGAAAAAGTGATCCAAAACGAAGTTCTCCTGTGATTTCTGATTACGTTGGAAAAAGCGAACCGAAGCGTAGTTCCCCTGTGATCTCTGATTACGTTGGAAAAAGCGAACCGAAGCGTAGTTCCCCTGTGATCTCTGATTACGTTGGAACAAGTCCATCTCAGCCCAGGAGGAGAAATTCGCCAGTTAGACTCGTTGGAGCTGACAGAAACGAAGAC-------------------------------------------------------------------------------
>000000184|size:203
TCCACCAAAAATCTAACAGGAGGCAAGCGCATACCCACCGTAATAGAGCAGATAAAAGCAAAAGGGAGCGATCTGCAATTAGAAGATGTAGTATACCAAGGCTATGCAGGCGTATTGTGTGTAGAGTCGGGAGGTCCCACACCAGGAATCGGTTGTGCAGGACGAGGTATTATATCGGCATTCGAGCGACTAGCAGAACTAAAAGCATTCGAGACCTACACCCCCGATATAGTGATATACGATGTGTTAGGCGATGTAGTGTGTGGCGGATTTGCCATGCCCATACGTGACGGTTATGCCCGTGAGGTATTTATCGTGTCTTCG--------------------------------------------------------------------------------------------
>000005716|size:657
CTCAACGAAGAATCTGATGAAGGGAAAACGCATCCCTACAGTATTAGAGCAGATAAAAGAAAAGGGTGATGCTCTTCAACTCTCGGACGTTGTATTCGAGGGCTTTGCTGGGGTACTGTGTGTCGAATCGGGAGGTCCAACACCCGGAATTGGTTGTGCTGGACGTGGTATCATCTCTGCATTTGAGAGATTGGCGGAGCTCAAAGCATTTGAGTCTTTCAAGCCCGATATTGTGATATATGATGTGTTGGGTGATGTTGTGTGCGGAGGCTTTGCGATGCCTATACGTGATGGATATGCACGAGAGGTATTTATCGTGTCGTCG-------------------------------------------------------------------------------------------
>000004763|size:651
CTTTAGAGGCAGAGTTACTTGTCTGCAAATTTATGGAATTGCTCTGACTGCCAACCAGATACAGGCTATAAAGACCAAATGTACTGCCGGGGAACGTAAGTCATTTTATGTAATTCAGAAATATTTAGCAGGTAATTTGTCTTTTTTTACTGATGCTATGCTTTACAAATATTTCAGAGAAAGATCCCTGCCTTGCCAGTCCTTGCAAAAATGGAGGGAGCTGCATTGTGGACACTAAAGATAAAACCGGCTATCGATGTCGCTGTAAACCAGGGTACCGTGGGCATCGATGTGATGGTAACAACCTGACGCTTGAATTTCTTTATTTTCATTTGATCCACGTGGACCACACTCA-------------------------------------------------------------
>000000881|size:652
AACAACTTCTTGGCCGGGCTGATGCTGAAGCCGCAGTCGAAGGTCACATAGCGCATTCCGAAGCACTGCGCGAAACACCTTTGATTTTGTTTTTTTGGCGATTTCACCAACGAAAAGGGTGACATAATGGGATAATGATAACATGTATATACATGTATATTATATATTTGTACGTATATACCCTCCCAATAAACATCTGGATTGAAAGCCAAGAAAAAGTCAAGGTTGACTACCACGGTACCAATACCTTCAACAAAATGGAAAAAGTACTAATATGA------------------------------------------------------------------------------------------------------------------------------------------
>000000228|size:332
GGCAGCTGCATCAGCCTAGCAGACCACGACGGCAAGGCCCACATCAAATCCTATAAATCATATATTCCCTGCCTTTTCATTCCCTCCGGCCCCTTCTCCGTAGTGACCGTAGTGTCGTTGGCCGTCCTTGCTTGATATGCTGAGTTATATAGGGGGATGATAGGGTTTGAGTAGGGTTTTGGGGGTGCAGCAGTGGTCTTCGATCTACTCGACCAGAAACCTTCCGGATGTAAGAGTCGGAATAATTACTAGTAGTACTCCATCGTAGTCACACATGATTTGCATCTATAGGTTTATTTCCCCTCAAACCCAAGTCGAATGATTCATGCTAAGCTGCCGAGGCCCTGTTGCGGCTCGGTTTCAACCGCAGCGCCCGAAGCTTTGCTTCAGGTCCTCGCGCCTC-------------
>000000876|size:466
TGACAATTCCACGTCTGGAATTACAAGCAGCTGTTCTCGCCTCCCGCCTTGCGAAAACAATAGTGAAAGAGTGTACGATTCAATTTGGCGATGTCAAATTCTTCACGGACAGCATTATCACACTTGCATGGATTCAAAGCCCTTCCCGCAGTTTCAAGCCGTTTGTCTCGGCAAGGGTTGGAGAGATCCAGAATAATTCGGATCCAAGTCAATGGAAGCACATTCCCGGTGAAGAAAACTTAGCGGATGATTTGTCGCGAGGATTACATGTAAAGCGGCTGAC-------------------------------------------------------------------------------------------------------------------------------------
>000003328|size:623
CTCCACACGCCTCATCCTGAACGCCAAGGCGCAAGACACTGTTCTGCACCTCGCGGCGGAAATGGGCTCGGTTGAGGATCTGGAACTCGAAGACGTTTTGAAAATCGGATACTCCGACATCAAATGCGTTGAATCCGGTGGTCCAGAGCCAGGCGTTGGCTGCGCGGGTCGCGGTGTGATTACATCGATCAACTTCCTCGAAGAAAACGGCGCCTATGACGACGTTGACTACGTCTCTTACGACGTACTTGGCGACGTTGTGTGTGGTGGTTTCGCGATGCCAATTCGTGAAAACAAAGCGCAGGAAATCTACATCGTTATGTCC-------------------------------------------------------------------------------------------
>000003344|size:615
TTCAACACGCCTGATCCTGAACGCAAAAGCACAGGACACAGTTCTTCACCTTGCCGCTGAAATGGGTTCAGTTGAAGATCTTGAAATCGAAGACGTTCTGAAAATCGGTTATAAAGACATCAAATGCGTTGAGTCCGGTGGTCCAGAGCCAGGCGTTGGCTGTGCCGGTCGCGGTGTGATCACATCGATCAACTTTCTTGAAGAAAACGGCGCTTACGACGATGTTGACTACGTCTCTTACGACGTTCTCGGCGACGTTGTTTGTGGTGGTTTCGCGATGCCAATTCGCGAAAACAAAGCGCAGGAAATCTACATCGTTATGTCC-------------------------------------------------------------------------------------------
>000005868|size:626
TTCAACTCGCCTTATCCTTCACTCAAAAGCTCAAAACACCATCATGGAAATGGCTGCTGAAGCCGGTACGGTTGAAGACCTTGAGCTTGAAGATGTACTTAAAACAGGTTACGGCGATGTTCGCTGTGTTGAGTCTGGTGGTCCTGAGCCTGGTGTAGGTTGTGCAGGTCGTGGTGTGATCACAGCGATCAACTTCCTTGAAGAAGAAGGCGCTTACGAAGGTGAGTTGGACTTCGTTTTCTACGACGTACTCGGTGACGTTGTTTGTGGTGGTTTTGCGATGCCTATTCGTGAAAACAAAGCACAAGAAATCTACATCGTTGTTTCT----------------------------------------------------------------------------------------
>000006142|size:610
GCGTAGGATTGGCGGTGTTCTCATTTTTCTGCAAAGCAGTAAAAGTTCTATCAATTAAGATGGTGCAGTCAAACGAGCAAAAGCAAAATGGTATTCATAACTGCACAACTTACAGCAGAGAGTTTAATCAGCAAAATAAAAAATACGGCTCCTATTATAGAGTAGGTATACTTGCGAGGGCGTTTGTGTATTAAAATTTTTATTTTATTTTACGAGGCTCAACAAGAGCAATATTATTATGGCCATACTGAATGTGCTACTGGAAGACTTGAAGCTTTGTTCTAATTTCTGAACTGCGTTGTCACTTTCAAATGAAACTTTCTCACGTTTTAACTTGGTGAAA-------------------------------------------------------------------------
>000005195|size:616
TCCTTAATCGGTCCCCGGACATTGGCAATTTCGTAGCCACCAAAGAGTTTCTTCTTCTTGGTGATGGGCCTCCAGATGCTGCAACAACTGCAACAAACAAGACCTCTGCAGTCGGATTCAAAACCTCTACAATCCTCTACAGTACCGTCTGATAATCCAACACGGGCAATTTAAACACTTAGATAAATGGAGGTTCTAGCTGGGAAAATCATCGAAACTTCTGGCGTTTCCAGCACGCCATTCTGAATGATGACCGCTACGAATCTTCAGTGA-----------------------------------------------------------------------------------------------------------------------------------------------
>000005052|size:574
ACGGCACCAATCCAAGGATCCAACGATGCGTGAGCTCTTCAACATCCTGGCTCAGTTCTTCTCGGTGAAGGCAGGCTCAAGGACTAGGGCATGGGAGCCAGATGATGAGGCTGACCCCTATGGAGAAATTGATAAGGAGCAGATACATGAAGAATCAGAACATGAAGGTGAGAACCCTGAACCGCATGAGGAACCTGCAGGAGAATCAGATGATGGACCGGGTGAATCACAGGATGTTGGTGGGGAGGCTGGAAAGCCAGAGCACCCAGTTACCCCCAAGAAAAACACCCCCAAGAGTGAGGGTGATGCTGATCCCTTGGACGAGTTTATGGCTTGGAAAATGGGTGGGGAATCCATGGTGAAACCAACTCCCTCTCCGGGAAACCCATGGACAAGTTCGAAAGAGTC--------
>000000560|size:605
TCCACGCGCTTGATGCTCCACAGTAAAGCTCAGACCACCATTCTGCACCTGGCGGCTGAGCGCGGTGCGGTAGAAGATCTGGAGCTGGACGAAGTGCTGCTCACTGGCTACAAAGGCGTTAAGTGCGTTGAGTCCGGTGGTCCTGAGCCTGGAGTGGGCTGTGCCGGTCGTGGCATCATCACCGCTATTAACTTCCTGGAAGAAGAAGGCGCTTACGAAGATCTCGATTTCGTTTCCTACGACGTACTAGGCGACGTTGTATGCGGTGGTTTTGCAATGCCCATTCGGGAAGGCAAAGCTCAGGAAATCTACATCGTCTGTTCC--------------------------------------------------------------------------------------------
>000002252|size:601
CTCGACAAAGAATCTAATGAAGGGCAAACGTATCCCAACAGTGTTGGAGCAGATCAAAGAGAAGGGTGATGATCTTCAACTCTCAGACGTGGTGTTCGAGGGCTTTGCAGGGGTGCTGTGTGTAGAGTCGGGAGGTCCAACACCCGGAATTGGTTGTGCAGGGCGTGGTATCATTTCGGCATTTGAGAGGTTGGCGGAGCTAAAAGCATTTGAGACCTTCAAGCCCGATATTGTGATATATGATGTTTTGGGTGATGTTGTTTGTGGCGGTTTTGCGATGCCCATACGTGATGGATATGCAAGAGAGGTATTTATCGTGTCGTCG-------------------------------------------------------------------------------------------
>000005445|size:452
GTAAAACAATTTAGTTTTTTTTTTCAATGGCTTGGAAGTTCAAGTTCAAAGTGAGAGAGCGTCTGCGAGCCGAGGCCATAACTTCTATACTGATGACGTATTTGCCCGAATATGGGCAAAACCGGGTAAAAAATTCGATGGGTTATTTTAGAGTCAGAGGAATAATCATGGGTGTACACCTGAGATCAAACCATTGACGTTTCTCGCCGAAGTCTAAAGCGAAAATCCAGTCTTCAGCAACAAACAAACAATGTGTTATTCCTGTGTGTAT-------------------------------------------------------------------------------------------------------------------------------------------------
>000006069|size:587
TCGATCCTCCAATTAACTGAATGACCTGGCCTACACACCATATATCCATACCAAACAACTGTCAGTACTACAGGCTACTTAAATTCTGGACATGTAACATAATGAATCATCACTATTGTTTGATAGCTAAATCAATCTAAATCATCTATAGATAGACCATGTTCATCCATGTTCATCCATTTTCCATAGCGAACTCCCCAGGTCCTCCGTTCTCCCCACCCGGACCTCCGTTTCCCGTTGGCGCCTCCCGCTGGCGTTCGGCCCCGGTCCGCGAGAGCACCGTGACGCCCTGGATCTCCATGGGCAGAAAACGGATCTCGCCGGAAGGGTTCTGCGCGCGCAGCCATCCTCGGGGGAATGCCATGATTTCATGGTGAAATGATGGTGAAATGATGGTGAAATGAT-----------
>000002263|size:424
CTCGACAAAGAATCTAATGAAGGGAAAACGCATCCCAACAGTGTTGGAGCAGATCAAAGAGAAGGGCGATGCTCTTCAACTCTCGGACGTGGTATTCGAGGGCTTTGCTGGGGTGCTGTGTGTTGAGTCGGGAGGTCCAACACCCGGAATTGGTTGTGCTGGGCGTGGCATCATATCGGCGTTTGAGAGGTTGGCGGAGCTAAAAGCATTTGAGACCTTCAAGCCCGATATTGTGATATATGATGTTTTGGGCGATGTTGTTTGCGGTGGCTTTGCGATGCCCATACGTGATGGATATGCACGAGAGGTATTTATCGTATCGTCG-------------------------------------------------------------------------------------------
>000004947|size:574
ACAGCAACTAGCCCTGAAGCTACGCTTCCGCCGAAAGCACTGCCTCCACGGGCTTCGGTTCTGCCACGGGAACCGACACCTTGCTTCCCAGAACGCAGTCAGTGTTTGGGGTGGCGGGTTTCGGGCTTGAGTTTCGGGTAGGGTTCAAGGCTTAAGATAAGATGCTTCAGGATCAGGATCTCACGTTGAAGTTCAGCGATTTGGGCTCAATTAGGGACCAGGGTTCCCTTTCCGCTGTCTTCTCATGCAAATGCAATGCGATGATACGGACCCGACAAAGGGGCATAAGCTAAAACACCCCCGGATGTTAGTTGCGGGCTTCCGGAACATCACTCGGTCAGGACGTGAAGACGGCGGACAGAAGTTGGCAAGGAAACCCACGTCTT------------------------------
>000004157|size:435
GAATCAATATTTATTGACGGATTTAGTGTGGCAACACAGATCCGGCAGCAACATCCTAACTATTTCAAACTACTCTCACAGTATAAAATACCTTTTCGCTTTCATGATGAAACGTGTGATATTCGTGAACTGCGACCGATTATTTGCGTTGTTGACGACGAAATCGACGAAATAATTTTCAATGCACATATTGCCGACACTTTTAATTTGCCACCCGAGATTATTCAAGATTATTACCTCGCTTATCGCACCTTTATCAAACTGTTAAATGATCCGACATATTTGATCAACTTCAAACTCGTTGGT--------------------------------------------------------------------------------------------------------------
>000002461|size:543
AAACACAGGAAATACCATGGGTTGTTTGGGATCGAAGGAGGATAGTAACGCAAATGAAGAAACCAATGAAAAACCGACGTTCAGCTGGCAAGTTTTATTTCCAACGAGGCTAGGGATGACATTGTCATCAAGGAATCGAAGCCCTCAGATGTCAAAGCAATGACTAACATTTTTTTATTACCAATATTTGAATTTCATGGCATTTTCTAATTAATGTTTTTAATTTTCGCTTTTTAGGGAAAAAGGACCCCGCTTAGATCCCAAGGATTACACTATCGGAGATTTGACGGGCGAACTTGCTGCGAAAATGCCT-------------------------------------------------------------------------------------------------------
>000002253|size:546
CTCAACAAAGAATCTAATGAGTGGTAAACGTATTCCAACTGTGTTGGAGCAGATAAAAGAGAAGGGGGATGACCTTCAACTATCTGACGTAGTATTTGAGGGCTTTGCAGGGGTGCTGTGTATTGAGTCGGGGGGTCCAACACCAGGCATTGGCTGTGCTGGACGTGGTATCATCTCGGCATTTGAGAGGTTGGCGGAGCTCAAGGCTTTTGAGACTTTCAAGCCAGATATTGTGATATATGATGTATTGGGAGATGTTGTTTGTGGAGGATTTGCGATGCCAATACGTGATGGTTATGCACGAGAGGTTTTTATCGTGTCGTCG-------------------------------------------------------------------------------------------
>000002513|size:539
GGGATGCCTGAGTACGAGCGATGTTGGCCCCGCTGTTGGACAGGATGTGACCATTGCCATTCCACAACCATTGTCAAAACAGGACATGGTTTGTTCCGATGTGCCCATGGAAAGGTCGCAAGTTAGTAATAAATTACGTGACTTTTATTTGCCAGGCTTTATTGGTTGAAACTCGTGTTATAGGGTTGATAGACACTGGTGCTGTTCGTTCTATTATTTCCTAGAAGGTTTTTAATTCTTTACCTACCAGTGTCAAGTTCAGTTTAAGTTCAACAAATTCTACGATTACTCTAGCTTATGGTCAGCAAACAAAAACACATGGTCTGGGAGATGCTGTTGTGTGCCTGGGTACTAAAGAGTTTCAAATGCATGTAATTGTGGCCGAG------------------------------
>000002970|size:569
ACCCCAACGAATTGCTGTGCGCTCTACGAGCGCGCTGAGTGCCCTGCTTTCCGGCACCTGTCTGGCCATAGGCAAACATCGTGACCTCCAGGAAAAATATGATGTGATCATATGATATCATATGTGATCTATGGAAACGGTGAAGTATATTGTTGCTGCAACTTCTGGTGGAGAGTGGCTTGGTATGGCTTTGGGGCTGTCCACCAAGTCAAAACGACTGTGTTCACTGTGTTCACCGGTTGAGTGAATCCGCCGAGGGCCCCGCGTTGTATCCATCCAGTGCAGATTGCACCAGATCACGACAGGTATCAAAGACTTCTGCCTGGATCCAGCAATGGAACACATCCAGCAGGGATTGGAAGATTTTGCCACCCTGTACT------------------------------------
>000000042|size:256
AAGCATTTTGGCTGAAATTATGCTATGTGGAGCCCCTTATCGGTTGCCAAGGCTTTCACACAAAAATGAACATCCCAAGTCCACTGCCTACTAGTTTGGTCTTTCGCTCATTTTGTCGTTTACTCATATGCCTTGCCACCTTTCCGGCAACTTTCCAATCCTTTTCGCAGCAGATCTGTTTTCTGTTTGTCATTTTGCCATGCGGCTGCCGTCGGTCCAGGTGCAAGTGCTCGGGAGAACGCTCGCGTGCTTTGCTGGATCTTCGCGCCACGAGCAACTTTGGCGTTCGAGGTCGCGCGACAATAGCCAACTCCTTAACTTAAAGGCAAGCAGCCTACATCACCCTACTAAAGAAAACCAAGGAAATGCCTGGGATGCAGATATGAA-----------------------------
>000000774|size:580
AGACCAGAGTTCCGCCTCCCGGGACCATGTCGTTGCTTGGTGCGACGATTGCGACGCTTCTGTTGATGGCTACTGAGACTGTCAGGATCCGTTAGGATAAGGAGTTTGCAGAGTTCTGATAGTGGGTCTTGTTTTAACTGGGGATCCATACCCCAAGTTCAAGTCGTAAGCAAACTTAAGGTTTGATCACCATCTTGTTCTGGTTAAACGATATCAAAAGATATCAAAAGTGGGATTTACTGCTCAGGTCTCCCATCATCCCAGCAACGGCATCACCTTCGTTTCGGGTGGGAAGTGGACCACCT---------------------------------------------------------------------------------------------------------------
>000006168|size:574
AAATTTTCAAGGAGACTGCTTATTTTAGGTAAAAGCGCAGGGAATAATCTTTATCAGGAGGCGGCGTGGCCGAGTGGTTAGGGTGCTGTACTTGTACTCCGGTTTCCCGGGTTCAAGTCCTCCACCCTGCAACTCACTGGATTTGTTCTCGGTTGCGCTCTGTAAATGGCCCACTTGTCTGCCTCCTGCCAGTGGGGATTTTTTAGCACTTAGTCTACATTGTGGCTGAAAAGTCCCTAAGGGGGAGCTTCAATTTCCGTATTTATTATTTATTTAATAACAGACTCCAATATTATTCTG--------------------------------------------------------------------------------------------------------------------
>000005929|size:557
TTCGACCCGCCTCATCCTGAACTCCAAAGCCCAGGACACCGTGCTGCACATGGCAGCCGAGATGGGCTCGGTGGAGGATCTCGAGCTCGAGGACGTGCTCAAGATCGGCTACGAAGACATCAAGTGCGTCGAGTCCGGTGGCCCGGAGCCCGGCGTCGGCTGTGCCGGCCGCGGCGTCATCACGGCCATCAACTTCCTCGAGGAAAACGGCGCCTATGACGATGTCGACTACGTCTCGTACGACGTGCTCGGCGACGTTGTCTGCGGCGGTTTCGCGATGCCGATCCGCGAGAACAAGGCGCAGGAAATTTACATCGTCATGTCG-------------------------------------------------------------------------------------------
>000000525|size:557
CAGGCGACGAATCTTGTTTGCTAGGATATGGAGTCCTTCGTCCTTTGCTCGCTTGATGAACTTGAACTCTGACTTGTAACGGTCGGTGTATTTCGTTGTGTCGAATCGAGTTGTCATTGCTTCTTTTAATTGCTTGTAGTCCTGCCTGGAAACGGCTGGAATATCCCGATAAACCTGTTGTGCTGTTTTCTTCAATCGTACAGCCAAGAACGAAGCCTTCGTCTTGTCATCCCATTCATTTATCGACGCGCACAGCTCGAAATTGGCTAGCCAGTCCGACCAATTTTCCTCTCCTGTATATTGGTCAGGCATAACCAGAGGTCTTGCAATCTTTGCTGGTTCAGGAACTTCTTGGGCCATATCTTCCGATGACTCCTCCGATG---------------------------------
>000000886|size:446
GGAAGAGAGCGAGGGGTGCTTTGTAGGACGAGGCAGACGCTAGGCGACTTCTTGTCAAGAGTTGTTCCTTGTCGCGCGGCCATCCGTCTCCCCTCTCGATGCTCCGACGATTCCCTCTGAAAGAATTCGGCCCTGTACGATTAAAGATGATAAGGCTAACAGTTCCGCTGGGGGACGCCACTTGAACTGTGCGATAACACCGGATCTGAAACATTCCACTACCAGATGCCAGAGTCCGCACGCCTTGCCCGACAGCGGCGGGCGCCGGCTGGGGGAAGTGGCTGCTGAAACTTGTCTT----------------------------------------------------------------------------------------------------------------------
>000004845|size:462
CGTGTGCAGGGCTGGACGGGTTGACGTGAGCCGGTCGGAAAAAAGCCATCCGGCTCTGGTTCTCTTGTACGCCTTTATTGCACAAAAAAACAAACCAACATTCTTCGCATTTGTTGCAAAAAAAAAGAGAGTGACAACAGTGAAAAAAAAAAAGAGAAAATAAGTAATGTTTTCGATGAATTGTGAGTTTCTTGTTCTGACTTGAGAAAATAAATGAAAAATTTTTTTTATTGTAGAATCGTTTTTGTGGTATTTCGCGCGCGCCAATCTATGGCGTTCCATTTAAGTCAATAAAAAATTTTCAAATTTTCAAAACTTATAGTCTGAGCGTATGT---------------------------------------------------------------------------------
>000004436|size:490
TGACAGTTTAAGATTTCTGTGTTGGCCAAATGGGGACCTAACAAAGGAAATGAAGGAGTATCGAATGGTTAAATATTTGTTTGGTGCTACATCTTCGCCAAGTGTCGCTAATTTCTGTCTAAGAAAGACAGCGCAGTCGTATCAGGAAGAGTTTGACAAGGAAGTAATAGAAACAGTGGACCGCAACATGTATGTAGACGACATGATGAAGTCAACAAGCACCACAGGGAAGGCAATCAGTTTAGCAAGTCAGCTGCGGACGTTGCTAGAGAAAGGTGGATTCCGCTTGACGAAGTGGTATAGTGACGAC----------------------------------------------------------------------------------------------------------
>000004524|size:554
CAGCAAACTCCTTCATTTTGTCCGCCATGATGCAATATATTTTACAGAAGAGTTTCTGCTCATAGAGTTCTGGCCACTGATTCTGGCTTCACGTGGTACGACCATGGTACGACTTGCTACGACGACAGTACCCGATTGTTATTCGACACACCGTCGTTATGTTGTTATACACTATTCTATCTATCAAACTTCACTATATATATTCTTTGGGTCAGGATTTTTGTTTTCTTCTTTAGCGTCAAGTTTGATTTTAGGATTGTATTTAGAATTAAGTTTCTGATTAGGAAAAAGATTCATGACATTCATATTCGGGATTTGGATATTTTTTGAGAAAATGACGTATGTCAATTTGGCAGATGGAAACAAGTGCCAAGCTGACACTTTCTCAATTCCAATATGGCG--------------
>000000262|size:351
TGACGAGCCTACAACTTAAGCCTTAATGCCCTCAACATCAAAGCTCCAAAGCTGTAAAACGCTTGAGCCTTGATGCCCCAAAGCTCTAAACACCTGGGTAGTTCCCTAATTTGGGGTCCCTTTTAGGGTCCTTTTTAGAAGGGCCCCGTATTATTTTTGGGGCCTAGGAAGGGGACCATAACTTCGAGAACAACCCACCCGCACCCCAAAGGCTGGGGCTACCCCCCGATGATGATGATGCCCTGGTTCGGCAAGGGCAAGGGCAAAGGTCTGCGAGGCACGGAGTTCGGGTTTGGGGGGGGTTTAGGGTTTAGAGTTGGGTTTGGGGTTTAGGGTTTGGAGTTTGGGTTTCCAATGTCTTTAAGGCTTCCTTTC-----------------------------------------
>000000115|size:334
AAACCCCAAAACCCCAAAACCCCAAAACCCCAAAACCCCAAATCTTATATACAGTCAGTAATTCAATTAAATAAAAGATTATTACATAATATCACATCATTGACTATTTAAAAATACGCTCAGATATTAAATTAGCTTAATAATTTAAAATTAAGAAAAAGAAGGAGAAGGATCTCGCATATTAAACATATCTGTATAACTAACTAACTAACCCTATCAGATTCATATAATTAGCACTCACTCATATCTCAAATAACTTAAATTTTCATCAATCAATCATTATTTCTAATGGACTCTAATAAAACATCAGTCAAAGTGCATCATGCTCCAGGCGGAGCATCATCATTCTCTCTTGGAT----------------------------------------------------------
>000000089|size:500
GCCAATCCTTGCCGTGGAGCTCCTTGGCCAGCATCATGAAGAGCAAGATGAGATAGTAACCGAAGCTGCAGTTGCAGAACCGATCGGCATGGCTCAAACCTCGAGCTCCTTCCCAGCCACTGCTGGCAAGTGAGCCGAGCAGCTGAAAGACACAGCAACCCCAGGTGTCGAAGTCCTTCAGCAAGAAGCCCGGCGCCAACCGGAGGATCGCTTGTTTGTCTGATTGCCCGTCAGTTCCCACGTAAGCCTTGTAGGGGATCCCTCCCTGCAGGAGGCATGATGGCAGCATGGCCGACCTGCCATAGCAGACCACACGGCTGCC----------------------------------------------------------------------------------------------
>000006177|size:544
TTATTTTACTAGATTGCATTGAAATCTGTAAGAAAATACTAAAATTTGCTTAATACCCGGTTTTCCTGCAAAACTTGGTTAGAGAGTGAAAAGGGTCAAGTCTTGCTCAACTCACCCTAAAAGCACGGTTTTGCAAAATTTATTTGCAAAGAAGCCAAAAGCAATCTTTTTTACTACATTGCATCGAAATCTAAGAGAAAACGCGAAAATTTGGTTGACACCCGATCTTTCCTGCAAACTCTGGCCAGAGAGTGATATGTGCCAAATTTTGCTCAGCTCTGGCTCAAACCACGGTTTTCCGATAAAGTATCTACGAACAAGCCAAATCCAACTGTTTTCATCAGATTGTATTAAAATCTATAAGAAAACACTAAAATTTGGATGAAACACGATGTTTCC-----------------
>000000300|size:209
GGCGTTCCAGGCATATTTATAACTGACTTAAAGTTAAAACTGAAATAATCATACGAGACATAACCTAATACTAATTATAGACGGCAACAATAATCTTGTTCAGCTGTTTGGCATATAGTATTGTTATACAGCTATTGTCAAGAGTTGTCTGTACAGTTCCAGGGCTTCTTCCCAACAGTCAGGCTTCTTCAAATTTCCTAATCCCATTATTGCACTGAAATATTCTTGGTAGGTAGATGCCTCTTCGTAGTCATGACAATACTCCTTCATGTCAATTATTTTACTTGCTTCGACTGGTTGTAGATGGCT-----------------------------------------------------------------------------------------------------------
>000000149|size:369
AAACATCAATAGTCAAATATTACCTCGCCTCAAACCCGAACGATGTTTCATTAAGCCCTTGTTTGTTGAGATGAAATTTATTGACCATTTTGCTGAGGAAAATACAAGACAATTAGTTATCAACACATTGCTAACTCATTCTTGCCTAGGACAGCCTTTCCCGTACGAAAATTCTCGGCGAGACAAGAGCGAGATTCAAGCCTGACAATCGAGCGATAATCGAGCGTGACAAAGCCGACCGAGAATCAACGTGACAAGAGCGAGACAAATTGAACGAGACTTGAGCGAGAACCCAGCGTGACATTTGTCGTGCTATGGCAATATTATGGCTGGTTTTTGGCCATATTATGGCCTGACATTTTTATGGCTGCTTTCC----------------------------------------
>000000100|size:497
CACGAGCTCGGGTAAACATCTCACGTTTCAGGACGTCGTGTCAGTGGCACCACAAGCTGATCTGTAATCTACGGGAAGTGCCGAGCGGCGCTCAGCTGTCGGACACATGTAGCACATGCGTAGGAGATTCAATGAAGTTGTGTTGATCTCATTTGGGGTCCGCCCTGTCGAACCAAGCTACCCATCAAATACTACACTACACAAAGCAGCAGGAAAACACAGAAACGCGGACACAGAATTGCTGCCTGCTGCCCCCGCAACTCTTCAAGTCTCAGATAGTGTATGCTGAGATACATGTGTGTGTGACCAACAAACTCTGAG-----------------------------------------------------------------------------------------------
>000005897|size:509
CTCCACGCGCCTGATCCTCAACTCCAAGGCACAGGACACCGTGCTGCACCTGGCCGCCGAGATGGGCTCGGTCGAGGATCTCGAGCTCGAGGACGTGCTCAAGGTCGGCTTCAAGGACATCAAATGCGTCGAGTCCGGCGGCCCGGAGCCCGGCGTCGGCTGCGCCGGTCGCGGCGTCATCACCTCGATCAACTTCCTCGAGGAGAACGGCGCCTATGACGATGTCGACTACGTCTCCTACGACGTGCTCGGCGACGTGGTCTGCGGCGGCTTCGCCATGCCGATCCGCGAGAACAAGGCCCAGGAAATCTACATCGTCATGTCC-------------------------------------------------------------------------------------------
>000001157|size:529
CAATCAAGACAAGACAAATATGTTGTTTTCAGTAAGTACCTTTTTACCTCTTACTGACCAAGTCAAAGGTCTGTACTGTAAGTTATGGACCAACTTTTTTTCCACTTGGATTTTTGGCCTAAGCCGAAAGCCATAAATCTGAGTGTCAGCAAGTTTCTGTAACTAACAGTAGGGAAGGGCTGGACACAAATGGTAGCCAACTAGCCACTGACTAGTAGAAATTCAGTTTTGGTCAGTGGTTTTGGATTTCCACAAGCCAGTTTGGCTAGTAAGCAAACTGAAATTGTCATAACATGTAAGTTGTCACTAGCCACTTTGGTAGTAAGTTGAAAATTTAGCATTGAACCCTGCAAATTATTAAATTTCGTGGAGCCAGAA--------------------------------------
>000000854|size:389
CCTTAGAGGGCCAGAACCTCAGATAAAGCCTCGAGCGGAGTTTGAGTCCTGTTGGAGTCCTGTTGGGCGTGTTGGGGCATGGGACACATATGGAAAACATATGGGACACATATCAAACACCAAACCGTAACCATCCTAACATCTTGCGCATCCTGCAACGACTTCCACAGAGAGATCTCATATTTTTCATGATAGATGGTAATAGATGGTCAAGAAACAGATAAACAGTGCTGTTGTTTGACACAGGCCCTGGGTGAAGTGTCAAGGAACGCCACAGTTTAATCGAGGATCCAGT-------------------------------------------------------------------------------------------------------------------------
>000003913|size:461
CTCAACTCGTCTTATCCTTCACTCAAAAGCTCAGAACACCATCATGGAAATGGCGGCTGAAGCTGGAACGGTTGAAGATTTAGAATTAGAAGATGTACTTAAAGTCGGTTATGGCGACACTAAGTGCGTTGAGTCTGGTGGTCCAGAGCCAGGTGTTGGTTGTGCCGGTCGTGGTGTTATCACCGCAATCAACTTCTTAGAAGAAGAAGGCGCGTACGAAGACGATCTTGACTTTGTATTTTATGACGTACTTGGTGACGTTGTATGTGGTGGTTTCGCGATGCCTATCCGTGAAAACAAAGCACAGGAAATCTACATCGTATGTTCT----------------------------------------------------------------------------------------
>000002288|size:523
CTCGACAAAGAATCTAATGAAGGGCAAGCGTATCCCAACTGTGTTGGAGCAGATCAAAGAGAAGGGCGATGATCTTCAACTCTCGGACGTTGTATTCGAGGGTTTTGCAGGGGTATTGTGTGTTGAGTCGGGAGGTCCAACACCAGGTATTGGTTGTGCTGGGCGTGGTATCATCTCGGCATTTGAGAGATTGGCAGAGCTCAAAGCATTTGAGACCTTCAAGCCCGATATTGTGATATATGATGTTCTGGGCGATGTTGTGTGCGGTGGTTTTGCGATGCCTATACGTGATGGATATGCAAGAGAGGTATTTATCGTGTCGTCG-------------------------------------------------------------------------------------------
>000002164|size:428
CTCCACCCGACTCATCCTCCACGCAAAGGCCCAGAACACCATCATGCACCTCGCTGCAGATGCTGGCAGCGTCGAGGACCTGGAACTCGAAGAGGTGCTCAAGGCTGGCTACGGCGGCATCAAGTGCGTCGAGTCCGGTGGCCCCGAGCCCGGCGTCGGTTGCGCCGGTCGCGGCGTCATCACGGCCATCAACTTCCTCGAGGAGGAAGGCGCCTACGAGGACGACCTCGACTTCGTCTTCTACGACGTCCTCGGCGACGTGGTCTGCGGTGGTTTCGCCATGCCGATTCGCGAGAACAAGGCTCAGGAAATCTACATCGTCGTTTCT----------------------------------------------------------------------------------------
>000001451|size:526
CAGAACACAAGAATGCGTCGCCATCGATCCGGTGTAAACAACATGGAAAATCAATTTGTTCACCGATATTTCAACCATACGGACCATATCATCCTTTCTATGAAAATAAGGATTTTGGAAAAATTACACCACCCCACTAACAATCCTTACCTTTGTTCAAATTTCCGTTAACAGGGAGAAGAATACTGGATACAACAACTTGGATCCACAATTCCGTATGGTTGCAATGACAATATCAAAAGTATAGGTAACCTTTTAAAGCCAAATTGCAGTTCGTTGAATATGATGACTATTTTCAACACGAAAATCGCCAAAAACAAAGTTCTGGCCATCGTCACTATACAGCGCCAAATTTATATGATG-----------------------------------------------------
>000000180|size:283
TCGCATCGTCGTAGATAAGCATGTACAGCCCACCATTCATATCGGGCAGAATAATCAGTTCAACTCCATTATGGATACGTTGAATAGTGGTATCGGCCTCCGAGACGCTGCGAATTATCCACAGGGTTTCCACAAGGTCAACCGCGGGTCGCCTTCTCTCCAGCACCCAGCCTTCGGCTCCTCCATTTTTAACAAGCCGGACGGTTTTCGGGTTCTCGCTGCTGTCTTCTGCGAACACCTTATATCTTCCCGAGATTTTTGTTTTTGATGATTGCTCCAGGAGCAAAAGTGTTAATTGGTTCTGTTCTGCGGTCCAGTTTTTGCCTGTGGCGTGTTCCAGGTTAATGAGCAGCAGGCTTCCGTCTTT-------------------------------------------------
>000004941|size:522
AATAAAAGCAGCAATATTTTGGCCAAGTCAGAATCGTAAGTGAGCAGTGAGATACTCTAACATTTCAGGTATGTAGCACTTACGCCAGTCTTTGTTTATGAACTATTTCATTGTCAGCATCAGCAATTAGTAGAAGACAGTAATGATATCCTGTTGCTTTAGTGCTGTTATCTTGTCGCTTGATATAGTTCACCATTGTGACTGATACTTGCAGTTCAGCTCTGGTTAAGCCATAGTTAGATTTCTGCCAAAGAAAAGGCGTGGTGGTGAGATGATGGTGAGATGATGTATGGTGAGATGGTAGATGATGATGAGATAGTGTATGGTGAGATGATGGTGAGATGGTGCAT------------------------------------------------------------------
>000001602|size:511
TTCGACCCGACTCATTCTCAACGCCAAGGCTCAGGACACCGTCCTCTCCCTTGCCGCCGCCGAAGGTTCGGTGGAAGACCTCGAGATCGAGGATGTCCTGAAGGTAGGGTATAAGGGCATCAAGTGCGTTGAGTCCGGTGGCCCGGAGCCCGGCGTCGGTTGCGCCGGACGCGGCGTCATCACCTCCATCAACTTCCTCGAAGAGAACGGGGCCTACGACGACGTGGACTACGTCTCCTATGACGTTCTCGGCGACGTGGTGTGTGGCGGCTTCGCCATGCCCATCCGCGAGAACAAGGCCCAAGAGATCTACATCGTCATGTCC-------------------------------------------------------------------------------------------
>000003096|size:508
GGTCAATGGAAAGCTAATACGGTAGGCGTACGACCGAATTTTCGAAACTTTTGAAGATTTTTTTTTTATAAAGATTGGCAACGTGACCATTAGTGGCCAAGATGTATTTGCCATTTAGCCTACTAGGTCAGGAAAGTCACTGATATTTCAGTCAGCGTCAATAGTTTGTTGATATCGTAAAACCTAACTCGAAATCAATCACAAGTGCGATTTCGCCTTTGATTTCTTTCATGGAAGATGATCAGATGCGGTTTCTCACGTCAGTTTGAATCACGGCAGAGTTTTGCGACGATTTCTAGAACGACGAAGACGCTAAAAAGCGAATTGAACCTGGTGAATGTGACACTGTTTATTTACGTTAATATAGTTTGTGTCTT---------------------------------------
>000001895|size:504
TTGGGGCCCGGATCTTCCAGGATTGAAATTTTGGGTGAATTGTGAGTTTGGTAATGCCTCCAAACACCGTTCAGGTGAAAGAAATCATTTAATCAAACATTCCTGACAGCGACATCATCACAACGTCATAGCACACAAAATGCATAGCATATCAGCAATGAAAACCATTCTTTCCTACATTGCCCCATGATCTTTCAAAGCTTAAAATGCATTAAAAGGCTTGGTTTACTGGTTTAAGGGTTGCAAGTCCTGGACTGTCCCCCAAAACCACGAGGATAACCATTATTTCATATTTTATTTCAACCCTCACTAACCCTCATACATTCTGGAATGGAGGCGCTGCTGGGCTGTGTGGTGCTCCTAAGCCTCTCAAGTAATGTGAGCACTTTCCAGGAGG-------------------
>000000736|size:496
TATGGACAGGCTTGCAAGTGGTCTCGAAAACCACCCCCATGTGGCGATCCTGTCGGACGAGATTTATGACCAGATGCTCTATGACGGCGAGGAGCATGTCACCATGCTCTCCTACCCCGCGCTCCGCGACCGGGTGATCCTCCTGAACGGCTGGTCCAAGACCTACGCCATGACCGGTTGGCGCCTCGGCTACTCGGTCTGGCCCGAGCCGCTTTATGACAAGGTCCGGAAGCTCGCCGTCAATGCCTGGTCATGCGTCAACGCGCCCGCGCAATTCGCCGCCCTCGAAGCCCTCACCGGCCCTCAGGATGCGGTC----------------------------------------------------------------------------------------------------
>000001107|size:501
AGGGGATGCCTGAGTACGAGCGATGTTGGCCCCGCTGTTGGACAGGATGTGACCATTGCCATTCCACAACCATTGTCAAAACAGGACATGGTTTGTTCCGATGTGCCCATGGAAAGGTCGCAAGTTAGTAATAAATTACGTGACTTTTATTTTCCAGGCTTTATTGGTTGAAACTCGTGTTATAGGGTTGATAGACACTGGTGCTGTTCGTTCTATTATTTCCTAGAAGGTTTTTAATTCTTTACCTACCAGTGTCAAGTTCAGTTTAAGTTCAACAAATTCTACGATTACTCTAGCTTATGGTCAGCAAACAAAAACACATGGTCTGGGAGATGCTGTTGTGTGCCTGGGTACTAAAGAGTTTCAAATGCATGTAATTGTGGCCGAG----------------------------
>000001258|size:516
CTCTACCCGTCTTATTCTTCATTCCAAAGCACAGAACACAATCATGGAAATGGCTGCAGAAGCCGGCACCGTGGAAGACCTTGAGCTGGAAGACGTGCTCAAAGTGGGCTACGGCGATATCAAGTGTGTGGAATCAGGCGGCCCTGAGCCTGGCGTCGGTTGCGCCGGCCGTGGCGTTATCACAGCCATCAACTTCCTCGAAGAAGAAGGCGCATACACAGACGACCTCGACTTCGTTTTCTACGACGTTCTGGGCGACGTGGTCTGCGGCGGTTTCGCGATGCCAATTCGTGAAAACAAAGCGCAGGAAATCTACATCGTCTGCTCT----------------------------------------------------------------------------------------
>000003295|size:506
AGACGGAGTGAAGGCACACCGACCCAAAGACTCAGGACAGACATCACAAGCTAAGTCTCATTTTCTTGAGCACGATCCAGAATCGTTTGAATAGAACAAATACAACAAAGGAATACAACAAAATATGAATTGACAGCTTTGACTTCGCATTTAGGGAAGTCTGATCATAGCCCAAAAAGTGTCAAATGCATTCAAATGAAACAAAAAGCCAAGGAGCACTTAAATTAGAGACGACCGGACAAGGCTCAAAGTGAATGCTTGCCAATCTGTAGGTTGCATGTTTTGTTGAGCACAATACCTTTTGGCTGAGCCGCAGTGGGGGTTTGCTGTTTCTGTAGGATGGCTCAGAGTTAACAA-----------------------------------------------------------
>000003198|size:506
TTATTTTACTAGATTGCATTGAAATCTATAAGAAAATACTAAAATTTGCTTAATACCCGGTTTTCCTGCAAAACTTGGTTAGAGGGTGAAAAGGGTCAATTATTGCTCAACTCACGCTGAAAGCACGGTTTTGCAAAATTTATCTGCAAAGAAGCCAAAAGAAATCTTTTTGACTACATTGATGCGAAACTAAGAGAAAACGCCAAAATTTGGTTGGGACCCGATCTTTCCTGCAAAATTTGGCCAGAGAGTGATATGTGCCAAATTTTGCTCAGCTGTGGCTCAAACCACGGTTTTACGATAAAGTATCTACGAAAAAGCTAAATCCAACTGTTTTCATTACATTGTATTAAAATCTATAAGAAAACACTAAAATTTGGATGAAACACGATGTTTCC------------------
>000005845|size:504
GAACGCTGATGATTCTATACTAATCACGCCCGACAAATCTGTCCGCATTTCCAAGTTCGAATCCGACAAACTACTCTCGCCCAATCCAAAAAAAGAAACTATCAAAGTGATGATTGATGCTGGACACGGCGGACGAGATCCGGGGTCCATATCGAAAAACAAAAAAAACTATGAAAAAGACATCACTCTTTCCATTGCAAAAAAAATCAAACGTGTGATGGACAAAGATCCAGCGTTTAAAGCTTTTCTCACCAGAAATGACGACACTGCCTATTCCTTACCCAAACGAGTGCAACTAGCTCATGACAAATCTGCCGATATGTTTCTTTCTATTCATGCCGACTCATTCGGGA---------------------------------------------------------------
>000002641|size:484
GGAGCAGAAGGTAAATGGTTTCAAAAAAGGGTTTAATTCCTTTGGTTTAGTCCACTGTGAATCAGAGCTCAATTGTTTATTCTGTTTTCTGTGTTTACTTTATACAGACAGTAAACATCACAAATCATACAAAGGGAAAAATCACGTGCATGTGGATGAAAGGTGAAAACTTGTACTTTTTACGTCATTAACAATTGTTGTTTGCCCATCTCTAGTTTGAGACCTATAATTTAAATTGTGAAGGTGTGGTCTGATCGTCCGGGTGAGTGTAGTCCTGAGAAGGACTGTTGTCGGTGGCAGTGACTGACGTTTCAACAACCTGTGCGGAAGTCATCATCAGAGTCAAGTGAATGATTGTTGTCAGTAGAATGTTTTTATTCCAGTTCG-----------------------------
>000002706|size:501
CCCCCAAAATGAGTAGATCCGAAACTATCAGTACTATCAAGACTATCAATGCTATCAAAATTTCTTCTGATCGAGACACCTCTGGATTTTCGAGTTTTTGGTGCCATGAGGAAGTGTCTTTTTAGGGACGACTTGAAAGTGCTGCTGCACGGTGATTCCACCACCCATGGACTCTTACAAGAAGCTCAAGGCATGTGGAGAGAGGCGTGGAAGGCTTACCTATTTCATGGGATTTTACTGGAAAAATTGGAGATTTGACAAAAAAATGGATCAAAATTGAATAACTGAACAACCATGGGATACATCT-------------------------------------------------------------------------------------------------------------
>000002697|size:209
CCCCCCAAAATGAGTAGATCCGAAACTATCAGTACTATCAAGACTATCAATGCTATCAAAATTTCTTCTGATCGAGACACCTCTGGATTTTCGAGTTTTGGGTGCCATGAGGAAGTGTCTTTTTAGGGACGACTTGAAAGTGCTGCTGCACGGTGATTCCACCACCCATGGACTCTTACAAGAAGCTCAAGGCATGTGGAGCGAGGCGTGGAAGGCTTACCTATTTCATGGGATTTTACTGGAAAAATTGGAGATTTGACAAAAAAAATGGATCAAAATTGAATAACTGAACAACCATGGGATACATCT-----------------------------------------------------------------------------------------------------------
>000000143|size:232
GCAGTGCCTACTACTGTGAAAGTACTATTATTCGTGGGGTACCAATTTTCGTGGATTTCGTGGTTGACTTAAACCACGAAATTTGATACCCAACGAAATGCAAGTTTTCCGTTGATTCGTACTGTGGAAAGACCCAAACCACGAATTTAAGAACCCACGAACTAATAACTTGTCTGCAATCCACGAAAATTGGCATCCACGATTAAAAGTACTTTCACAGTATGTCCAGAGAGGGCCAGACATCCAGCCAGGCATGCACTGGACAAACATTTACCATGGTACTGCAGCCCGCAGACTGCATGCTGGGTTTGTAAGAAGCAGGAAACACCTTCCTCACGGTTGCAGTTTCATGCAAAAGAACACCATAGGCCAGAAGAGCGTTATCTC-----------------------------
>000006148|size:494
AATAAAAGCAGCAATATTTTGGCCAAATCAGAATCGTAAGTGAGCAGTGAGATACTCTAACATTTCAGGTATGTAGTACTTACGCCAGTCTTTGTTTATGAACTATTTTATTGTCAGCATCAGCAATTAGTAGAAGACAGTAATGATATCCTGTTGCTTTAGTGCTGTTATCTTGTCGCTTGATATAGTTCACCATTGTGACTGATACTTGCAGTTCAGCTCTGGTTAAGCCATAGTTAGATTTCTGCCAAAGAAAAGGCGTGGTGGTGAGATGATGGTGAGATGATGTATGGTGAGATGGTAGATGATGATGAGATAGTGTATGGTGAGATGATGGTGAGATGGTGCAT------------------------------------------------------------------
>000003636|size:462
CAAACAGGGTGGAAATTAGTCATGATTCACTTGACTCGCTTGTCAAAACTGCTTAGCTAGAAAAAGCCGTCCTAGTTCCAATTTGTTGAATAACTTGCTCTGGTCTAAACACCATGATTTCATAAATATTAGATTTATCTGAGTATTCAAGAGAAGTAAAGAAGTCATGGCTCTCCCGTGCTACGTAAAACGGTAGGCGAAGAATAACGATAATTTTGAGCATGTGCCTTTGATTAGAATTTCATAAGATTAAGAATGACAATACCCGAGTTAGCGATCTTTGAAAATATGTAAAGGTTACTTT----------------------------------------------------------------------------------------------------------------
>000002265|size:454
CTCGACAAAGAATCTAATGAAGGGCAAGCGTATCCCAACTGTGTTGGAGCAGATCAAAGATAAGGGCGATGATCTTCAACTATCAGACGTAGTTTTCGAGGGTTTTGCAGGGGTATTGTGTGTAGAGTCGGGAGGTCCAACACCCGGAATTGGTTGTGCTGGGCGTGGTATCATTTCGGCATTTGAGAGATTGGCGGAGCTAAAAGCATTTGAGACTTTCAAGCCCGATATTGTGATATATGATGTGTTGGGCGATGTTGTGTGCGGTGGTTTTGCGATGCCCATACGTGATGGATATGCACGAGAGGTATTCATTGTGTCGTCG-------------------------------------------------------------------------------------------
>000000306|size:315
GCTATCTACACTGCAGCTCTGAGAACAACTTTATTGCTGCACTTACCTGGTGCGTAACTATAAGGGAACGAAGGATGAAGGGCAACTACAGGATCATGTACATCAATTTCATTATCTGCGTCATCAGCTTCTGTAATAATGTCTGGACGGTAAATCTGCTCCAAGTCTCCCACGCTGTCTTCGACATAGTAACTACCGTCTCCACAGTCTTGGCGAATGGTGCCTAACGAGAGAGGAGGACAATCATGCGATCATCGAACCCGACCAAATAATACAGCACCAACTGCTCGCTTCAACGGAAGCCTCTGCGTTTGTCAATCTTTCTGCGTCTTTTGCGTCTGTTTGTGTTCCTGCCTCCCTGCCCGCCTGTTTGTCTATAATTTTTTTTTGCTA-----------------------
>000006133|size:489
CTTTAGAGGCAGAGTTACTTGTCTGCAAATTTATGGAATTGCTCTGACTGCCAACCAGATACAGGCTATAAAGACCAAATGTACTGCCGGGGAACGTAAGTCATGTTATGTAATTCAGAAATATTTAGCAGGTAACTTGTCTTTTTTTACTGATGCTATGCTTTACAAATATTTCAGAGAAAGATCCCTGCCTTGCCAGTCCTTGCAAAAATGGAGGGAGCTGCATTGTGGACACTAAAGATAAAACCGGCTATCGATGTCGCTGTAAACCAGGGTACCGTGGGCATCGATGTGATGGTAACAACCTGACGCTTGAATTTCTTTATTTTCATTTGATCCACGTGGACCACACTCA-------------------------------------------------------------
>000005877|size:437
GGCCAATTCGAGGTAAAACCCATCTTGGAAGGGACAAGGAGAGGACCGGACTGGTTCTTACAGGCAAGGAGGATGCTGGATTGAGATGCAGTACGAAGAATAGACCACCATGAGCGTCGGGGTAAAATATCTGGAACGACAATGGTAAAGGGTACACCGATGGAACGGAGGTACCGAAGGACTCTGGGTATCAAGACGATAGGTGGGAAAACATAGGGATTGGAAAAAATTTCTTCGGGATATTGCGAAGGACACTGGGCAAAAATATTGACCCCGAGACAGCCAGGCGTTGGAAACGGTGAAATAAACGGCAGC-----------------------------------------------------------------------------------------------------
>000003429|size:203
CTCCACACGTCTCATCCTGAACTCCAAAGCGCAGGACACCGTGCTGCACATGGCGGCCGAGATGGGCTCGGTTGAGGACCTCGAACTCGAAGACGTGTTGAAGATCGGCTACCAGGACATCAAATGCGTTGAGTCCGGTGGTCCTGAGCCGGGCGTTGGCTGTGCCGGTCGCGGCGTGATCACCGCCATCAACTTCCTGGAAGAAAACGGCGCCTATGACGATGTCGACTACGTGTCCTACGACGTGTTGGGCGACGTTGTGTGCGGCGGCTTCGCCATGCCGATCCGGGAAAACAAGGCCCAGGAAATCTACATCGTGATGTCG-------------------------------------------------------------------------------------------
>000002812|size:488
GCAAATGATGCTAATTACTGACCGCACAGCATCTTTTGTCTCCAGCGAGCACGGACGCTTGGCAAACCTCTCCCGCCATCCCTAGAAGATGAGTTCCGCTCTCGGCTGGCCCAAGTGAGGCACACCCTGCAGTCCGTGCTCGGTGATGTCCAGGGCATCAACCGCTACCGCTACGCTTTTCACGGCCTAGAGGAGTACGTGGAGGCTGCGTCGCTATATCACTACATCTGCCACCAGACGCTGATCAGTCCTGGGCAGGTCGTCGAGCTCCTGGGCTTGAAAGAAGGCCTGGAGCTGACGGACCAGGAGTACCTGGGTGGGGTGCTCGACTTGTCT--------------------------------------------------------------------------------
>000001250|size:489
CTCGACCCGCCTGCTGCTCGGCGGCCTGGCTCAGAAGACCGTGCTCGACACCCTGCGCGAAGAGGGTGAAGACGTGGAACTCGATGATGTAATCAAAGATGGTTACGGCGGAAGCCGCTGCGTTGAGTCCGGCGGCCCCGAACCGGGTGTTGGCTGCGCCGGCCGCGGAATCATCACCTCTGTCAACCTGCTCGAGCAGCTGGGCGCCTACGAAGAAGAACAGCAGCTCGACTACGTGTTCTACGACGTACTCGGCGATGTGGTCTGCGGTGGATTCGCCATGCCGATCCGCGAAGGCAAGGCGCAGGAAATCTACATCGTCGTCTCC----------------------------------------------------------------------------------------
>000000070|size:382
TGCGTTCTGATGATTTCGATCTGATGTGCCCCACAGTCAACAATTGGCACTTTTTTAAAGATCACTCGCACCAGTTCGATCAGTATCGCTTAACGCTCTGCCTGGCCGGCTTTTCTGTCATGAATGGGTCAGAAACTGGGTGCGGAGCTGGCACAACGGAATCCTCGTGCACTTTAAAGCACTCAACACCAGCGCCATGAACTCACGCCCATTCTGACTCCTGGTAGTGACATACTCGAGGAATACGTGTCACAAACGTCACAAAGTCTAGATTCTTCACTGTACTGCAAACCCGACATAGCCGTCGTGGCTGGGCTTGACACGTGAAGGAGCTAGCGACTATACTCCGGCAATCTTTGACTGAGGTACAGAGGTATGAAGCTTCAAACAAATAGGTTCGAAAT------------
>000002813|size:482
CTCGACCCGCCTCTTGTTGGGCGGCCTGGCTCAGCGCTCGGTGCTCGACACGCTTCGCGAAGAAGGCGAGGACGTCGAACTCGAAGACATCCGCAGCGGCGGCTTCTGCGAAAGCCTCTGTGTGGAATCCGGCGGACCCGAGCCAGGCGTTGGTTGCGCCGGTCGCGGGATCATTACATCAATCAACATGCTCGAGCAGCTGGGCGCCTATGAGGAAGAACAGGAGCTCGACTACGTCTTCTACGATGTGCTGGGCGACGTGGTTTGCGGCGGCTTCGCGATGCCGATCCGCGAAGGCAAGGCCGAGGAAATCTACATTGTCTGCTCC----------------------------------------------------------------------------------------
>000005733|size:485
CTCAACGAAGAATCTGATGAAGGGAAAACGCATCCCTACAGTATTAGAGCAGATAAAAGAAAAGGGTGATGCTCTTCAACTCTCGGACGTTGTATTCGAGGGCTTTGCTGGGGTGCTGTGTGTCGAATCGGGAGGTCCAACACCCGGAATTGGTTGTGCTGGACGTGGTATCATCTCTGCATTTGAGAGATTGGCGGAGCTCAAAGCGTTTGAGTCTTTCAAGCCCGATATTGTGATATATGATGTGTTGGGAGATGTTGTGTGCGGAGGCTTTGCGATGCCTATACGTGATGGATATGCACGAGAGGTATTTATCGTGTCGTCG-------------------------------------------------------------------------------------------
>000002108|size:473
CTCGACTCGTCTCATCCTTCACGCCAAGGCGCAGAACACCATCATGCACCTGGCCGCAGAGGCTGGCAGCGTTGAGGATCTAGAACTCGAAGAGGTTCTCAAGACTGGATACGGCGACATCAAGTGCGTCGAGTCTGGTGGTCCAGAACCAGGTGTTGGCTGCGCGGGTCGAGGTGTCATCACCGCGATCAACTTCCTTGAAGAGGAAGGCGCCTATGAGGACGACCTCGACTTTGTCTTCTACGACGTTCTCGGTGACGTGGTCTGCGGTGGCTTTGCCATGCCGATTCGAGAAAACAAGGCTCAGGAGATCTATATCGTTGTCTCC----------------------------------------------------------------------------------------
>000000913|size:357
AACGTTGCCGGAGTGACCGACCCATCAGCCTTCTTTTTCGCCGGGGTTTCCTCTCCGCTAGTGACGTCCCACCGACCTCGTCGTTTCGGAGCGGTCTTGACCGCGGAACCGTTTTGGCCTTCGACAGTTTTAAGAGAACCGTCTTTAGCCTTTTCCCTCATTTGTTTCTGCAGATCGGCTTCGGCCTTTTTCAACTCTTGCTCTCTCATAATCTGTGAGAAACCTCTGGACCCGATGTCGGGCGTGGCTCCCCCGTTGGCGAACGGGTCCATTCTTACG-----------------------------------------------------------------------------------------------------------------------------------------
>000000887|size:338
ACATTTGGCGGGAGTTTGGACATGATCACGGGTATTAGCAGACTCCCGTATTGACTGGGGTCAACTCCGAGCGCCTGTAAACCTCGGACGTTTATGCTAATTTTATGGTAAACAGATCGAAGTTGAGATGCTCTTTCGCTTTTGCAAGGTTGTATTTTGAGAAGCGCATCCATATGCGTGGAAATAATGTGTTGCGTCTTGCCGAAACGCTTATGCAAAATATCGATGGCAGCCTGATAGTTCGCGTCTGAAAGTGTTAAACCTTGAATAGCGCGTAGTGCTTGACCCTCCAACAGGGA---------------------------------------------------------------------------------------------------------------------
>000005947|size:467
TCACGTCATGGCGGTGCACGTGCCACGTGCACTTAATAGCACGTCACGAACGGACAGGATTAAATCTTTTTCCGAGAATTCATAAAAACATCGTTCATTGGTAACAAATGAATTGCTGCAATTTATATATGAAGTTCATATATTTTTTTTTTGAACTGCGGTATTAGATACGTATGATGCACGATCCTCGCAGTAGAGAACGCTAGTTATGCAATGAATTGCTTTTCACAAATCTGAATTTCAGAGCTCTCGCGTGAACGAAGATATCAACGTTTAGTATTAAGTGGCGTCTCTTTCCTTCAACCTTTAGGGATATGCTAAAGATGGGCAAAAGCAAACCTTGGCCGGAAGCTCTCAAAAAGCTGACCGGAAGTGAAA--------------------------------------
>000002635|size:431
ACCGGGGAACTGTTTCATCACTGGCGGGATCCGGACCCTCATTCGCTCGGCGGCAGCGCGCCGGAGTTCCTGCGGCGCCTGCACGGCCCCACCTGCATTCATCTGACCGGCAACGACGGCAGCCGTTGCCGCGCCGTCGCGACGCTGATGCACGGCAACGAGCCGGGCGGTTTTTGCGCGCTTTACGAATTGCTGCGGCTCGGCCTGCGCCCGGCGGTGAACATGATCTGTTTCGTTCCCTCGGTCGACGCGGCCAAGCAGGCGCCGGGCTTCGTCTATCGCATGCTGCCCCACAGCAAGGATCTGAACCGCTGTTTCACACCTCCCCACGGGGATACCGAAGTGGATCGTCTCGCG-----------------------------------------------------------
>000004639|size:467
GAGGGTGATTGGTGAAGCGTAACTCTTCGCCAACTGAATGAAATCTGTCATAAGCGACGCCTTGATATCAGCATCATCTTGGGAAGTCTGCACCAAGAAACAAAAATAAAAGTGGTTCCTTAGAAGTGTAAGGATTGAATCTTGTGGCGAGTATCTTGCATGATGTAACCATACATAACCTGCTAAGAAACTCGTCTCTTCTCTCGCTAGACAGTATAGCAGGAAAGAAACATGTTTCCTTTCGATTGAAGAAATACTGAAAACAGTATGAAGAATGAAGACTTCTCGGTTCTCATTTCTGGCGCATGCAATCTTTCTTACAGGATGTGTCCAGACAATCTGTGCGATCGCATTAAAGAGGCAAATTGTGTG--------------------------------------------
>000005297|size:442
GAGAAGAAGACACAAACGTATGGACAGACAAATGGATCAACAAAGATAGACGTCCAGCCACACAGTCACAATGATGTGTAAGAAACTGGATTATACAGGTCATTTAAGACGTGGGTGGGGCCAGGAGGGAAAAGATGAGGGTCTTGTTTGTGACCTTAACACAAACCCTGTAAAACTAGAGAGTCTTACTCTAGCACACGTCTCTAGGAGAGTTGATAGGAAGGTCGCAACAAGAAAATTAAAATTTTGTTAAAAAGAAATGAAGACAAGCTAGGGATCTTAATG-----------------------------------------------------------------------------------------------------------------------------------
>000004945|size:457
CTCAACCAAAAATTTAATGAGTGGCAAGAGGATACCTACAGTATTGGAGCAGATTAAGGATAAGGGGGATAAACTCGCATTGAGAGACGTAGTGTTCAAGGGTTATGCTGGCGTCTTGTGTGTTGAGTCAGGAGGACCTACACCTGGTATTGGCTGTGCAGGGAGAGGGATCATTTCAGCCTTTGAGAGGCTGGCGGAGCTACAAGCATTTGAAACCTATAAACCTGATATTGTGATATATGACGTATTGGGCGATGTTGTATGCGGAGGCTTTGCAATGCCAATTCGTGATGGATATGCCAAGGAGGTATTTATCGTATCTTCG-------------------------------------------------------------------------------------------
>000003784|size:463
AACAGCGGGCGCATTCCTCAAAATTGTTTTATGTCTTCATCACAATACAAGAATCTTTGAGATTTGTATTTCCTTACTCCAATGGAAACTGTGTTTATTTGTGGCGGTAAATTTGAGATCGAAGTAGGTGGTTCGCACGTTACCTAATGCCACCATGCTGGTGGAAGTCAACAATAGATATCTCATTAGCTCCTTTTGTTCGTCTACCAGCATATAAATTTGACCCGCACACGTCAACTGTGAGTGACAAATGAGCCTAAGCCTTCCCAGGGAAGACTTCCTTATATAGCGCGCCTTCGTGTTTAAGCAACTTGCAGTTTCTCAGTTTAG--------------------------------------------------------------------------------------
>000005723|size:435
CTCGACAAAGAACCTTATGAAGGGCAAGCGTATCCCAACTGTGTTGGAGCAGATCAAAGAAAAGGGCGATGATCTTCAACTCTCGGACGTAGTGTTCGAGGGTTTTGCAGGGGTGCTGTGCGTTGAGTCGGGAGGTCCAACACCCGGAATTGGTTGTGCAGGACGTGGTATCATCTCGGCATTTGAGAGATTGGCGGAGCTAAAAGCATTTGAGACTTTCAAGCCCGATATTGTGATATATGATGTGTTGGGCGATGTTGTGTGCGGTGGTTTTGCGATGCCAATACGTGATGGATATGCACGAGAGGTATTCATTGTTTCGTCG-------------------------------------------------------------------------------------------
>000001943|size:458
CTCGACAAAGAATCTAATGAAGGGCAAACGTATTCCAACAGTATTGGAGCAGATCAAAGAGAAGGGCGATGCTCTTCAATTATCGGATGTAGTTTTCGAGGGTTTTGCAGGGGTGTTATGTGTAGAATCGGGAGGTCCAACACCTGGTATTGGTTGTGCTGGGCGAGGTATCATCTCGGCATTTGAGAGATTGGCGGAGCTCAAAGCATTTGAGACTTTCAAGCCCGATATTGTGATATATGATGTTTTGGGAGATGTTGTTTGCGGAGGATTCGCAATGCCCATACGTGATGGTTACGCACGCGAAGTTTTTATCGTATCGTCT-------------------------------------------------------------------------------------------
>000000806|size:407
ACGAGCCCCGGTTTTCAGATGTCCTTTGCCGCCACCACGGCGCTCATTGCCGTCTTTCAAGCGTGGCGCAGTGTAGAGCGCGCAATTCAAGTCCCGAGATGGGTGAAACCCGCGCTTGGCGTGGTCATCTCCTCGTTCATTGCCGGTCTTGCGACGGCACCTTACGGAGCCGCGCATTTCAACCAGATGGCCCATTACGGCCTGCTGGCCAATGTGTTGTCGGTTCCGGTGATGGGGCTTTTGGTCATGCCGGGCGCGCTGATCGCGGGTCTTTTGTCCTTTGTCGGG--------------------------------------------------------------------------------------------------------------------------------
>000005644|size:459
GTGTAAGGTTTGCCAGGAAGAAGGGTCCCGAATTGTGATAAGCAGAGGAGGGAAAAATTGTAAACAGTTCACCACAACAAACCTCCGCAATCACCTCCGTAAGCATCCCAAGGAATTTCTTGCACTGTCAGCAGATGAAAAAACTAAAAGGACGCAACAAGACATGGAATCAACCGAATCAGCCACAGTAACAATGAGAAAGAAACTAAAAACTCAGATGTCCTTGCAACAAAGTATTGAAGCTGGTCGAGCGTGGGATATGAACAGTCCTCAAGCCCAACATATCACAAACCTAATC----------------------------------------------------------------------------------------------------------------------
>000006172|size:440
TGTGCTTAAAGCTCCCCTATCATGACGGGGCTAAAGGGAGGGTTTACCAATAGGGGCCCTTGTACTAGATCATTACTGGGATTTAGTAACATGCCATGTTTTTTATTATGATAAATTATTAGCTTTTAAAGATAAAGACTGAGTAACATACACGCTTACAGCTCCACCTTGCTTCGTTGTTGTAATGCTGACAGTTGTTTTGCCGAAGCTTGGAAGGGGGGGGAGGGGAGAGTTTTTATCGTTCCCCAAAAAACACAGCAACAGTCTGA---------------------------------------------------------------------------------------------------------------------------------------------------
>000002219|size:423
TCTGCCCACTCTGCTTGGGTGTGCTGGGGTTGATGGGGTTTTCACTTTTCCGCCCAGCGGGCAGAAGGAGCGCGTAACGATTGAGTGGATCGACAGGCTGTCCAAGGAATCTGATAAGGACTACTTCGCCCGAGCCCATCGTGCACAGTCGATTGGATTGGCATGCCATGGCGTACGCCTCGGATGGAAGAAGCCCATCACAGAGGCCACTCGCTTTTCCAGGGTGTGGCAGCTGAACGGTTGTCCACGTCACTGGGATATGATGCAAGCTGCTGGAGTCGTTGAGGCCAGCTTTCACGAGGTAAAGATGATCAGACAGTCGGTTCGTGGAAGTGAGAAATCCTTCCTTTTCCGTGGCGCTGCTAAGGCTGGGGCTGACTGTGATCTCCTGCCCATTGCTGCTGAGG---------
>000006158|size:445
CCATACGTTTGGGCTAAGATCTGAACGCAACGGCATCTTCATCGGAGATTCCCTCGTCACCTTCGACGGCGATGACCTCTTCGTGGATGGCACGCACTATAAGGGCACTCCCGGCCTATGGGATCTCATGGTAAAGAGACTTTCGAGGCCGAGGATCTCGACGCCTATGAAGAAATCCTGCTCCAAACCAATGCCCTCTACCAGAGCAGCGATCCCCTCTCTAAGACTCCCAAATCCAACCGAGGCTATAAGTTAACGGGCATCGTATCTCATATCTATCAGAAGGCAAAGACCGGCAGTGGGGTCGGGATCGTCTTCCTTCCTTGCGATCTCGATAGGCTCCTAGATCGATTGGAACTGTGCACTGCCGCCTATC----------------------------------------
>000003953|size:309
TGATTTTACTAAATTGCATTGAAATCTGTAAGAAAATACTAAACTTTGCTTAACACCCGGTTTTCCTGCAAAACTGGGTTATAGAGTGAGAAGGGTCAAGTCTTGTTCAACTCACCCTAAAAGCACGCTTTTGCAAAATTTCTTTGCAAAGAAGCCAAAAGCAATCTTCTTGACTACATTGCATCGAAATCTAAGAGAAAACGCCAAAATTTGGTTGAGACCCGACCTTTCCTGCAAAATTTGGCAAGAGAGTGATATGTGCCAAAGTTTGCTCAGCTGTGGCTCCAACCACGGTTTTACGATAAAGTATCTACGAACAGGCAAAATCCAACTGTTTTCATCGAATTGTATTAAAATCTATAAGAAAACACTAAAATTTGGATGAAACACGATGTTTCC-----------------
>000006123|size:443
CTTTAGAGGCAGAGTTACTTGTCTGCAAATTTATGGAATTGCTCTGACTGCCAACCAGATACAGGCTATAAAGACCAAATGTACTGCCGGGGAACGTAAGTCATGTTATCTAATTCAGAAATATTTAGCAGGTAACTTGTCTTTTTTTACTGATGCTATGCTTTACAAATATTGCAGAGAAAGATCCCTGCCTTGCCAGTCCTTGCAAAAATGGAGGGAGCTGCATTGTGGACACTAAAGATAAAACTGGCTATCGATGTCGCTGTAAACCAGGGTACCGTGGGCATCGATGTGATGGTAACAACCTGACGCTTGAATTTCTTTATTTTCATTTGATCCATGTGGACCACACTCA-------------------------------------------------------------
>000005940|size:436
CTCAACCCGTCTGATCCTGAACTCCAAAGCCCAGGACACGGTGCTCCACATGGCCGCCGAAATGGGCTCGGTCGAAGATCTTGAGCTCGAAGACGTGCTGAAGATCGGCTACCAGGACATCAAATGCGTTGAATCCGGTGGCCCCGAGCCCGGCGTTGGCTGTGCCGGCCGCGGCGTGATCACCGCCATCAACTTCCTCGAAGAGAACGGCGCATATGATGACGTCGATTACGTCTCCTATGACGTTCTGGGCGACGTTGTCTGCGGTGGCTTCGCGATGCCCATCCGCGAAAACAAAGCCCAGGAAATCTACATCGTCATGTCG-------------------------------------------------------------------------------------------
>000003297|size:432
CCTCTAAAGCTTCGTCCGTTTTCGTCACTTGCGAGACGAGAGCCACTGCAGCTGCTACTTGAAGTTGGGTGCGGCTGCCAAGGCGGTCGGTGAGCGAAGGCTGAGTGCGGCGTCGAAGGAGGTCATGGAGCAACGGCTTGGTAGTCCTCAAGCTCAGCACTCTCTCCAAAGCAAGTTGCACCGCACGCTTCTTCGGTTCCCCGCTAAGAGGTCTGTGTGCCACGTGTGGTACCCCTACCGGGCAATGATCTAGGAAGGGCACAAAACAGGTGACTGTTCTCGACTCGGCGAAGCCTTCAAGCAGGTTCCACGTCCTCAAGCTGTTCTCCGGTGCTTCGGGGTCGAGCCCATTTCGTGAGAGGAACAGGTTCCACAGAATTTGTTGCCTGTTTC-----------------------
>000005798|size:436
GAACGCTGATGATTCTATACTAATCACGCCCGACAAATCTGTCCGCATTTCCAAGTTCGAATCCGACAAACTACTCTCGACCAATCCAAAAAAAGAAACTATCAAAGTGATGATTGATGCTGGACACGGCGGACGAGATCCGGGATCCATATCGAAAAACAAAAAAAACTATGAAAAAGACATCACTCTTTCCATTGCAAAAAAAATCAAACGTGTGATGGACAAAGATCCAGCGTTTAAAGCTTTTCTCACCAGAAATGACGACACTGCCTATTCCTTACCCAAACGAGTGCAACTAGCTCATGACAAATCTGCCGATATGTTTCTTTCTATTCATGCCGACTCATTCGTGA---------------------------------------------------------------
>000004363|size:440
TCCACCCGCTTAATGCTCCACAGCAAGGCCCAAACCACAATTCTGCACCTCGCCGCCGAGCGGGGCGCGGTCGAAGACCTGGAGCTGGATGAAGTCCTGCTCACCGGCTACAAAAACGTCAAGTGCGTTGAGTCCGGTGGTCCTGAGCCCGGTGTCGGCTGTGCCGGTCGGGGCATCATCACCGCCATCAACTTCTTGGAAGAAGAAGGCGCTTACGAAGATCTCGACTTTGTCTCCTACGACGTATTAGGCGACGTAGTTTGTGGCGGTTTTGCCATGCCCATTCGGGAAGGCAAAGCCCAGGAAATCTACATCGTCGTCTCC--------------------------------------------------------------------------------------------
>000001398|size:448
CTCCACTCGCTTAATGCTGCACACTAAAGCCCAAACTACTATTCTCTCCCTTGCAGCAGAAAGAGGCTCAGTAGAAGACCTTGAACTCGAAGAAGTATTGCTTACTGGCTACAACAACGTTCGTTGTGTTGAGTCTGGTGGTCCTGAGCCCGGTGTAGGTTGTGCAGGTCGCGGTATTATCACAGCGATTAACTTCCTTGAAGAAGAAGGCGCTTACGAAGACCTAGACCTAGTATCCTATGACGTATTGGGCGACGTTGTTTGCGGTGGTTTCGCTATGCCGATCCGTGAAGGTAAAGCTCAAGAAATCTACATTGTCACTTCT-------------------------------------------------------------------------------------------
>000002660|size:443
ACTCGACCAGATTGCTGCTGGGCGGCCTGGCCCAGCGTACGGTTCTCGACACGCTGCGAGAAGAGGGTGAAGACGTGGAGTTGGAGGATGTTCGCAAGGAAGGCTACAGCGGCACGATGTGCACCGAGTCTGGCGGTCCCGAACCAGGGGTCGGCTGCGCCGGCCGCGGGATCATCACCTCGATCAATCTGCTGGAGCAGCTGGGGGCCTATGCCGACAGCGAAGATCTGGATTACGTCTTCTATGATGTCCTGGGGGATGTCGTCTGCGGCGGATTTGCCATGCCCATTCGCGAGGGCAAGGCCCAGGAAATCTACATCGTCGTTTCG---------------------------------------------------------------------------------------
>000000524|size:429
ACCCAACATGCCTCACCCTAAACCCTAAACCCTAAACCCTACACCCTAAACCCTAAACCAAGGACGATCTAAGGCACATCCCCTGGTTAAAGGGGCTTGGAGTCTCCGGGTGTTCTTGTCGGCACCAGCTGCATAGGCTGTCCTTTGCAGAGACTCGTGCCGCTGCGCGCGGTCCCGTCTTTTATGGCGAGAAATCGGGCCGTGCAGTTTTTTTTGCGTTCTAGCAGCCTCTGGCCCAAAAGGGTGGGCCTTTGCGCGACTTTTTCCGCCGCTGTGTTGATTCCACAATTCGACAGGCTGACGGCGACCTCAGTTTTCCGGGTTTAAAGCTTTTGAAGACCCTTATTCTTGTAGGAGAATGCACTCCTGAGCCGACTGCTTGCGCC------------------------------
>000004678|size:437
CCGGGCCAAGACTCACCTTGGGCTGTCGTGAAGATCATGAAGTCATGAAACAGATTCAGAAAATCTGTGTTTGCGGAATCGCTTGTGCCGAATACGTCCGAATACCGGAAACCAAACTTTACTAAACTCAATACTAAACTCAATATACAACTCAATAAGGCAACCAAAAGGCTTTTGACATGTGTGTTGGTAGAAAATCCAGAATCAGAAGAATCAGAAAGCAACAAAATTCTGTATTGTCACAAAGGCTGAGAGTCTTCTAAGCTTTGAGCCTTCAAGTGAAAGCTTGACATGTTGCGATCAGGAGTGTTGCCGGAGGCGGGTTCCTCGTTCCGACGGGTTGA------------------------------------------------------------------------
>000003100|size:438
CTCAACTCGTCTGATCCTTCACTCAAAAGCTCAAAACACCATCATGGAAATGGCGGCTGAAGCAGGAACAGTTGAAGATCTAGAACTAGAAGATGTATTAAAAATCGGTTACGGCGACACTAAGTGCGTTGAATCTGGTGGTCCAGAGCCAGGTGTTGGTTGTGCCGGTCGTGGTGTTATCACTGCAATCAACTTCTTGGAAGAAGAAGGCGCGTACGAAGACGACCTAGACTTCGTATTCTACGACGTACTTGGTGACGTTGTATGTGGTGGTTTCGCGATGCCTATTCGTGAAAACAAAGCACAAGAAATCTACATCGTTTGTTCT----------------------------------------------------------------------------------------
>000005330|size:444
TTTCACACAAACAGTATAAAATTTGAATTAGTAATAAGGTTGTGTTAATTAATCATTGTAAAAAAAACTAATTTGATTTCACAAGTGACAATCGAATCTTTCGAGTGCTCACGTAATATTTCGTCCTTCAGACAGTGATGATATCATCGCTGGAAGCATGGATCCCTTTACTCAAGAAACAAAACAGCAGGAAACCTGTTCAACAGCGTATTAATAAATCGTGATACAAAAAATATCTCTTTATAATAACTGTTATGTTAAGTTATTCCATGTGCTTGC-----------------------------------------------------------------------------------------------------------------------------------------
>000002431|size:422
TGGGTCGCCGCCGAACAATTGGCAGTCCGTTTTTGGCGGCCCCAGCTGGGAATGGGATGCGCATCGAGGTCAGTATTATTTCCACAATTTCCTGAAAGAGCAGCCTGATTTAAATCTCTATAATCCGGAAGTTCAGGACGCTTTGATTGCTGCCGGGCGGTTCTGGCTCGCGCGCGGAGTCGACGGCTTTCGATTGGATGCACTGAACTTCTCGATGCATGATCAAAGCTTGCTGGACAATCCTCCGTCGGGCGTATCGGCATTCGAGGCAACGCGTCCATTCGACATGCAGGTGCACAAGTACAACATGTCCCAGCCAGAGATTGTCGGCTTCATTGAGAGGTTCCGAGCGATGCTGGATGAATATCCGGGAACGTTCACAGTCGCCGAAGTCGGCGGGCCGAATCCGATT----
>000005869|size:441
TTCAACTCGCCTTATCCTTCACTCAAAAGCTCAAAACACCATCATGGAAATGGCTGCTGAAGCCGGTACGGTTGAAGACCTTGAGCTTGAAGATGTACTTAAAACAGGTTACGGCGATGTTCGCTGTGTTGAGTCTGGTGGTCCTGAGCCTGGTGTAGGTTGTGCAGGTCGCGGTGTGATCACAGCGATCAACTTCCTTGAAGAAGAAGGCGCTTACGAAGGTGAGTTGGACTTCGTTTTCTACGACGTACTCGGTGACGTTGTTTGTGGTGGTTTTGCGATGCCTATTCGTGAAAACAAAGCACAAGAAATCTACATCGTTGTTTCT----------------------------------------------------------------------------------------
>000005616|size:433
GTCAAACTGGCGGCGAGTATCTGCGTACTGTGTTGATCAGAACTGAGCAAGCACACTAGTAATTCCACGCCTCGTGCTGTTAGCTTCACCTGATCACTATCAATCACACGTGCCAGGACTATGATCTGAAAAGCTGCGTGGGCCTGGTAAAGTTCGTTCTCAGACCCCAAGAATTCCTCAAAAGCCTTCAGCGAGATTCCTCCAGCGTTCTTAATGGCGTACTGCTGCGAGGTGTTGTTGTAGGCGAAAGTAGCCAGCGCCATACCAGCCTTAAGGCGAACTGTTTCTTCTTTGTT------------------------------------------------------------------------------------------------------------------------
>000003336|size:405
CTCAACCCGCTTGATCCTGAACTCAAAAGCTCAGGACACGGTGCTGCACCTCGCAGCCGAAATGGGCTCCGTGGAAGATCTGGAACTCGAAGACGTCCTCAAGATCGGCTACAAAGACATCAAATGCGTTGAGTCCGGCGGCCCGGAACCGGGTGTCGGCTGCGCCGGCCGCGGCGTGATCACCGCGATCAACTTCCTGGAAGAAAACGGCGCCTACGAAGATGTCGATTACGTCTCTTACGACGTGCTCGGCGACGTGGTGTGCGGCGGGTTCGCCATGCCCATCCGCGAAAACAAAGCGCAGGAAATCTACATCGTCATGTCC-------------------------------------------------------------------------------------------
>000003995|size:436
TTCTACCAGATTGCTGCTAGGAGGTCTTGCACAGAAAACAGTGCTCGACACCCTTCGCGAAGAAGGCGAGGATGTGGAATTGGGAGATATTCTTAAATCAGGTTTTGCAAATACGTCGTGCGTAGAGTCTGGTGGGCCGGAGCCTGGAGTAGGTTGTGCCGGACGGGGTATCATCACTTCCATCAATATGCTGGAACAGCTTGGTGCGTACGAAGAAGACCGCGAGCTGGACTATTCATTCTATGATGTACTTGGTGATGTGGTCTGCGGTGGTTTCGCCATGCCTATTCGAGATGGCAAAGCACAGGAAATATACATTGTCGTCTCG----------------------------------------------------------------------------------------
>000001547|size:423
AATGTGTATCGACAGATTAATATATAACAAGACGCCCGCTAGGCTGGGCACTGGGCAGTTGTACAGGCTGGCATGGGAAGATTGTGGTATGCAAATAATCCAATCGCGCCATGATTCTAACCTGTGTGCTAACAAACGCTATTAGGATAGTTGTCAAGAAAAATTTGAATTTGTTCAACATAATTATTAAGGTGGGAATCCTGTGCACACAAAAAATTTATCAATCATTTCTTGTAAACATTATGCAACTATCAACCCTTTGCCAGGCAAGATTACCAGGAGATCTCCACTTGACAAATAAAATCATGTGCCATTAGACAGAGTAAAAGTAAGAAGTTGCTAAATGGCAACCATGCCAAGAACAAAACTAACTTCAGTACAAGCGTAC----------------------------
>000000920|size:406
GCGTCGGTAACAAGCCCGGTTTCTTTCGTTTTGTCAAAATACGCCATGACAGTTTGCTGTAACAGTTTGACTGGTTAACGCTGTTTTGACGTCTTGAAAAGCTTTGTCGTGTTGGGACATCCAACGAAATTGGACATTTTTCTTCGTGAGATTGATTCCTAACTGCTCTGTGAGGTCACTGAAATTCGGAATGAATTTCGCGCAGAAGGTAACCATGCCGAGAAAACGTCGAACTCCTTTAACTGAAGAAAGCTGTGTCGCGTTGTGACAGCATCGACGTTCTGCGGATCT-----------------------------------------------------------------------------------------------------------------------------
>000002218|size:415
CTCGACAAAGAATCTAATGAAGGGCAAGCGTATCCCAACTGTGTTGGAGCAGATCAAAGAGAAGGGCGATAATCTTCAACTATCAGACGTAGTTTTCGAGGGTTTTGCAGGGGTGCTGTGTGTTGAGTCGGGAGGTCCAACACCAGGAATTGGTTGTGCTGGGCGTGGTATCATCTCGGCATTCGAGAGATTGGCGGAGCTAAAAGCATTTGAGACCTTCAATCCCGATATTGTGATATATGATGTTTTGGGAGATGTTGTTTGTGGAGGTTTCGCAATGCCAATACGTGATGGATATGCAAGAGAGGTATTTATCGTGTCATCT-------------------------------------------------------------------------------------------
>000000238|size:353
CCTCGCAGTTCACAAATATCGCATCTGGAAATGGCACCAGGAACGGCGGAGAATCATCTCCACCTCCCTACCAAGTGAGATCAAAGATTGGCTCCCAAAAGACCGAAAATATTCCCAAAAGACATTCCCCAAATGCTCTCCCATTGGGAAAATGAAAAAATTCACCTTCTGAACAAACTTGATGGGAAAATCTGGAGGAAAGCCCTCCTCAGTGGTGATAAAAACATAAAAACCCATAGGTTTCCGGTTAAGACGTCACCTTTTTACCCATGCATTGTTTGGCATCCCCACGACGAACGGACTGAACAACGCACCAGACCTGGGCGATGGCTACAATGGGTTTCTAACTCC-----------------------------------------------------------------
>000005749|size:423
CTCGACAAAGAATCTGATGAAGGGCAAGCGTATCCCAACAGTATTAGAGCAAATCAAAGAGAAGGGCGATGCTCTTCAACTCTCGGACGTGGTGTTCGAGGGTTTTGCTGGGGTGCTGTGTGTCGAGTCGGGAGGTCCAACACCTGGTATTGGTTGCGCTGGGCGTGGTATCATATCGGCATTTGAGAGGTTGGCGGAGCTACAAGCATTTGAGACTTTCAATCCCGATATTGTGATATATGATGTGTTGGGCGATGTTGTGTGTGGCGGTTTTGCAATGCCCATACGTGATGGATATGCACGAGAGGTATTTATCGTATCGTCG-------------------------------------------------------------------------------------------
>000005384|size:431
GAAGGTAATTATACAGCACTTTTGGAGAAAGACTTTGATCAACACGACAACCAAGTCATGCAGTGTTTGTTGTCCATGAAGAAGATACATACTACGGTTCCCAAACAAATTTATATTAAAAAGGAAAAGCATTTTTTTAATAGTGCTATAAGCTTTATGGACAATGCAATAAGATTTAACAAGTACGAGATTCGACTATAGAGAAACCGCAAAACGTCTGTCATTGGCTATAGCCTACCACAGCATGTCTATATATACAAGAAAACGTTATC------------------------------------------------------------------------------------------------------------------------------------------------
>000004131|size:427
AGCTGCTTACGATGCTGTACTGAAGGCTAAGGAACTAGCGAGGTTACGAACACAGGCTTTGGATGCAAAGAGAAAAAAATTTAAACAAGGTAGGATAAAACATACCAGTACCATTGCAACCTGCTCTAACCCCTCCCCCTGCAAAAATTATAGAGAAGCTCTTTGATTTCTTTAACTTAGAGATAAAGCAAGAAAAAATGCTTTACCTAAGGGAAGTTTTGGTTCCATTGTCTCCCAGTGATAAATGGGTGTCTAAGCTGTCAATGTGGACTTTATAGTGATGCCTTTTTTCAGATCATGTCAAGGGTTTCTTAGGGAGGTAGT--------------------------------------------------------------------------------------------
>000003424|size:422
GCTATCACGAACTCGCTCGCTGAAACGGGTATAGTTTCATCCTTTGCCATCATCCCCAAGAGAAATGTCTTTTCCCTCAGGATGATTGGTAAATATAATAAAAGGGCATTAAAGTAGAACATGGGACTCAACTACCAGCAAATTTGAGTAATTATGTTAAAACGTACCTCCAATTTCATCGTTAACATTTCAGAAGAAGACGCCATTTTGTTTCACTTGTGGCTGATTGATGTCGATTTCTGAGATACTGGAGACGAATAAACTCCAGCTTCCGGTATATTCCTGTATCTCCACATCCGGTTGGCTATCAAGTATGACAACGAGGCTATAGTAGCTGGGGTTGGTTACCA------------------------------------------------------------------
>000003149|size:423
GGCCAATTCGAGGTAAAACCCATCTTGGAAGGGACAAGGAGAGGACCGGACTGGTTCTTACAGGCAAGAAGGATGCTGGATTGAGATGCAGTACGAAGAATAGACCACCATGAGCGTCGGGGTAAAATATCTGGAACGACAATGGTAAAGGGTACACCGATGGAACGGAGGTACCGAAGGACTCTGGGTATCAAGACGATAGGTGGGAAAACATATGGATTGGAAAAAATTCCTTCGGGATATTGCGAAGGATACTGGGAAAAAATATTGACCCCGAGACAGCCAGGCGTTGGAAACGGTGAAATAAACGGCAGC-----------------------------------------------------------------------------------------------------
>000000246|size:187
GCTACTGTCACGCTTCGTTTTACTTACTCTGAACGCCCAGAACAGGCTATTAACAAGGCGACTTTATCTTGCAAGTGGAAAATTATTTAGATTTATTTACAAGGTTTTAAAAAAAATCGGTGCGTTTCGTTAGTTAGTGACGTGATAAGGCCAGATGCTTGATTCATTTGTGTACATTTTTGTGTCGTATCGAGGTACAAGGAGCATTCGCGCGAGGAAAGTGACTGTCGACCTTTGCAGAACTAGCATTACGTAAAGCCGTACCCTCTCCCCGAGAAGAAATGTTTCTCCTCGGGGGGAGGGTACAGCTACACGAAGGCTAT---------------------------------------------------------------------------------------------
>000001595|size:414
CTCCACCCGCCTCATTCTCAACGCCAAGGCTCAGGACACCGTCCTCTCCCTGGCGGCTGAGGAAGGCTCGGTGGAAGACCTCGAAATCGAAGACGTGCTGAGGCTGGGATACAAAGGTATCAAGTGCGTCGAGTCGGGAGGACCTGAGCCGGGCGTGGGTTGTGCCGGCCGAGGGGTCATCACCTCCATCAACTTCCTCGAAGAGAACGGCGCCTACGACGACGTCGACTACGTGTCCTACGACGTCCTTGGCGATGTGGTGTGCGGCGGATTCGCGATGCCGATCCGCGAGAACAAGGCGCAAGAGATCTACATCGTCATGTCC-------------------------------------------------------------------------------------------
>000000897|size:281
ATTCGCACTGATGCGTTTTTTCGTTTTCCGAGCATGCCGACATACTTTTTACCAAATAATGTCGTTGCAACTCTCCTTATAGTATTTCGCCAATCCCAAAACATGTGACGTGGTCAATCCTTTCGTGCACTTTTTTGAGCTGGCAGCTCTGTCTTGGTTACTGATGGAAGCAATGTACTACTACTCCACACTCAAGCCGCTGTTCAACGAGAAAAACACTGTACCCATCGTGTTTTATTTCGCTGTGGGATGGGGTGAGTTGTTAAAATGTTTCGC--------------------------------------------------------------------------------------------------------------------------------------------
>000005296|size:417
GAGAAGAAGACACAAACGTATGGACAGACAAATGGATCAACAAAGATAGACGTCAAGCCACACAGTCACGATGATGTGTAAGAAACTGGATTATACAGGTCATTTAAGACGTGGGTGGGGCCAGGTGGGAAAAGATGAGGGTCTTGTTTGTGACCTTAACACAAACCCTGTAAAACTAGAGAGTCTTACTCTAGCACACGTCTCTAGGAGAGTTGATAGGAAGGTCGCAACAAGAAAACTAAAATTTTGTTAAAAAGAAATGAAGACAAGCTAGGGATCTTAATG-----------------------------------------------------------------------------------------------------------------------------------
>000000216|size:232
AACCCCAACGAATTGCCGTGCGCTCTACGAGCGCGCTGAGTGCCCTGCTTTCCGGCACCTGTCTGGCCATAGGCAAACATCGTGACCTCCAGGAAAAATATGATGTGATCATATGTGATCTATGGAAATGGTGAAGTATAGTGTTGCTGCAACTTCCGGTGGAGAGTGGCTTGGTATGGCTTTGGTGTTGTCCACCAAGGCAAAACGACTGTGTTCACTGTGTTCACCGGTTGAGTGAATCCGCCGAGGGCCCCACGTTGTATCCATCCAGTGCAGATTGCACCAGATCACGACAGGTATCAAAGACTTCTGCCTGGATCCAGCAATGGAACACATCCAGCAGGGATTGGAAGATTTTGCCACCCTGTACT---------------------------------------------
>000005708|size:410
AAATGAAGGGAAACGAGTCCAGCCTCCAGGATCTTAAAAGTGTTGAGGAGGAGCTTAACCACATCTGTCAGTGGGCGTGTTTCCAAAAGCAGTCTGTCATCATTTTAGGGGACCTTAATCTGGACAGATTGAGATTGGATCGTGCTGAGGGGAAACTTCTGAAAGACCTGGAAGAAGTCAATAATCTACAGTGCATGATAACTGAACCCACCCGAGTTACAGCTCACTCGGAGTCACTTTTGGACTTTATCCTAACCAACAATCCTGAACTGTTCAAGAAATGTGGGGTTTATCAGCCAGAAATGAGTGACCACCATATGGTGTTT------------------------------------------------------------------------------------------
>000004132|size:397
CTGTTGCTGCGCGAGGGAAAAGAGGCGGCCCGCGCCCGGATTGTTGAACTCAGCGAGCGGTACAATCTGGCCGTCGACCCGGATGCCATCGTGGGTGACCTGAATGTCGGGCAGCGTCAGCGGGTCGAGATCATCAAGGCCCTGAAAGGCGGCGCCAATGTCCTGATCCTGGACGAACCCACCGGCGTTCTGACCCCGCAAGAGGCCGAACAGCTGTTCGAAATCATCAAGGTTTTGAAAGAACGCGGTGTTTCGGTCCTCTTGATCACCCACAAGCTGGCCGAGATCATGGCGATCACCGACACGGTGTCCATCATGCGCCAG--------------------------------------------------------------------------------------------
>000005691|size:396
TTGGGGCCCGGATCTTCCAGGATTGAAATTTTGGGTGAATTGTGAGTTTGGTAATGCCTCCAAACACCGTTCAGGTGAAAAAAATCATTTAATCAAACATTCCTGACAGCGACATCATCACAACGTCATAGCACACAAAATGCATAGCATATCAGCAATGAAAGCCATTCTTTCCTACATTGCCCCATGATCTTTCAAAGCTTAAAATGCATTAAAAGGCTTGGTTTACTGGTTTAAGGGTTGCAAGTCCTGGACTGTCCCCCAAAACCACAAGGATAACCATTATTTCATATTTTATTTCAACCCTCACTAACCCTCATACATTCTGGAATGGAGGCGCTGCTGGGCTGTGTGGTGCTCCTAAGCCTCTCAAGTAATGTGAGCACTTTCCAGGAGG-------------------
>000003421|size:392
CTCCACCCGTCTGATCCTGAACTCCAAGGCGCAAGACACCGTGTTGCACCTGGCCGCCGAAATGGGCTCCGTCGAAGATCTGGAGCTCGAAGACGTCCTGAAAATGGGCTTCAAAGACATCAAATGCGTTGAATCCGGTGGTCCGGAGCCGGGCGTCGGATGTGCCGGCCGTGGTGTGATCACATCGATCAACTTCCTGGAAGAAAACGGTGCCTACGACGACGTGGACTACGTGTCCTACGACGTTCTCGGCGACGTGGTTTGCGGCGGCTTCGCCATGCCCATCCGCGAAAACAAAGCCCAGGAAATCTACATCGTCATGTCG-------------------------------------------------------------------------------------------
>000000846|size:311
TATTTCGCATAGACCTGTAGAAGAGTAATAAAGGTATCATCTCATTCTTTTAAGTTAAAACGACCTCGCTCTTGAGTTTAAAATACAAATAAAGTACGGTAAGTAAAAAATAAAAAGTAGGATAGATTTTTCTGAATGACTTCTGTGTTAAGGAAGACAGTGATAAAAAAAACTATAATGACAAGAACGATAGAAACTCGCAGGTAAAGTAACAGCAAACAGGCTTAAGATTTCGATAAAGACGAAGAATCGTGGCGACCACATGTTGTCGGTGAGCTATTC--------------------------------------------------------------------------------------------------------------------------------------
>000002789|size:384
AAACCCAACATGCCTCACCCTAAACCCTAAACCCTAAACCCTACACCCTAAACCCTAAACCAAGGACGATCTAAGGCACATCCCCTGGTTAAAGGGGCTTGGAGTCTCCGGGTGTTCTTGTCGGCACCAGCTGCATAGGCTGTCCTTTGCAGAGACTCGTGCCGCTGCGCGCGGTCCCGTCTTTTATGGCGAGAAATCGGGCCGTGCAGTTTTTTTTGCGTTCTAGCAGCCTCTGGCCCAAAAGGGTGGGCCTTTGCGCGACTTTTTCCGCCGCTGTGTTGATTCCACAATTCGACAGGCTGACGGCGACCTCAGTTTTCCGGGTTTAAAGCTTTTGAAGACCCTTATTCTTGTAGGAGAATGCACTCCTGAGCCGACTGCTTGCGCC----------------------------
>000000190|size:377
ACCGTGGTTTGTGGATGGTTGCAGCCTGCAGTACCTGTCTGGTTGGGGTGAAGGCACAATGGCATTATAGGCCACGATGCCCAAATACCTGGTGCGCGAGCTGGGTGAAGATGTGCTGAACTCAACTGGAAAATGGGTCAGTTGGTCAAATTGGATCTTGGATCCTCCGACATTGGTCAAAGTTGGTCTAATTTGCGAGTAAACAAACAATTCTAAACCAGTTTTGTTGGGGTGAACATCTATTTTGGTGTCAAAATAAGGAGGGTAGAGTGTTTTGGAGTCTCCAACATAGAAATTGTGTTTTCTTTAGGACCTGAAACCATCCATGGAGCCCATCAAGGCGCCTTGGGGCACCGTGAACAGCATCAACTACTGGATGTGTGCAATGCTTCCACCCGTGGTGACGCTGGTCAT--
>000004948|size:378
CTCAACCAAAAACCTAATGAGTGGCAAAAGGATTCCAACTGTATTGGAGCAGATTAAGGATAAGGGCGACAAAATCGCATTGATAGATGTTGTGTTTGAAGGTTATGCAGGGGTCTTGTGTGTTGAGTCGGGAGGACCTACACCAGGTATCGGCTGTGCAGGACGAGGTATCATCTCAGCATTTGAGAGGTTGGCAGAGCTGAAAGCCTTTGAGACCTACAAGCCTGATATTGTGATATATGATGTATTGGGTGATGTCGTGTGCGGAGGTTTCGCAATGCCAATTCGAGATGGGTATGCCAAGGAGGTATTTATCGTATCGTCG-------------------------------------------------------------------------------------------
>000000220|size:325
CTTGATGCGAGTTCATAGTTCGCGTTACAGAAGATGGCTGCGCCGATACTCATGCTGTTACTTATAGTCGAAATTCCGCCTCGACATAAGCGAGGAGCTTTTCGACGCACTCTTCGATATTGTTTGCCGCGGTATCGATGGTGAGGTCGGGATTTTTGGGAGTTTCGTAGGGGGCGGAGATTCCGGTGAATTCCTGAATTTCGCCGGAATGGGCTTTTTTATAGAGCCCTTTTGGATCCCGCTTTTCGCAAACTTCAATATCGGCATGGATGTGGATTTCCCGGAAGCTGTCGCCGATGACTTCGCGAGCGCGCGTTCTATCGGATGCGTAT------------------------------------------------------------------------------------
>000003145|size:372
GGCCAATTCGAGGTAAAACCCAACTTGGAAGGGACAAGGAGAGGACCGGACTGGTTCTTATAGGCAAGAAGGATGCTGGATTGAGATGCAGTACGAAGAATAGACCACCATGAGCGTCGGTGTAAAATATCTGGAACGACAATGGTAAAAGGTACACCGATGGAACGGAGGTACCGAAGGACTCTGGGTATCAAGACGATAGGTGGGAAAACATAGGGATTGGAAAAAATTCCTTCGGGATATTGCGAAGGACACTGGGCAAAAATATTGACCCCGAGACAGCCAGGCGTTGGAAACGGTGAAATAAACGGCAGC-----------------------------------------------------------------------------------------------------
>000000296|size:191
TATTGGGAGTTTGTGAAAGCCATTTCTAAGCCATCAATGTGTTTTCCCCGATGCATTTGGACAATGATCTCATTAACCCTTTCCTACGTGTCTTTTACTATCGGTGCTTTGAGAGGTTTGAAGTGAGCTCTGTTGTTGAGTTGCACTTTGGCCTCTTTTGTTTTTTCTGTCTTAGTCATGATGACTATTGTTGTATTGCTTCGGTGAGGTTTAAAGCAGAGTTTGTTTGAACTCTTTTAGAGCCGTGACCTCATTGCGTTACAAAGTATTTTTTGGCTGAGATGCATTCTGCAAGTAGCGTTATGACAACTTTCCAAGTACATACATACATATGTTAATACATATGTTAATCGACCA-----------------------------------------------------------
>000000383|size:394
AAGAGTACGGACCACCTCGTCGTACTCCATGAGGACGTTGGTCTTCAAGGCAAGAACTTGTCGTTGATGTTCTGAAAGACTTGCCTGCTTCAGGAGGATCCGCCCTGCAATGAGTGGATGTAGATGGGCACCCAACTGCGTCTCCATCTCCTGCTTCTGCACCTCTTTCCTCGCCAGAAAGGACGTAAACGTCTTCGACTGGCGTTTGCCTGAATACAAAAATGTATCCACTGACACCGGACCAGCTGCTTCGAGGTAGGGCTCGTACTTGGTCAACAAGGCTGTCAAGACAGCTCCATAGCCCTTCTCGGTGAGGAGCACGTCC-------------------------------------------------------------------------------------------
>000000650|size:394
AAGAAACAAGCAAACAAACAAACAAAGAAAGAAACAAAGACAAGAGAAGAGAACATTGAATTGGTTTCGAATAGATAGAAAGGAGACAGATGATGATAGAATATCATAGATGTATACACACCACCTCACAACATCAATGTCAATATGTATTCCATAGGCAAAATATACAGAGCTTTTCCGGCCGTTGACACTGCCTTTGGCAGCACCTTGGCCATGGGGAGCGGAGCTGGCAAAGCCAAGTCGGAGCCCAAACCTCCGGAGTTCGATGTTCGGCTGTCAGATTCGGTGATTGAAGGGGCCAGGA----------------------------------------------------------------------------------------------------------------
>000004098|size:381
CTCCACTCGTCTTATCCTGCACTCCAAGTGTCAGACCACTGTTATGGAAATGGCTGCCGAGATGGGCACCGTTGAAGATCTCGAGCTGGAAGATGTATTGGCAGTTGGCTACGGCGACGTTAAGTGCGTTGAGTCCGGTGGTCCTGAGCCAGGTGTTGGTTGTGCCGGTCGTGGTGTAATCACCGCTATTAACTTCCTGGAAGAGGAAGGCGCGTATGAAGACGATTTGGACTTCGTATTCTACGACGTACTGGGTGACGTTGTATGTGGTGGTTTCGCTATGCCTATTCGTGAGAACAAGGCTCAAGAAATCTACATCGTATGTTCT----------------------------------------------------------------------------------------
>000002661|size:390
GAATCGAATTTGAATCCTGAAATATTACTTAAATTATTGAAGCGAAACACACAAAACTTTTATGGTACATGAGCGCGAAGAGCTTGAAATGAAAAATCTAGTATTTTGTTATGTGTTGTATAGTCTTACTTGATATAATAGTTGATCAAAGTGATATGAATTTTTAATCAGGAGCACGAGACGCTTGAAATATAGACATATTTATGAGTAGACATGCAAACATACTTGCCGATCCCAATCGTCTCTTAAGCAATGAAATTCCAGGATCAGGTGTACTCTAGGCTCTCCTCAAACAGGATGTTGCTTACCGTGACATGTACTTGCTCACAACGGCTTCCGTGCTTCATTGCGAT---------------------------------------------------------------
>000005922|size:380
CTCCACACGTCTCATCCTGAACTCTAAAGCGCAGGACACCGTGCTGCACATGGCGGCCGAGATGGGCTCGGTCGAGGACCTCGAACTCGAAGACGTGTTGAAGATCGGCTACCAGGACATCAAATGCGTTGAGTCCGGTGGTCCTGAGCCGGGCGTTGGCTGTGCCGGTCGCGGCGTGATCACCGCCATCAACTTCCTGGAAGAAAACGGCGCCTATGACGATGTCGACTATGTCTCTTATGACGTGCTGGGCGACGTTGTGTGCGGCGGCTTCGCCATGCCGATCCGGGAAAACAAGGCCCAGGAAATCTACATCGTGATGTCG-------------------------------------------------------------------------------------------
>000003632|size:386
GCAAACAGGGTGGAAATTAGTGATGATTCACTCGACTCACTTGTCAAAACTGCTTCGCTAGAAGAAGCCGTCATAGTTTCAATTTGCTGTATAACCTACCATAGTCTAAACACCATGATTTCATAAACATTAGATTTACCTGAGTATTGAAGAGAAGTAAAGAAGTTACGGCTCTCCCGTGCTTCGTAAAACGGTAGGCGAAAAATAACGATAATTTTGAGCCTGTGCCTTTGTTAGAATTTCGTAAGATTAAGATGGACAATACCCGAGTTAACGATCTTTCAAAATATGTAAAGTTTACTTT----------------------------------------------------------------------------------------------------------------
>000002524|size:391
TATTGGGAGTTTGTGAAAGCCATTTTTAAGCCATCAATGTGTTTTCCCCGATGCGTTTGGTCAATGATCTCATTAACCCTTTCCTACGTGTTTTTTACTATCGGTGCTTTGAGAGGTTTGAAGTGAACTCTGTTGTTGAGTTGCACTTTGGCCTCTTTTGTTTTCTCTGTCTTATTCATGATGACCATGAACTCTTTTAAAGCCGTGACCTCATTGCGTTACAAAGTATTTTTTGGCTTAGATGCAGTCTGCAATTAGTCCTTTTTACAGTTACCGGCGCCATATTGAATGTGTAACCGCGCAAACATGATAGCGAGGTTAGTGTTGAGTCGCGTTGCGAGTTCTAGTGAGAGTTT------------------------------------------------------------
>000001841|size:385
TCGACCAGATTGCTGCTGGGCGGCCTGGCCCAGCGTACGGTTCTCGACACGCTGCGAGAAGAGGGTGAAGACGTGGAGTTGGAGGATGTTCGCAAGGAAGGCTACAGCGGCACGATGTGCACCGAGTCTGGCGGTCCCGAACCAGGGGTCGGCTGCGCCGGCCGCGGGATCATCACCTCGATCAATCTGCTGGAGCAGCTGGGGGCCTATGCCGACAGCGAAGATCTGGATTACGTCTTCTATGATGTCCTGGGGGATGTCGTCTGCGGCGGATTTGCCATGCCCATTCGCGAGGGCAAGGCCCAGGAAATCTACATCGTCGTTTCG-----------------------------------------------------------------------------------------
>000000225|size:203
GAAAGGACTGCACCGAATTGTCGTCAAGCGTGATCGAAAAACGCACGTGAACGGTGCGTTTCGGGTTCTTCAGGTAGTCAACCAGGCCAGCCTTCAGCGGGCCCGCCCATTCGATTGCCCGATCGAACTGCTGTTGCGCGATTTCGAGCAGGTCGTGCGATTCATCGGCGGACATGTCTCTACTCCCGTTGCTTGCCGCTCATGATCGCACCTGGGCGGGCCGTATGCCGCTACGTAGATTCGCGTACCCGAGCCGCTTTAGAGCCGGTGCCGCAGGGCGCCATGTAGTCCGCTGCGAGGGTTCGTGATAGAACGGTGGACGGTCAGCAATGA-----------------------------------------------------------------------------------
>000003033|size:373
TGCCCAGGAAATCCAACGTAGGAAAAACAATGCAAAACATCTTGCAAACCCGATCTCCGTTGATGGTTACATGATTATTGTCTCCATGTCCATCAAGTTTATTCATGTTTCTCTTGAAAGGTAATCTTCCAATCCAAAATTTCGGAGTTTCCGAAATCTCAGCAAAAAGATCAAAAAGTCTCTGGTGGGATGTCCATGGATGTCCACCCCCTCAGGACACCCCTGCCGCAGAGCTGCGCGTCCCCTCACCGCTGTCGCCTCCAGCCACGTGCACGTCACCCTTGAAGCAGCGGCTCCACGCGTTGCCGGTGGAGGCTGCACCGCTGCAGCCGTGGCTGCCAGGGCCGATGCTCGAAT-----------------------------------------------------------
>000000369|size:374
TGCAGATAGGCCATTTCGATAGGACGGAACTGACAGGACTGAATGGCGATGAACACCTCTTGGTTCAAACGCTAGATAAGGCTAGGTATATTCTCGAGATGCAGTTGATCGCTGGTTGATCGCAATTTCACTGTACAACAAGATATTTTGAGATCGTTTAATTTGATCTAAAAGCAGAAGCGTTGACATGGGTTGACAGGATATCAATGATTTCTCAGCTGTTTCTGATCGCTTTGACCCCGAGGTTGCCATGATGAAGCGGGTATTTCCTCAAGTAGAGCTCTGCGAGGTGCATTTTTGATGCACCAAAAATGCCTTTATAGT--------------------------------------------------------------------------------------------
>000003696|size:366
ATCGGGGCCCGGATCTTCCAGGATTGAAATTTTGGGTGAATTGTGAGTTTGGTAATGCCTCCAAACACCGTTCAGGTGAAAGAAATCATTTAATCAAACATTCCTGACAGCGACATCATCACAACGTCATAGCACACAAAATGCATAGCATATCAGCAATGAAAACCATTCTTTCCTACATTGCCCCATGATCTTTCAAAACTTAAAATGCATTAAAAGGCTTGGTTTACTGGTTTAAGGGTTGCAAGTCCTGGACTGTCCCCCAAAACCACGAGGATAACCATTATTTCATATTTTATTTCAACCCTCACTAACCCTCATACATTCTGGAATGGAGGCGCTGCTGGGCTGTGTGGTGCTCCTAAGCCTCTCAAGTAATGTGAGCACTTTCCAGGAGG------------------
>000003431|size:356
CTCGACCCGGCTGATCCTCAACTCGAAGGCGCAGGACACCGTGCTGCACATGGCCGCCGAGATGGGCTCGGTCGAGGATCTCGAGCTCGAGGACGTGCTCAAGATCGGCTACCAGGACATCAAATGCGTTGAATCCGGTGGCCCGGAGCCCGGCGTCGGCTGTGCCGGCCGCGGCGTCATCACCGCCATCAACTTCCTCGAGGAAAACGGCGCCTATGATGACGTCGACTACGTCTCCTACGACGTGCTCGGCGACGTTGTTTGCGGCGGCTTCGCCATGCCGATCCGCGAGAACAAAGCCCAGGAAATCTACATCGTGATGTCG-------------------------------------------------------------------------------------------
>000000769|size:375
ACCTAATGATTGGGTTCTTCATCATATCCTCGCAACTGGAAAACTCGTTTTGAGGAGTAACACACATCAAGCCCTCTGTAGCTTTTTTAGCATAACAGCAGACAATGAAGCTGTCCAATGATCTAGTTAAAAAAAAGAAATAATTGTTATATTGGAAGGATGGGCAACGTCATTATAGTTCGGATTATATTTCAAATTCACCCTCAGTTCATATGGGTGTGGGAGACTCACGAAAAGAGACGAAAAAATCTGTTCCAGTTACATTGAAGTTTTCACCCAGTGTGGGAAGAAATATGTCCTTAGCA---------------------------------------------------------------------------------------------------------------
>000000109|size:241
TGGAAGTACCTGCACTTGAAGTTCCCGCAGTGTCGTCTGCTGGGGCATTGGTCCACCTGGGTTTGTCTGAAAATAGCGTACCCCTAAATCCGTTGAATCCGTTGGTTGATCATACTTGTTCCCTTTAACTAGCGATTTGAAATGATCATGTGTTGGGTGGTAAGTCATGGTAAATCCATGTAAACCCTCCATTTTTTGGACAACCAACGACCTTGTAATCCTCTGGAAGTGGCTCGTCCATCAAGCTGGGTAGCTCCAGCAGATTCGGCTCCCGCCGCCGCGGCAGCACCGGCACAACCCAAGGCCTGTGCTCGTCCCCTCCATGGCCATTGGAGTGGCGTGGGGACCTAGCTGACAAGCAGGGGACATCATCCAGC---------------------------------------
>000000132|size:275
ATTACAACAGTGTTAATGTGCACGCACTACATTCCCTTATACCCTACTAGTTGCGATCTGACATATCCCTGAACGAGTATCCATCGTGAAAACATTTTTCTTCTGTTGTGCAACGAACTTGCAGTTTTTTCATTTCACGTTTTCATCGTGTTTTCATATGTGAAGGTTATTTGCAGTGTTTCTTGCAAAATTGCAACTTGCGTAATGTGCAAGTTAATACAATGTATTTGTTTTGCGTTTCAGTTCATTGACGGTATCAACCTCCAGTGTACAATCCTCTTTAACACGTTACGTTGCGGGTGTTGGGCTATCCAACATAATAAACGGCTATTTCTTAAGCCTTTTTATTTGTATCAAAATGTGTTATT------------------------------------------------
>000005939|size:363
TTCGACCCGCCTCATCCTCAACTCCAAGGCCCAGGACACCGTGCTGCACATGGCGGCCGAGATGGGCTCGGTCGAGGATCTCGAGCTCGAGGACGTGCTCAAGATCGGCTACCAGGACATCAAGTGCGTCGAGTCCGGTGGCCCGGAGCCCGGCGTCGGCTGTGCCGGCCGCGGCGTCATCACCGCGATCAACTTCCTCGAGGAAAACGGCGCCTATGACGATGTCGACTACGTCTCCTATGACGTGCTCGGCGACGTTGTCTGCGGCGGCTTCGCCATGCCGATCCGCGAGAACAAGGCCCAGGAAATCTACATCGTCATGTCG-------------------------------------------------------------------------------------------
>000001255|size:373
CTCCACTCGCCTGATCCTGCATTCCAAGGCTCAGAACACGATCATGGAAATGGCGGCCGAAGCGGGCACCGTGGAAGACCTGGAGCTGGAAGACGTCCTCAAGGTCGGTTACGGCGACATCAAGTGCGTCGAGTCCGGCGGCCCGGAGCCCGGTGTCGGCTGTGCCGGCCGCGGCGTTATCACCGCCATCAACTTCCTCGAAGAGGAAGGTGCCTACGAAGAAGATCTGGACTTCGTCTTCTATGACGTGCTCGGGGACGTCGTCTGCGGCGGCTTCGCCATGCCCATCCGCGAGAACAAGGCGCAGGAGATCTACATCGTCTGCTCT----------------------------------------------------------------------------------------
>000000054|size:232
GGCGACCGCTGCGGCGACCGCTGCCAATCCTGATTTGAGTGGAACAAAGACCAAAACAAAAGGCAGTTTTTTGGATGGACCATGATGATTCACGAGTAATTCACCCAACATCATTTGGGTATGGGTCAAAATTAGGTACCCCAATAATTGGATGGTTAATACTAAACTAGACATTCACATCTGTGGTCCCACATCGGTCTTCCATTTTGACCCACATCCATTTGACCCATTGTATCCATTTTCAGAGAAAGCCAGATTCTATGGCTTCTTAGGTCATGGGGGTCCCCAAGGTTTCATCCCTGTCAACAGGGGTTCACCACTGATCTGTGAGGTGAAGGAAACCACGGTGCTGCCGGTGGCTCCTGGAAAGTCACCTGGTGAGTTTT------------------------------
>000002067|size:374
GGCGCATTTGTTTCTGGGCAACAAAACAAAGGTGGGATACGGTGGGATGAGCTTCGCAGAGGGCTGGAGTCATCTGGAGATACCTGGAGATCAGCTGTTGTGATACGATGTGTTGCGGTTGCTATCTTCACCTGTTCAGGGATTGGAAGGCATCCTGGATGAGAGTGATGATGAAGACGAAGCAGAAAACATCACGGAGGTGGATGCAACCAGATCAGATCATTTGCAGATCATTTGCTGTCTGTCAACGTTGCTATGAGGCTGTGACTGGCATTGTTGGCGCCAAGAAGACCGGAAACAGAGTCAGAAAACTGAAGAGGGCCAAAAAAGCAGCCT--------------------------------------------------------------------------------
>000000202|size:267
GCTTGGAGGGTGGCGCGGTCCATGGCAGCACAATTGGCCAATCTTGGTCAACTAAAGAAATAGAAAAAGAAAAACTGGATCCACATGACAACATGAACACATGCCATCTGATCTGTTGGTCAATTGGGTCATTCCAGAAATAGGGGATGGACGATGAAAGAACAAAACGGATAAAATGCAAATCAGTGGAAATTTCAGGATCCAACAGATGGAGGTACGTAAACGTACCATATTTAAGGCCATATTTTGTGGGGATATTCCCTTACATAGGCCGTAAACACAGGCCTTATATATGGTAGGTACCTCCAATCAATCGGATCCTGAAGATCCCCCATTGAGCAAAGGACCCATCAAGAATGGTTCATATTTACCCGGCCTAACAGTTCGCCA--------------------------
>000003202|size:365
TAAGAAGAAACAGTTTAGACAATGCATTTTAAGAAAAACATAATAATTCATGACGAAAACACACAAAGGAAATCACTACCGCGCGCATGTCGGTAGTTTGGATGTATATCGGAAAAATAAATGACATAAATTAAGCAAACTTTTACCTCGACATTTTCTTAAAATACTGATTTATTTGAGATGCTGAAGGTTATACTATACACTCGAAATAGTGTTTCATCAGGTTTTCCAAATATAACTCAATTAAAGCGGCTCATTTGGAAATTTGATGAAACACATCACCTCGTGTATGATATATTATGTATATAATTACTGACCCGCGTCAAATTCCATTGTTCTCTGTCTGCATTATATCAACGATTTCAGGCTGTTTTAGGAAAACGGCGACGGTCCTTTTTGGTAGC------------
>000000809|size:351
AAATCTGCCTGGTCTTCAATCCACTCTGGAATAGGACCAGGACCATCCTCAAGACTCTGGTTGGGACCTTCCCGTAGACCAACTCAAAAGCCGGGCCCTCTTCCTTAACCAGCTTCCAACCACGTGCCACCAAAGGAATTGCTGGGAGCTGAACAGGTGGCAGATCAGGTTCGATCGCAACTTGCCCCCGATCAGTCAGTCCACCACGTCTATAGCCCGATCCCGAGCTCTGACCCTGAACTCTAGCTGCTTTTTCTCTTTCCAACAACCACTGCCCAAGCCCTTCCAAC------------------------------------------------------------------------------------------------------------------------------
>000000651|size:363
TAATGTGCCAAGAGGGAAAAGAGGGAAACAATGATGAATAGCATTTAACTGAAACAGGCCATGATCTGCGACGGTATCGGCGAAATAAGAGAACTATATAGACTTAAACAAAACTCACCTTTTTCGGCGTCTGCAAAGGATAATGGTCACGATTGCCAAAGCGACAAGAACGACGACAATCACCACCACTACAATTATGGTTGTTTGGGACGAAATTGAGTCCGATTGCTCTTCTGTCTTACCACAAGTAACGCAGTTTGTTGCTTCTGTGCCTGTGGTCTGATGGCTAGTTGGTGACGATTTAGG--------------------------------------------------------------------------------------------------------------
>000000244|size:209
CCGGGCCAAGACTCACCTTGGGCTGTCGTGAAGATCATGAAGTCATGAAACAGATTCAGAAAATCTGTGTTTGCGGAATCGCTTGTGCCGAATACGTCCGAATACCGGAAACCAAACTTTACTAAACTCAATATACAACTCAATAAGGCAACCAAAAGGCTTTTGACATGTGTGTTGGTAGAAAATCCAGAATCAGAAGAATCAGAAAGCAACAAAATTCTGTATTGTCACAAAGGCTGAGAGTCTTCTAAGCTTTGAGCCTTCAAGTGAAAGCTTGACATGTTGCGATCAGGAGTGTTGCCGGAGGCGGGTTCCTCGTTCCGACGGGTTGA------------------------------------------------------------------------------------
>000003954|size:337
TTCAACGCGTTTGATCCTTCACTCTAAAGCTCAAAACACAATCATGGAAATGGCTGCGGAAGCAGGTACGGTTGAAGACCTAGAGTTGGAAGACGTATTAAAAACTGGCTACGGCGACATTAAGTGCGTTGAGTCAGGTGGTCCAGAGCCAGGTGTTGGTTGTGCGGGTCGCGGAGTAATCACAGCGATTAACTTCCTTGAAGAGGAAGGTGCTTACGAAGACGACCTAGACTTCGTTTTCTACGACGTACTTGGTGACGTTGTATGTGGTGGGTTCGCTATGCCTATTCGTGAGAACAAGGCACAGGAAATCTACATCGTTGTATCT----------------------------------------------------------------------------------------
>000002809|size:359
CTCCACCCGTCTTATTCTGCACTCTAAAGCCCAGAACACCATTATGGAAATGGCAGCCGAAGCCGGCACGGTAGAGGACCTGGAACTGGAAGATGTACTGAAGACCGGTTACAGCGATATCAAGTGTGTCGAGTCAGGCGGTCCCGAGCCCGGTGTGGGTTGCGCCGGTCGCGGTGTGATTACGGCGATCAATTTTCTCGAAGAAGAGGGCGCTTATGAAGACGACCTCGACTTCGTTTTCTACGACGTGCTCGGCGATGTTGTCTGCGGCGGTTTCGCTATGCCGATTCGCGAAAACAAAGCCCAGGAAATCTATATCGTTGTCTCT----------------------------------------------------------------------------------------
>000004816|size:354
CTGCCGTATCCTCTTGACAGGCACACCAGTGGCCGGGATGAAAATTATGGCGTGGCCAGTTGAGTAAAGTTTTGTTATTTTTGTTGCTAGAGAGACTTGTCTGGAAGATTACCCTTGTATACCCTCGTACTGCCCTTGTATTCCGACTAATTGGGTTGCTTTGACATTGAAGCGCGTCCCACATTGCTTCTCACACGTGTCCTTCGGCGTTTATGCTTGAACCGAGGTGCAGAATGCTTTGCAAGACCTATGGGCCTTGATGGACTTTGCGCAGCCGGGTCTGCTGGGCAACCATGCCACCTTTACCAAGCGCTTCAACGATCCGATTGAGCCCTTGGGACGAGAGAGAGGGACTTCTTACACCGAGAG-----------------------------------------------
>000005340|size:358
TGTATGTGTAAATGCCTGTGTGAAAACATGTCTTTATGAAAGCACCTCTGTGTGAAAGTATCGGTGTACCATATGTTGGTCGTTTGCTGTTAGAATCTCTAAGCTGCGTAGTATCTGCCGCAAAATTGCTCGGTATTTGCAGCATTCTGCAGCTAGCACTGGCATGATGCAACATCAGTTCATTGCACGAGGCTCTGCCATCCGGTAATGTTTGCAGCAGTGCAGTGCAAAGCTAACATCGGCAATGCATGATAGTTGCAAGATATGGGATCATATCTGCAAACTGTGCT------------------------------------------------------------------------------------------------------------------------------
>000004615|size:359
ATTAATCCTCTTCTAGATCTGCAAACAACCCTAGACAGTGTTCTTTCGACACCTAACTCCGACCTACTACTCTTGGGAGACTTCAATTTGCCTGAAATAAACTGGGAAACTATCTGTGCCTCAAGGAGCTCAGACCACACTACGCTGTTATGCGAAATTATTTACGACAACTTCCTTACCCAACTAGTCAAGGACTCAACTTGAGAGGAAAGCATCTTACACCTAGTTCTTGTTTATGTGAATGCATAATTCCCTGTCCCTGGCGGGCTTCATTCGAGTGTGGTTTACAAGTTTGCATGTGCGGGCTGTAATGCCTGTTACGTC--------------------------------------------------------------------------------------------
>000000048|size:206
AGACTATCGGCCGATGGCCAATTGTGAGGAAAGCTAGCCGTTAATTGGCTCTGCCGATGTTTTGCCGATGATCGGCTCACCTCTACCTTTGCCTCTGTGTTGGGGGAACTCCTGGTGCCACCCCTGCACTGAGTACAGTATTTGGAGCAGTGGTGGTGTGGGAGCTGTTCAACAATAATTTTTCAACAGGTTTTGCCTTTACGGTTGCAAAGCATATTTTAGCAACAACCACAAAATTTCTAACAAATATCATATTCCCCACAAGCCTCCATCACTTAAAGTAGGTAAAGTAGGAGTCAAATTTTGACCATTATTTTGCACAAGCATTTTGTGAAAATAGTGTGGGCTTACAT---------------------------------------------------------------
>000005372|size:347
TGTCAAACTGGCGGCGAGTATCTGCGTACTGTGTTGATCAGAACTGAGCAGGCACACTAGTAATTCCACGCCTCGTGCTGTTAGGTTCACCTGATCACTATCAATCACACGTGCCAGGACTATGATCTGAAAAGCTGCGTGGGCCTGGTAAAGTTCGTTCTCAGACCCCAAGAATTCCTCAAAAGCCTTCAGCGAGATTCCTCCAGCGTTCTTAATGGCGTACTGCTGCGAGGTGTTGTTGTAGGCGAAAGTAGCCAGCGCCATACCAGCCTTAAGGCGAACTGTTTCTTCTTTGTT-----------------------------------------------------------------------------------------------------------------------
>000002468|size:355
TAGAGAAGGACGGAAAGTTAGAAAGCCAAAGAAACGCACTCGTTACCTTCTGTAGTACGTCAGGTGCGTTTAGAATTTAGCTTACCTATGCTGTGAGGTCGAACATGATGTGCTACCTACCATTGTCATCTTGGGCCATGTTAAAACTTCCATTGCAAATCACATAATCATCTGAAGGATTCCTCATCATAATACCATCATTGAGCTTGCTTACTAAGCTCCACAGTCGGTAAGTGGTGTTTATCGTGACTGGATGGACCTTCAAATAGTCGTTAATCCCTCCAGAGATGTTTTCCTCAACCGGATAC------------------------------------------------------------------------------------------------------------
>000002136|size:342
CCATCCGTTTGGTAGCACAGTTGTTGGGATTAATGACCTCCAGCTTTCCTGGGGTAATGTATGGTCCACTGTATTACCGCAGACTGGACATGGCAAAAACTGATGCCCTATCCCAATGTGGGGATTTTGAGGGTAACATGGCACTGACACCCCCTGTTCTGGAAGATATAAGTTGGTGGATGAACAATATTCACTTATCATGTTATGTCATTTACCATGGGGAGCCCCACGCTACCTTATACACTGATGCTTCTACAACCGGATGGGGCTGTGAATTTCAGGGAACCCCCACGGGGGGATCATGGAGCTCAATTGAGGCCCAACATCACATTAATTAC------------------------------------------------------------------------------
>000001505|size:348
AGTCTTGTAAGACAATGTCCCCAGGGGCTCTTCATGCCCTAACTTGAAATCCACTCAGCCCCTGGGTCTCCGAGGATGCTGTGTACTTAGAGAAAATAATTTACGTTCACAGTACTTCCTCCACCCAGAATTACAAATGGGTACTTTTCCCCTGCACCCAGGAGTATAAATGAGTACTGTCCCTCTCCACCCAAGAGCATAAATGAGTACTGTCCCTCTCCGTCCAGGAGCATAGATGAGTACAGTCCCTCTCCATCCAGGAGTATAAATGGGTACTGGTTAATTGTCTGGGAAACCTGAAGAAGAATCGATGTGGTTGAGGGCGG------------------------------------------------------------------------------------------
>000006194|size:331
TCACGTCATGGCAGTGCACGTGCCACGTGCACTTAATAGCACGTCACGAACGGACAGGATTAAATCTTTTTCCGAGAATTCATAAAAACATCGTTCATTGGTAACAAATGAATTGCTACAATGTATATATGAAGTTCACATATATTTTTTTTGAACTGCGGTGTTAGATACGTATGATGCACGATCCTCGCAGTAGAGAGCGCTATTTATGCAATGAATTGCTTTTCACAAATCTGAATTTTAGAGCTCTCGCGTGAACGAAGATATCAACGTTTAGTATTAAATGGCGTCTCTTTCCTTCAACCTTTAGGGATATGCTACAGATGGGCAAAAGCAAACCTTGGCCGGAAGCTCTCAAAAAGCTGACCGGAAGTGAAA--------------------------------------
>000005615|size:338
GTCAAACTGGCGGCGAGTATCTGCGTACTGTGTTGATCAGAACTGAGCAAGCACACTAGTAATTCCACGCCTCGTGCTGTTAGGTTCACCTGATCACTATCAATCACACGTGCCAGGACTATGATCTGAAAAGCTGCGTGGGCCTGGTAAAGTTCGTTCTCAGACCCCAAGAATTCCTCAAAAGCCTTCAGCGAGATTCCTCCAGCGTTCTTAATGGCGTACTGCTGCGAAGTGTTGTTGTAGGCGAAAGTAGCCAGCGCCATACCAGCCTTAAGGCGAACCGTTTCTTCTTTGTT------------------------------------------------------------------------------------------------------------------------
>000003994|size:331
CACCTCCTGGCAAGGTTTGAAGAATGTCTGGGCTACGTTTCCCATTCCGAATGACTATATACTCAAACAACGCACCTTTTCACACAGTTCACGAAAAAATTCATGCAGTATGAATAGAATTGTTCTTACATACCTCCACTTTTGTGTGTTGCATGAGAACCGCGAAACTGGTAAAATGTTCGGTTTGGCAAACGGTACTCGAGGAGTTTGAACGTGACTCTAACTCTTTGACGCCATTCGTCGACCAGAAACTAGGAGTAAAAAGCGTTAGTAAAAATGACAGTTTTTTTTTATAAGAACCAAATGGCTCACCACGCTAGTATTCATTTTTGTCTATAAAAACTTAACCGACTTACTGAAAGGTATAGTTATTTCCCCGT------------------------------------
>000005794|size:339
AAGTCAGCGAAAACATTCAAGGTAGTGCAATTCTGGACGGATTGAATCAGAGAAAATATTTTTCGTTTTTTTCCGAAGTGAAGTTATTCTTTATCCTTAGCTTTGACTGTCGACCAGGAAATACTGAAATAACCTTTTAATCTGATTCAAATCTGTTTTGATTATCAGCACTTCACTTGTTCGTATTTCATCTTCTTCTTCTTTCGTCTTCAGTAAATTGAGATTCGCAAATGTTCGTTTTATCCTCTTTAAATAGACATTTTGGGAACTGGCGTTACTTAACAAAGCAGAGAGTAGCCAACTTATACGAAAACT-----------------------------------------------------------------------------------------------------
>000000949|size:291
AACGAGGCGGGCGTTACTGAGCCTTCTGCTGCCTTCTTTTTAGAGGGGGTTTCTTCTTCAGTGGTGACGTCCCACCGGCCACGACGTTTTGGAGCCGTTTTGATGGCGGAGCCGTTACTTTTGGAATCGACGGCTTTCAGGGAACCATCTTTTGCTTTTTCTCTCATTTGTTTCTGGAGATCGGCTTCGGCTTTCTTTAATTCTTGTTCTTTCATAATTTGAGAGAAACCTCTAGAGCCGATGTCCGGGGTGGCACCTCCGTTAGCGAAGGGATCCATTCGAACG-----------------------------------------------------------------------------------------------------------------------------------
>000003339|size:314
CTCCACTCGCCTCATCCTCAACTCCAAGGCCCAGGATACCGTCCTGCACATGGCCGCCGAGATGGGCTCCGTCGAGGATCTGGAGCTCGAAGACGTCCTGAAGATCGGCTACAAAGACATCAAATGCGTGGAATCCGGCGGCCCCGAGCCCGGCGTCGGCTGTGCCGGCCGCGGCGTCATCACCGCGATCAACTTCCTCGAAGAGAACGGTGCCTATGACGACGTCGACTACGTCTCCTACGACGTTCTCGGCGACGTGGTCTGCGGCGGCTTCGCCATGCCGATCCGTGAGAACAAGGCACAGGAAATCTACATCGTCATGTCC-------------------------------------------------------------------------------------------
>000003196|size:331
TAATTTTACTAGATTGCATTGAAATCTGTAAGAAAATACTAAAATTTGCTTAATACCAAGTTTTCCTGCAAAACTTGGTTAGAGAGTGAAAAGGGTCAAGTCTTGCTCAACTCACGCTGAAAGCACGGTTTTGCAAAATTTATCTGCATAGAGGCCAAAGCAATCTTTTTGACTACATTGCAGCGAAACCTAAGAGAAAACGCAAAACTTTGGTTAAGACCCGATCTTTCCTGCAAAATTTGGCCAGAAAGTGATATGTGCCAAATTTTGCTCAGCTGTGGCTCAAACCACGGTTTTACGATAAAGTATCTACGAACAAGCCAAATCCAACTGTTTTCATCAGATTGTATTAAAATTTATAACAAAACACTAAAATTTGGATAAAACACGATGTTTCC------------------
>000005440|size:333
AGTCTCGAGAGGTGGAAAAACGCCAAAACAATTCAATACTACCAATCTCCAAAAACACGTTCAACTCAAGCATCCAGTCTCCTTTCGAGAGTTGTCTGCCAAAGATGAAGAAAAAGCTCAAAAAAGAACAAGCGAAGCTTTATCCCAAGGCGAGACATCTGGCACTGCGAGAAAGGCATTGAAAACCCAAAATTCCATTCAAACAAGCTTTGAAAAAGCCCGTGTATGGGACATCAACAGCTCTGCCGCGAACAAAGTCACCCAGTTAATT-------------------------------------------------------------------------------------------------------------------------------------------------
>000005930|size:331
TTCGACCCGTCTGATCCTGAACTCGAAGGCGCAGGACACCGTGCTGCACCTGGCCGCCGAAATGGGCTCGGTCGAGGATCTGGAGCTGGAAGACGTCCTGAAGATCGGCTTCAAGGACATCAAATGCGTCGAGTCCGGTGGCCCGGAGCCCGGCGTCGGCTGCGCCGGCCGCGGCGTCATCACCTCGATCAACTTCCTGGAAGAGAACGGCGCCTATGACGATGTCGACTACGTCTCGTATGACGTGCTCGGCGACGTTGTCTGCGGCGGCTTCGCGATGCCCATTCGCGAGAACAAAGCCCAGGAAATCTACATCGTCATGTCG-------------------------------------------------------------------------------------------
>000004897|size:328
ATTATCGGTTAAAATGATGTTTCTGACGTAAAACTGGCATAACAACACAATAGGAATGATTTCCTCAAATTTTCAATTTTGGCAGTATTGCCACCTTCAAAATGTTGAAAAACGTTTATCTCGGGATTCTGAGTGGAAAAAAATTTTTTTCTCAAATAAGCTCCAAATACCGAATTATCGGCCAAAATGATGTTTCTGACGTAAAACTAGCAAAACAAACATTTCGAATGATTCGCTGAACTTTTCAATTTGGCAGTATTGCCACCTTTAAAATGTTGAAAAACGTTTATCTAGCCATTCTGAGTGGAAAAATTTTTTTTCTCAAATAAGCTCGAAATGCCGAATTATCG------------------------------------------------------------------
>000003428|size:326
TTCCACGCGGCTGATCCTGAACTCGAAAGCGCAGGACACGGTGCTGCACCTGGCCGCCGAGATGGGCTCGGTCGAGGATCTGGAACTGGAAGATGTCCTCAAGATCGGCTTCAAGGACATCAAGTGCGTCGAGTCGGGTGGACCGGAGCCGGGCGTTGGTTGTGCCGGGCGCGGGGTGATCACCTCGATCAACTTCCTCGAGGAAAACGGCGCCTATGATGATGTCGACTACGTCTCATATGACGTGCTGGGCGACGTGGTCTGCGGTGGCTTCGCCATGCCGATCCGCGAGAACAAGGCCCAGGAAATCTACATCGTCATGTCG-------------------------------------------------------------------------------------------
>000001891|size:319
TTGGGGCCCGGATCTTCCAGGATTGAAATTTTGGGTGAATTGTGAGTTTGGTAATGCCTCCAAACACCGTTCAGGTGAAAGAAATCATTTAATCAAACATTCCTGGCAGCGACATCATCACAACGTCATAGCACACAAAATGCATAGCATATCAGCAATGAAAGCCATTCTTTCCTACATTGCCCCATGATCTTTCAAAGCTTAAAATGCATTAAAAGGCTTGGTTTACTGGTTTAAGGGTTGCAAGTCCTGGACTGTCCCCCAAAACCACGAGGATAACCATTGTTTCATATTTTATTTCAACCCTCACTAACCCTCATACATTCTGGAATGGAGGCGCTGCTGGCCTGTGTGGTGCTCCTAAGCCTCTCAAGTAATGTGAGCACTTTCCAGGAGG-------------------
>000000121|size:266
TACCCACACTTTGCGCGAGCCTGCGCAGTCAAAATGCACTTGGACATTTCACACGAGCCACTTTATGCGGAAATTTACAGGAAAAATGCCGGGGCCAGATGGAGCACCCTGATCAAGCACCGGCCTTTACACTCACCGTAAGAACCCCTCAGTGTGGACACACTGTTTGGGGAAACATGTTACATTCTAAAACAAAAAACTGTGGGCTCATTAGGGTACCTGACCCATACCAAGTCACCTTACGTGACTGCCATAGGATCCATATGGATATCTTTGGTACCATTCACTAAGTGCCTCCACTGCGAAGGTGGACATGCTCAATT---------------------------------------------------------------------------------------------
>000006022|size:329
GTAAGTTCGTATAGTTTGTCTACAAATTTTAAAGAAGAAAATGAAGATAACCAGACTGGTTTGATTAACTCAATGACCGAAAGCAGTTCGTCTAAAGATTTGGAAGTTACTTAAAGAATTCGAAGATATGAAATTCGAAGATATAGATTACTATTTTCTCGTCGAAGAAAAAATCGAAGGAGGTGTATCAGAGTTGAATGACGAGCGAGATATTGGTGTCGAAATAATCGATCAACAAGACATCCTGAATGAGAAAATCAAATCGTTTGCTGATTGTTGGTTGACCTTGTATTCACAATGTTCTCTCC------------------------------------------------------------------------------------------------------------
>000001703|size:323
CTCCACCCGTCTGATCCTCAACTCCAAAGCCCAGGACACCGTGCTGCACATGGCCGCCGAGATGGGCTCGGTGGAAGACCTCGAGCTCGAAGACGTGCTCAAGATCGGCTATCAGGACATCAAATGTGTGGAATCCGGTGGTCCTGAGCCGGGGGTTGGCTGCGCCGGTCGCGGCGTGATTACCGCCATCAACTTCCTGGAAGAAAACGGTGCCTATGACGATGTTGACTACGTCTCCTACGACGTGCTTGGCGACGTTGTGTGCGGCGGCTTCGCGATGCCCATCCGCGAAAACAAAGCCCAAGAGATCTACATCGTGATGTCG-------------------------------------------------------------------------------------------
>000000563|size:242
TTCCACCCGCTTAATGCTCCACAGCAAGGCCCAAACCACAATTCTGCACCTCGCCGCCGAGCGGGGCGCGGTCGAAGACCTGGAGCTGGATGAAGTCCTGCTCACCGGCTACAAAAACGTCAAGTGCGTTGAGTCCGGTGGTCCTGAGCCCGGTGTCGGCTGTGCCGGTCGGGGCATCATCACCGCCATCAACTTCTTGGAAGAAGAAGGCGCTTACGAAGATCTCGACTTTGTCTCCTACGACGTATTAGGCGACGTAGTTTGTGGCGGTTTTGCCATGCCCATTCGGGAAGGCAAAGCCCAGGAAATCTACATCGTCGTCTC--------------------------------------------------------------------------------------------
>000003912|size:320
CTCCACCCGTTTACTCCTTGGCGGGCTTGCTCAGAAATCAGTTCTTGATACGCTTCGGGAAGAAGGCGAAGACGTGGAACTCGATGATATCAGAAAAGCAAGTTTTGGTGGTTCCTGGTCAGTGGAATCAGGTGGTCCGGAGCCGGGAGTTGGCTGCGCTGGCCGTGGTATCATTACCTCGATCAACATGCTGGAAGCTCTTGGCGCATATGAAGAAAGTGAAGGCCTTGACTATGCTTTTTACGATGTTCTCGGTGATGTTGTTTGCGGTGGTTTTGCAATGCCCATCAGGGATGGCAAGGCAGAGGAAATCTATATTGTCTGTTCC----------------------------------------------------------------------------------------
>000005350|size:328
TCACCATTGCGCCCATCTCGTGCATATCACATGGCACTTAAAAGAGAATCATACTATTGCAGGTACCTTATGAAATTCATGAGATTGACATGTGATCCACAAGAAGGTTGACTATCTGAAAATAACTGCTCGGCTTTGACAAGGCCTGTGCTCTCGTTTACAGTTGAACTATAAATAAACAATTCATGAAATTACTTTTTTGCTCTTGTGCATACAGACAGGGAGCCCTAGCTCGTGCACAGGGCCTTCTCAAATATATCACATTCACTGACGTAAGGCACCT-------------------------------------------------------------------------------------------------------------------------------------
>000002222|size:323
TCTTAACTTATAAAGATATTAACGTTTCATTTTATGTATGCAGGGTTGCTAAACGTTGCGATATGAATTTAATTAATATTTTTCCCATCGTGCGTCATCATAAAGCTGTTTACGTGCCACACAAAATAATCTCATGCTATTTTTACTTTCACCTTATTGAAACACAGCGGGATCAAAAAGGAGTTATTGTTATCTGTATCAATGGCAGTATAGTTTTGTTGGTACGAGAGGTGAAGCGCATAACAAACTATCAACTTCAGGATCAACACTCTTTAGCTAGAATATTGAAGTCCGTTTGAAGGCAATGTTTATAACGATGTTGTTTACATCGTCATCTTCTGAGTA-----------------------------------------------------------------------
>000004764|size:324
CTTTAGAGGCAGAGTTACTTGTCTGCAAATTTATGGAATTGCTCTGACTGCCAACCAGATACAGGCTATAAAGACCAAATGTACTGCCGGAGAACGTAAGTCATGTTATGTAATTCAGAAATATTTAGCAGGTAATTTGTCTTTTTTTACTGATGCTATGCTTTACAAATATTTCAGAGAAAGATCCCTGCCTTGCCAGTCCTTGCAAAAATGGAGGAAGCTGCATTGTGGACACTAAAGATAAAACCGGCTATCGATGTCGCTGTAAACCAGGGTACCGTGGGCATCGATGTGATGGTAACAACCTGACGCTTGAATTTCTTTATTTTCATTTGATCCACGTGGACCACACTCA-------------------------------------------------------------
>000001550|size:315
AAAGTTGCCCATCTTGTCTTGACCTGGCAGGATATAGATGTCTTAACATCAGTACACAAAGCCCTGGATCCATTCGCAGATTTTACAGATGCTTTATCGGGTGACTCGTACGTCACTGTTAGCTCTATCAAACCTACCCTGTCGTTCATCAAGGAAGCTACAATGGCCACCGATGACGACACAAGCCTGACAGCAGACCTGAAAGCGAGGATCAAAGCCGACTTTCAGAAACGCTATACCGGCGACGTAGCTCAGACCCTCCAGAATACGGCCACGTGGTTGGACCCTCGCTACAAAACTGCATACTTGACCGAGGAGGAATGCAGAAATGCCGCGGACAAAATAAAA--------------------------------------------------------------------
>000002045|size:308
TTAAACCGGACACAACAAGTAAAGGAAGCCAGCAAAGCAAAGCAAGAATGGAAGCAAACATTAATGTCTTAGTCAAACGCACATTTTGTGCGTCTCTGTTTTGCTGCTGTGAGGCGAAACGTCCGTGCTTGAGCTTTCTCCAAATTGCGATATTGAAAGCACAAGTCATCATTATTACAACAATAGCGTAAGATGACCGAATATATCTGATAAAATTCCTGTACAATTGCAAATAAATGGAGCTCGTGTCAAATAGCAGACTAAGTGACCACACCATAAAAATAACAATGTGATAGGTTCGCACTGTTACGCGTCGGTGTTTGAATGGCCAATTTACGACGTAAAATCTTTCACAGGATATTAATACTGCAAAGTTCAAAGACACCATTAAAGAAAACGTGTATGTGGTTGT----
>000001109|size:310
AGGGGATGCCTGAGTACGAGCGATGTTGGCCCCACTGTTGGACAGGATGTGACCATTGCCATTCCACAACCATTGTCAAAACAGGACATGGTTTGTTCCGATGTGCCCATGGAAAGGTCGCAAGTTAGTAATAAATTACGTGACTTTTATTTGCCAGGCTTTATTGGTTGAAACTCGTGTTATAGGGTTGATAGACACTGGTGCTGTTCGTTCTATTATTTCCTAGAAGGTTTTTAATTCTTTACCTACCAGTGTCAAGTTCAGTTTAAGTTCAACAAATTCTACGATTACTCTAGCTTATGGTCAGCAAACAAAAACACATGGTCTGGGAGATGCTGTTGTGTGCCTGGGTACTAAGAGTTTCAAATGCATGTAATTGTGGCCGAG-----------------------------
>000005955|size:308
TCACGTCATGGCAGTGCACGTGCCACGTGCACTTAATAGCACGTCACGAACGGACAGGATTAAATCTTTTTCCGAGAATTCATAAAAACATCGTTCATTGGTAACAAATGAATTGCTACAATGTATATATCAAGTTCACATACATTTTTTTTGAACTGCGGTATTAGATACGTATGATGCACGATCCTCGCAGTAGAGAGCGCTATTTATGCAATGAATTGCTTTTCACAAATCTGGATTTCAGAGCTCTCGCGTGAACGAAGATATCAACGTTTAGTATTAAATGGCGTCTCTTTCCTTCAACCTTTAGGGATATGCTAAAGATGGGCAAAAGCAAACCTTGGCCGGAAGCTCTCAAAAAGCTGACCGGAAGTGAAA--------------------------------------
>000002754|size:307
CAAAAGACTGTAACGAGCGAGCACTGGATGTTCGACTAAAAACTCACGGACCTGAGCATGTTGATGTCGCAACGTCTTACAATAACTTGGCCATTGTCCACGAGCATCTGGGTGACCTAAACCAGGCAAAAGACTGTTATGAGCGAGCGCTAGATGTTTACCTTAAATTATTTGGTCCGGAACACGTCAATGTAGCAAATACTTACAAAAACCTGGGCGCTGTGCACAATTATCGGGGTCACATCCAAAAAGCAAAGGAGTGTTATGATCTTGCATTGGCCATTTATGTCAAGAACTTTGGCCCTAAAGAT---------------------------------------------------------------------------------------------------------
>000000936|size:299
ATGGTTTACCAAAGATACACAAGGAAAGAGTACCACTACGACCAGTTACGAGTTTTATTGGTTCCACAACATATGAATTATCGAGATATTTAAGTAAAGTGTTGGCCCCACTTGTTGGTAACACGGAATACCATATCCGAAACACGTATGCATGATTGGGTTGGTAAATCAAGACAATTTCAATTAGACGATGATGAGGAACTTGTTTCATTTGATGTACATGTAGTATCGCTCTTTACATCTATTCCTATTGAGCTAGTCATACAAATCGCAGCATTGAAGT-------------------------------------------------------------------------------------------------------------------------------------
>000000874|size:247
AAATAGAGCTACGTTACATGGCAACGAGAAAAACACGAATGATAATTCTCTTAATATAGGGAGCTGTATGTTTTTCATACATCTTCATCAACTTTTCTCTCCTACCTCGTCTTGAGTTAGTCTGAGGTATCCGTCGCCTCGTTTTTTAAAAGTTTCTTCCAGCGGACTTTGGCAATTCGTTCCCGATGATGTGTCAAACTTCAGTAACCTGAACAAACGGGATCTGCAAAAGCAAAACACATTCACGTGTCATTAGAGCCTTGTTAATCACAAGCACTCTTCCTTAATTAAGTGAACATGCAT-----------------------------------------------------------------------------------------------------------------
>000004942|size:302
TGGGGAATATTGCACAATGGGCGCAAGCCTGATGCAGCCATGCCGCGTGTATGAAGAAGGCCTTCGGGTTGTAAAGTACTTTCAGCGGGGAGGAAGGGAGTAAAGTTAATACCTTTGCTCATTGACGTTACCCGCAGAAGAAGCACCGGCTAACTCCGTGCCAGCAGCCGCGGTAATACGGAGGGTGCAAGCGTTAATCGGAATTACTGGGCGTAAAGCGCACGCAGGCGGTTTGTTAAGTCAGATGTGAAATCCCCGGGCTCAACCTGGGAACTGCATCTGATACTGGCAAGCTTGAGTCTCGTAGAGGGGGGTAGAATTCCAGGTGTAGC------------------------------------------------------------------------------------
>000000932|size:309
AATATCAAAATAGTTCTCATGAAATCTTATTTACGAGGGTGTGTAAATTTTATTCACACACCAATTTTTGCATAGATCTTAGGGATTAGATAAACACCAGTTTTCATCCAATATCTTGGGTGGTATACGATTTTAGTGTGTTTTACTCGAGTATCCAACTTTAATAATGTGATTGCAATGAACTCTTGTAATTGGTTGATTATTAATGAGTTTGAGATTGTTATATCTTTAATACCAATGAATCTATGCATTTTTATTCTAGGGTCAAACAGGCATTCTCGGAGAAA---------------------------------------------------------------------------------------------------------------------------------
>000004817|size:307
GGAGCAGTAGAACATCGCTTACACTTCGAGGCTCAATCTTGGAAGAAGATTCCGGCAGCGATGGCCAAGATTATGAAGAAAGTGAATGCCACGAGGTAGACGGCGATTTTAACTCTGTTCCCCCCAAGTTTACGAATGGTTCGACGAATTTTGAAATGGAATCGACAGAAACATCCCAAGAATTCCAAGCTGAGTCCTCGTTGAGCAACTTGGATGGTCATTCTACTTTGGGGTCCCATACCGGAAGTGAAGTGGCACTCTTACAAGGTAGGAACAGTGACATGCGACAAATCCCCTTGGACTTGGCTGACGGTAGCTCGTCAAGGAAGCAAATTCTCAAAGGTGTGTCGGCATATTTCAATACC---------------------------------------------------
>000000170|size:192
TTCGTTGGGCACACGTAACAAAGGAGAGCACAATACCTGTCGCATAACCCTGGGGCTCCAGGTACCTGTATAGTGGGTTACTGGGTTACAACATATATGGTTAGTAACTTACTATTTTGGTAACTGGAGCCCTAGGCTAAGCCATAATTGCATCAGGCACAAGTTCTAGAAGGCCAGTTACTTATTGATGCTTGGTAACCCACTCCTTATCCAAGCACTCGTAGTTCAAGCTTCTGGCCGGATGCATGACCATAGAAGACAAGGTTTTAAGGCCAATTTTGAGCCTTGGGATTTCATAGATAGCTGGGATTCTAGGGCAGCCAAAATCCGTTCCAGGCTGCTGTCCGTGATGACGAC-----------------------------------------------------------
>000005314|size:307
TGTGGATTTGGTTGGCTTCACGATCGTTGCAACATTCCGTCAGGCAAGGGTGATGACACACTTCCATCTTCGGATGCTCTGAGGGAGACGTGGAAGGCAGGTTCCCTAACATTCGATACCCCCCACTACGGGTCTCCAAGGCATGAACAGATCCAATACAAGCTACTGTAGGAATTCCAATGGGGTAGTCAAGATTGATTGGAATGCCCTACAAGCCCGCACCAAAACCCTCAGTGACTTTCAGCCAAATCCCAAGGGACAAGTCAGATTGAGCCACAGGTGT-------------------------------------------------------------------------------------------------------------------------------------
>000000940|size:276
CATAATAGCCTGAACATAGCTGAACATGTGCACAGAATTCCATGCTTTATAAATATTTCTAAAGTACCTGGCTATAAAAATAAATGTTTGGTATGCCAAATGTCACTCTTGCAATTGTATATTCATCCACTTGGGATGTCTGATCATGAGAGCATACGAGTAAGTCGAAATATACTTAATTTTTGCTTTGCAACAAGGCTTTGCAGAGAAGTCACACACACACACACACACAAAAATCCGATGCCAAATCTACTCTTCTAACTATACATTCATCCAAACCCATCTCTCGGGC----------------------------------------------------------------------------------------------------------------------------
>000006201|size:300
TCACGTCATCGCGGTGCACGTGCCACGTGCACTTAATAGCACGTCACGAACGGACAGGATTAAATCTTTTTCCGAGAATTCATAAAAACATCGTTCATTGGTAACAAATGAATTGCTACAATGTATATATGAAGTTCATATATATTTTTTTTGAACTGCGGTATTAGATACGTATGATGCACGATCCTCGCAGTAGAGAGCGCTATTTATGCAATGAATTGCTTTTCACAAATCTGAATTTCAGAGCTCTCGCGTGAACGAAGATATCAACGTTTAGTATTAAATGGCGTCTCTTTCCTTCAACCTTTAGGGATATGCTAAAGATGGGCAAAAGCAAACCTTGGCCGGAAGCTCTCAAAAAGCTGACCGGAAGTGAAA--------------------------------------
>000003634|size:304
GCAAACAGGCTAGAAATTAGTAATGATTCACTTGACTCGCTTGTCAAAACTGCCTCGCTAGAAAAAGCCGTCATAGTTCCAATTTGTTGTATAACTTACCATGGTCTAAACACCATGATTTCATAAACAATAGATTTATCTGAGTATTCAAGAGAAGTAAAGAAGTTATGGCTCTGCTGTGCTACGTAAAATGGTAGGGGAAAAATAACGATAATTTTAAGCATGTGCCTTTGATTAGAATTTCGTAAGATTAATAATGACAATACCCGAGTTAACGATCTTTCAAAATATGTAAAGTTTACTTT---------------------------------------------------------------------------------------------------------------
>000000880|size:243
TATTTCGCATAGACCTGTAGAAGAGTAATAAAGGTATCGTCTCATTCTTTTAAGTTAAAACGACCTCGCTCTTGAGTTTAAAATACAAATAAAGTACGGTAAGTAAAAAATAAAAGGTAGGATAGATTTTTTCTGAATGACTTCTGTGTTAAGGAAGACTGTGATAAAAAAAACTATAATGACAAGAACGATAGAAACTCGCAGGTAAAGTAACAGCAAACAGGCTTAAGATTTCGATCAAGACGAAGAATCGTGGCGACCACATGTTGTCTGTGAGCTATTC-------------------------------------------------------------------------------------------------------------------------------------
>000003199|size:288
TTATTTTACTAGATTGCATTGAAATCTGTAACAAAATACTAAACTTTGCTTATACTCGGTTTTCCTGCGAAACTTGGTTAGAGAGTGAAAAGGGTCAAGTCTTGCTCAACTCACCCTGAAAGCACGGTTTTGGAAAATTTATTTGCAAAAAAGCCAAAATCAATCTTTTTGACTACATTGCATCGAAATCTAAGAGAAATCGCCAAAATTTAGTTGAGACCCGATTTTTCCTGCAAAATTTGGCCAGAGAGTGATATGTGCCAAATTTTGCTCAGCTGTGGCTCAAACCACCGTTTTACGATAAAGTATCTACGAACAAGCCAAATCCAACTGTTTTCATCAGATTGTATTAAAATTTATAAAAAAACACTAAAAGTTGGATGAAACACGATGCTTCC------------------
>000001299|size:299
CAGATACATCTGTGTGCCAGGCAATGATTAAAGTCTCATTTAAAAGATATGCCATATTTTAGCAGCTCTATTTTAATTAAATTCCATCTTTAAGTTTTTTGGCATTTCTTGTTTGAAAATTTATAAATGGCATTGCTGCTTCATCCTTGTAAAGAGGTATTACACATTTTTATTTTTAAAACCTGCATTACAAAGTCAACTCTTTTTCAGTGACTTTGGAATTTTATACTACAGAAGAGCACTTTGACTGGAGTTTAATACAGTTTTCCTTATTTGCCATCTTTCTCAGCCATATCACTATGTTTCTTAAGT--------------------------------------------------------------------------------------------------------
>000000624|size:292
ATTCTCTGGTTGGTTGAGTTGGTTGTTGACTATTCCCATACGCAAACCAAAAAACACAACTCTGGAAGCATGAGCAGCGAATAACGGGGCCATCATGTCATCGTCAGAGTATAGTTGGCCAGCTGGTGAAATGACAATCCACCTTCTTGCGATAGATCCGCTGCCGTCTTTTGATCTCGCTTTACTTAAAGCCAACTTCAATCCACAAGCACTTGTACCGAATCTCATCACCCCAAGAATAGATACCTACAGAAAAGGGCCCCAGAATTATTAGATCCCAGTATTAGACCAGGGTTTCTAGTGCATTCAATCGTATTGGGGCAAAAATAGCTTCACGATGCTCGCCTCACCAGC--------------------------------------------------------------
>000000562|size:290
TCCACTCGCTTGATGCTCCACAGTAAAGCACAGACTACAATTCTGCACTTGGCAGCCGAGCGTGGTGCCGTTGAAGACCTCGAACTTGAAGAAGTTCTATTGAAGGGCTACAAAGACGTTAAGTGCGTTGAGTCCGGCGGTCCTGAGCCTGGTGTAGGCTGTGCGGGTCGTGGCATCATCACCGCTATTAACTTCCTGGAAGAAGAAGGCGCTTACGAAGATCTCGATTTCGTTTCTTACGACGTACTAGGCGACGTTGTGTGCGGTGGTTTTGCAATGCCCATTCGGGAAGGCAAAGCTCAGGAAATCTACATCGTCTGTTCC--------------------------------------------------------------------------------------------
>000004224|size:293
AAGAGTGCGGACCACCTCATCGTACTCCATGAGGACGTTGGTCTTCAAGGCAAGGACTTGTTGTTGATGTTCAGAAAGACTTGCCTGCTTCAGGAGGATCCGCCCTGCAATGAGCGGATGTAGATGGGCACCCAACTGCGTCTCCATCTCCTGCTTCTGCACCTCTTTCCTCGCCAGAAAAGACGTAAACGTCTCCCTCGACTGGCGTTCACCTGAATACAAAAATGTATCCACTGACACTGGACCAGCTGCTTCGAGGTAGGGCTCGTACTTGGTCAGCAAGGCTGTCAAAACAGCTCCATAGCCCTTCTCGGTGAGGAGCACGTCC----------------------------------------------------------------------------------------
>000005916|size:285
CTCCACACGTCTCATCCTGAACTCCAAAGCGCAGGACACAGTGCTGCACATGGCGGCCGAGATGGGCTCGGTTGAGGACCTCGAACTCGAAGACGTGTTGAAGATCGGCTACCAGGACATCAAATGCGTTGAGTCCGGTGGTCCTGAGCCGGGCGTCGGCTGTGCCGGTCGCGGCGTGATCACCGCCATCAACTTCCTGGAAGAAAACGGCGCCTATGACGATGTCGACTACGTCTCCTACGACGTGTTGGGCGACGTTGTGTGCGGTGGCTTCGCCATGCCGATCCGGGAAAACAAGGCCCAGGAAATCTACATTGTTATGTCG-------------------------------------------------------------------------------------------
>000003697|size:287
ATTGGGGCCCGGATCTTCCAGGATTGAAATTTTGGGTGAATTGTGAGTTTGGTAATGCCTCCAAACACCGTTCAGGTGAAAGAAATCATTTAATCAAACATTCCTGACAGCGACATCATCACAACGTCATAGCACACAAAATGCATAGCATATCAGCAATGAAAGCCATTCTTTCCTACATTGCCCCATGATCTTTCAAAGCTTAAAATGCATTAAAAGGCTTGGTTTACTGGTTTAAGGGTTGCAAGTCCTGGACTGTCCCCCAAAACCACGAGGATAACCATTATTTCATATTTTATTTCAACCCTCACTAACCCTCATACATTCTGGAATGGAGGCGCTGCTGGGCTGTGTGGTGCTCCTAAGCCTCTCAAGTAATGTGAGCACTTTCCAGGAGG------------------
>000001191|size:291
CGGAGCAAATACAAACTTGTGGTGTCAAGAGAAACGGTTCGTAAAACAATCACTGCACTAGATCCGGAAGGTGTTCAACAACGTTCGAGAAAGAGATTTCAACGTAGAGCATACGTAGCCCGAGGCCCCAATGATATTTGGCACATAGATGGCTACGACAAGCTAAAACCCTTTGGTTTTGCCATACATGGAGCGATTGACGGATATAGTAGATGTATTCTATGGTTGGAAGTTGGGCAATCAAACAATGATCCTCGAGTAGTTTCACAGTATTTTATAGATTACATTAAGAAGAATGAAGGTGCAGCCTGCCGGATTCGTGGAGATTGTGGGACCGAAAACTGCAATATAGCAAATATACAACGGTTCTTGC-------------------------------------------
>000002430|size:285
TATGTGGTGTCATTTGGGGACCTCTATTATAAGAGTTCGTGAGGAAGGTAATATTCATACTTGTTTGGATATTTTGCGTCGATGAATAACAGGTGAATTAACTGACCATCCCGTTGAAAAGTTTTGTGTGCTCCTTTTAACTTCTTTTCGTTAATCTTATTTTGCGGTTTCTCCTTTAATCGCATTTTTTACCATCTTGTACTTAGACTTGCATAATTTTTTTCCAAGTCATAACTCATGTTGTTCGCCAATCTGACATACCTCTCTCTTTTTTGCAGACGATATTGGTCAAAAAACGTGGGACATCGAAGAGATAGCAGAAAATTTTCAAAGGCCTGATTCAGGAGAAAAAATGTTTTGGAAAGTTTCTTTTAGAG---------------------------------------
>000002279|size:286
CTCGACAAAGAATCTAATGAAGGGTAAGCGTATCCCAACAGTGTTAGAGCAGATCAAAGAGAAGGGCGATGATCTTCAACTGTCGGACGTAGTTTTCGAGGGTTTTGCAGGGGTATTGTGTGTAGAGTCGGGAGGTCCAACACCAGGAATTGGTTGCGCTGGACGTGGTATCATCTCGGCATTTGAGAGATTGGCCGAGCTAAAAGCATTCGAGACTTTCAAGCCCGACATTGTGATATATGATGTGTTGGGAGATGTCGTATGCGGTGGCTTTGCGATGCCCATACGTGATGGATATGCACGAGAGGTATTCATTGTTTCGTCG-------------------------------------------------------------------------------------------
>000000873|size:212
GTGAAATCTGCTCTCAGGGTTAAATTTAACACAACATACGTTAGCTTTCGCTTCAATACACGACACTGAATGTTCCATTCCAGTTGACCATAGTTTAACTATTGTGAGAAAGAGAACCCTTATGAATTCTACAGTACTGTTGCAATTCTGCATAGTTAGTGGACGTTGAGAAAGACCGGTGGTGTTGGTGGTGATGATGACAGTGATGGTGTTAGTGTTGGTAATAGTGGTGATGAGAGCATTGGTTATGATGGTGGTAGTGATGGTGCGTTGGTT--------------------------------------------------------------------------------------------------------------------------------------------
>000003648|size:283
CCAAGAACCTATATATACTAGAAATAATGGCAAATTCTACATTTATCTGCCTTCTCCTTCTGTTCAACGTGTGCTTATGTTTGGGGAAGCCGAAGTGGATACTGGTGGAACAAGATGAACCGATGCCTAAGGGTGACAGAGGTTGGTTGACTGAAGAAGAGAAGGCAAGGGATGAAGATACAGACAAGATGAAGATGAAACGTGTGATGAAATGTAATGCTGCACATTGCCGCGGTTAAATACTTCATTTTATGAACTTGTGACTGGATATTTCTGTCTAGCTTTAGTTTTGTTCTGTTAGATTG---------------------------------------------------------------------------------------------------------------
>000002272|size:216
CTCGACAAAGAATCTAATGAAAGGCAAACGTATTCCAACAGTGTTGGAGCAGATCAAAGAGAAGGGCGATGATCTTCAATTATCAGACGTGGTTTTCGAGGGTTTTGCAGGGGTTTTGTGTGTTGAGTCGGGAGGTCCAACACCTGGTATTGGTTGCGCTGGGCGTGGTATCATCTCGGCATTTGAGAGGTTGGCAGAGCTCAAGGCATTCGAGACTTTCAAGCCTGATATTGTGATATATGATGTTTTGGGAGATGTTGTTTGCGGAGGGTTTGCAATGCCAATACGCGATGGTTATGCACGAGAGGTTTTTATTGTATCGTCG-------------------------------------------------------------------------------------------
>000004638|size:275
GCCGATCCTGTCGCCTCTTGGCTTCCAGGGGATGCGGTGAATCTCAAGCTGTGCATTTCGAAGCCCTCCAGGAATTTTCAAGACTAAAATGACTAAACGTGAAGATGGATGATTATGGATGATTGATGAGAGAAGTCTTGTTTTTGGCAGTCTTTACTTTTTGTTGTTTCTGGGAAGAGTGAACGATGTCCAATCCAGACAGCTGGAGGTCAGGGCACATTATGAAACTCATCCCGGAGGGGCTTCACTGCTTCACCGATTTTTTCGCCAAGCTTTTGGAGCTTTGACTCATTTTGACTCAATGGCTCTGAGGATTTCTATGCCAGTAAATCTGAAGGAAGCAAATGGGCTATCAGCGATCTTTGTGCCTATGCTGGTGAGGCATGATGCCAGGGGAGATTTTTGGA---------
>000005832|size:281
GAACGCTGATGATTCTATACTAATCACGCCCGACAAATCTGTCCGCATTTCCAAGTTCGAATCCGACAAATTACTCTCGACCAATCCAAAAAAAGAAACTATCAAAGTGATGATTGATGCTGGACACGGCGGACGAGATCCGGGGTCCATATCGAAAAACAAAAAAAACTATGAAAAAGACATCACTCTTTCCATTGCAAAAAAAATCAAACGTGTGATGGACAAAGATCCAGCGTTTAAAGCTTTTCTCACCAGAAATGACGACACTGCCTATTCCTTACCCAAACGAGTGCAACTAGCTCATGACAAATCTGCCGATATGTTTCTTTCTATTCATGCCGACTCATTCGGGA---------------------------------------------------------------
>000004403|size:279
GCTCAAGGTCATGCAGCTGTCTGGTGTTGATCAAGCGGACGAAAACTTTGTGCTGTTGGACAGCGGTGCAACACATGGACTTCGACCAGCACGTGATGATGATGAGTGGAAAAATGCAGTGCCTACCTCAGTCCAATTGGCAGATGGCACAACTGAAATGTTTCGCCTCAAGAGAAGGACAAAGATCTTGTTGTCCGATCCATCTGCAACTAACCAAGTGTCCTACATCATGCCTATGGGGGGCCTGTCGGACTTGGACTTTGCTTTGGAGTGGCGTGGAGGCATTTGCAGACTTCACGATGATGCTGGCCCAGAAATTCCAGTGGTGATCCGTAATGGATGTCCTATGATCA---------------------------------------------------------------
>000002525|size:270
GGGAGGTAGTTCACTAATCAACCTAAATGCCATTCTATCACTTTGTAATATTATGGTTACCGAGGAAGAACGAGAGTTATAAAACAAGAACGCTTTTGGCGGAATCAACAACTTCAAAGTGAATAAATTATTGAGTTGTGATTAATACTATTAGGAATTCGATAAGTATTCACTTCATGTGTTTGTTATTGTTATATGCATAAGCGTACTTTGGGGTAAACATTAGGTATGATTAGTTACTAATCGTACTTCATCTTTATGCATCGGGTTATTTAGAGATTAAATGTCCGTGTGGAAACAATGAAAACCGAGGTGACCATGATATTATATATAATATAATAGCCATATTTATAGGCTCTGCGAAATGTATAATTGTTTAAGTG---------------------------------
>000005092|size:280
AGCTCAAGGTCATGCAGCTGTCTGGTGTTGATCAAGCGGACGAAAACTTTGTGCTGTTGGACAGCGGTGCAACACATGGACTTCGACCAGCACGTGATGATGATGAGTGGAAAAATGCAGTGCCTACCTCAGTCCAATTGGCAGATGGCACAACTGAAATGTTTCGCCTCAAGAGAAGGACAAAGATCTTGTTGTCCGATCCATCTGCAACTAACCAAGTGTCCTACATCATGCCTATGGGGGGCCTGTCGGACTTGGACTTTGCTTTGGAGTGGCGTGGAGGCATTTGCAGACTTCACGATGATGCTGGCCCAGAAATTCCAGTGGTGATCCGTAATGGATGTCCTATGATCA--------------------------------------------------------------
>000005767|size:273
GGATGAGGAAGCTGATATGGGATCGCACGAGTTCTCTTATGCAGTTTATCCCCATACAGGTAGGTCTTCGTTGATTTCGGACCTGGTCAACTTTTTAAGATCTCATTAGTTTCATAAATATTATAAGATGTTTCTGTCTTTTTCCTTCCATTTTAAGGTACATTTCAAAGTGCTGGTGTCATTCAGCAGGCTTACAACTTCAATCAGCCAATCTCCGTTACACCTGGTTCTGTTTGTCAGGGTGAGTGAGAAATGCTTGGATTTTTCGTGTTCAAAGAAGCGCTTGAAATCCAGTTGTCAATAAACCCTTTTTGCTACTGCAGTACTAGCTCAGGCCGCCAAGACTCCTCAGGTAAACACGAAGGAACAAGTCGCGATTGTTTTTCAGTAGTTTCTGATCTGATTGGTGC------
>000006141|size:277
GCGTAGGATTGGCGGTGTTCTCATTTTTCTGCAAAGCAGTAAAAGTTCTATCAATTAAGATGGTGCAGTCACACGAGCAAAAGCAAAATGGTATTCATAACTGCACAACTTACAGCAGAGAGTTTAATCAGCAAAATAAAAAATACGGCTCCTATTATAGAGTAGGTGTACTTGCGAGGGCGTTTGTGTATTAAAATTTTTATTTTATTTTACGAGGCTCAACAAGAGCAATATTATTATGGCCATACTGAATGTGCTACTGGAAGACTTGAAGATTTGTTCTAATTTCTGAACTGCGTTGTCACTTTCAAATGAAACTTTCTCACGTTTTAACTTGGTGAAA-------------------------------------------------------------------------
>000005707|size:271
AAATGAAGGGAAACGAGTCCAGCCTCCAGGATCTTAAAAGTGTTGAGGAGGAGCTTAACCACATCTGTCAGTGGGCGTGTTTCCAAAAGCAGTCTGTCATCATTTTAGGGGACCTTAATCTGGACAGATTGAGATTGGATCGTGCTGAGGGGAAACTTCTGAAAGACCTGGAAGAAGTCAATAATCTACAGTGCATGATAACTGAACCCACCCGAGTTACAGCTCACTCGGAGTCACTTTTGGACGTTATCCTAACCAACAATCCTGAACTGTTCAAGAAATGTGGGGTTTATCAGCCAGAAATGAGTGACCACCATATGGTGTTT------------------------------------------------------------------------------------------
>000005659|size:259
TTATTATACCAGATTGCATTGAAATCTATAAGAAAATACTAAACTTTGCTTAATACCCGATTTTCCTGCAAAACTTGGTTAGAGAGTGAAAAGGGTCAAGTCTTGTTCAACTCACCCTAAAAGCACGGTTTTGCAAAATTTATTTGCAAAGAAGCCAAAAGCAATCTTCTTGACTACATTGCATCGAAATCTGAGAGAAAACGCCAAAATTTGGTTGAGACCCGATCTTTCCTGCAAAATTTGGCCAGAGAGTGATATGTGCCAAATTTTGCTAAGCTGTGGCTCAAACCACGGTTTTACGATAAAGTATCTACGAACAAGGTAAATCCAACTGTTTTCAGCAGATTGTATTAAAATATATAAGAAAACACTAAAATTTGGATGAAACACGATGTTTCC-----------------
>000003783|size:270
AGACGGAGTGAAGGCACACCGACCCAAAGACTCAGGACATAAGACATCACAAGCTAAGTCTCATTTTCTTGAGCACGATCCAGAATCGTTTGAATAGAACAAATACAACAAAGGAATACAACAAAATATGAATTGACAGCTTTGACTTCGCATTTAGGGAAGTCTGATCATAGCCCAAAAAGTGTCAAATGCATTCAAATGAAACAAAAAGCCAAGGAGCACTTAAATTAGAGACGACCCGACAAGGCTGAAAGTGAGTGCTTGCCAAGCTGTAGGTTGCATGTTTTGTTGAGCACAATACCTTTTGGCTGAGCCGCAGTGGGGGTTTGATTTTTTCTGTAGGATGGCTCAGAGTTAACAA-------------------------------------------------------
>000005178|size:264
GCTCAAGGTCTTCCACGGCGACATCATCGGTCGTCAGGACCGTGCGCGACTCGATATCGTCCATCGCCAACATCTCAGCGGCCATGTCGAAGTTCATGACGTCGCCGGCGTAATTGCCATACATGAACAGAACGCCCTCGCCGCCCGAGACGGCTTTCGCGCACGCGATCACGGGGTCTGGCGGGGGAGACGCGAAGACATTCCCAATGGCTGCCGCATCGGCGAGGCCGCGCCCGACAAATCCGAGAAACGTCGGCTCATGGCCGGAACCACCACCGATCACCAGGCCGACCTTGCCCGGCCTCGGGCCATCT------------------------------------------------------------------------------------------------------
>000004102|size:265
CTCGACACGGCTGATGCTTCACGCCAAGGCTCAAAACACGATCATGCAAATGGCTGCCGATGCCGGTAGCGTGGAAGACCTCGAGCTGGATGACGTGCTCAAGCTGGGATACGGGGAAGTCAAGTGCGTCGAATCCGGCGGTCCCGAGCCCGGAGTGGGTTGCGCGGGGCGTGGCGTGATCACCGCGATCAACTTCCTGGAAGAGGAAGGCGCCTACGACGACGACTTGAATTTTGTGTTCTATGACGTCTTGGGCGACGTGGTCTGTGGCGGGTTCGCGATGCCGATTCGCGAAAACAAGGCTCAAGAAATCTACATCGTCGTTTCC----------------------------------------------------------------------------------------
>000005931|size:239
TTCGACCCGCCTCATCCTCAACTCCAAGGCCCAGGACACCGTGCTGCACATGGCGGCCGAGATGGGCTCGGTGGAGGATCTCGAGCTCGAGGACGTGCTCAAGATCGGCTACCAGGACATCAAGTGCGTCGAGTCCGGTGGCCCGGAGCCCGGCGTCGGCTGTGCCGGCCGCGGCGTCATCACCGCGATCAACTTCCTCGAGGAAAACGGTGCCTATGACGATGTCGACTACGTCTCGTACGACGTGCTCGGCGACGTTGTCTGCGGCGGCTTCGCCATGCCGATCCGCGAGAACAAGGCCCAGGAAATCTACATCGTCATGTCG-------------------------------------------------------------------------------------------
>000002808|size:264
TTCTACACGTTTACTGCTGGGTGGATTGGCTCAAAAAACCGTTCTCGACACCTTGCGCGAAGAAGGAGAAGATGTTGAGCTGGAAGATGTACGCAAAAGTGGGTTTGGTGGCACCATGTGCACGGAATCCGGTGGTCCGGAACCCGGTGTGGGCTGTGCAGGCCGCGGTATTATTACTTCCATCAATCTACTAGAACAATTGGGGGCCTATGCAGAAGATGAAGAACTAGATTATGTTTTCTATGATGTTTTAGGAGACGTGGTTTGCGGCGGATTTGCCATGCCCATCCGGGAAGGTAAGGCCCAGGAAATTTATATTGTGGTCTCC----------------------------------------------------------------------------------------
>000000866|size:260
AGGAGGTAGATCAAAAAAGGATGGAAAGGAAGATGCGATGATGACGGATAGTACACGAGGATGAAGGATGAATGAAGTTCTTGATGCTTGATGACTGGCGATGAGGAAAAATCACATATTTATTCCAGATGTATATGTTGATAATGCAGGTATGCACGCATGACGACAAGTATCATGTCACTTAGATGAAGGCTCAGACGTAAGGAAAAAGGATAGCATTTACCAGGTAGTGCCTGGCCTGCGCCGGGGCGGAAGCTTCGAAAATTGAAACAACTAT-------------------------------------------------------------------------------------------------------------------------------------------
>000001364|size:264
GGTGTCAGATTTGAGACTGGCAAACAAGGCTGTTGAACTGGCACACCAGAACCAAAACATGAAGCTGGTGTACAAGGCCAATTGGATTGACTGGAAGGATCTTGCAGTGGTGACGTACAGCGATGCATCTTTTGCAATGAGCCTGGATTCAAATCCCAGCAAGGCAGAATTCACTATCTGTCTACGGCTTCGCATTTGACTGAGAAAGATCACAACATACATGTGATCGGGTTCGCTTCGTCAACCTTGAAGCGAGTGTGCAGAGTCGTACGCACTTCAGAGTGCAGTGGAACACGGTGACCGCTTGAGGTGTGTCCTG-------------------------------------------------------------------------------------------------
>000000836|size:253
GAATGACTCCCACTTACTAACCCTGGAGAATATAGCTACACCCTGCCATACTGTACAACTCAACCTGGCACTAATCTATAGCTATAGAATACCTCAGTCATTATCTATTACCGTAAACTCTGGTTATTAAGCGCACCTCGCTATTAAGCGCACATTATTTATTAAGCGCATGCTCTCTTCTTGTCATAAGCTATTGTTTATTAAGCGCATGCGCTTAATAGGCGTGGCGTTCTATGAACCTGACCTTGACCGGCTGGAAAGTATTTGGAGTCAGGTATCTTT--------------------------------------------------------------------------------------------------------------------------------------
>000000073|size:235
ACAGAGCGATAAGGAAGGCGGAGATTGTCTTGCGCATCGGGATACCTTTCCCCTCACTCCTGCCATAGCGGCACGATTAAGGGAAAGCCTTTTCGTCGCAAGACTTGCACGTTGGGGCGTTTGCAGGATAAGCGCCCTGATACGCGGACAGGTGGCCGAGTGGTTTAAGGCACTGGTCTTGAAAACCAGCGTGGGTTCACGCTCACCGTGGGTTCGAATCCCACCCTGTCCGCCAGCCACACTTTCCGATACCGTCCGCATCGATCCTGCAAGAGCGCATAGAACTAACGTTGTTCATTTTACGTTCTTCCGTTCTGGTCCGTTGACGTCCGATCTAATCCGGCCCATAGTGTGG-------------------------------------------------------------
>000002135|size:268
AAAATTATTGAAACAACACCACAGTAAATTGAACAGAATATACATGAACAATGGCTACAAATGCAAACTAAGATCACAAAACTTACGTGATATTCTGTCCCCAACCAGATGTTACTCAGACGTATAGCTGTACTCAAATCATTCACTTGTTCCTTTGTCATTTTAACATCATTAAGATACAGCTCCTTCAGGTGAGGAACACTGCTGAGATGTAGAGTGAGAACACTCACATCATCACCAAGAGGGTTATATGACAAGCTGAGCACGCGCAGGCTAGGAGCCTGGTGCAGAGATCTGGCGATGGCTGCAGCAGGTTCGGCTGTCAAATTGATATTCTCAAGTGATAGTCTATCAAGCCTGTTG-----------------------------------------------------
>000005732|size:264
CTCTACGAAGAATCTGATGAAGGGAAAACGCATCCCTACAGTATTAGAGCAGATAAAAGAAAAGGGTGATGCTCTTCAACTCTCGGACGTTGTATTCGAGGGCTTTGCTGGGGTGCTGTGTGTCGAATCGGGAGGTCCAACACCCGGAATTGGTTGTGCTGGACGTGGTATCATCTCTGCATTTGAGAGATTGGCGGAGCTCAAAGCGTTTGAGTCTTTCAAGCCCGATATTGTGATATATGATGTGTTGGGAGATGTTGTGTGCGGAGGCTTTGCGATGCCTATACGTGATGGATATGCACGAGAGGTATTTATCGTGTCGTCG-------------------------------------------------------------------------------------------
>000005339|size:266
AACAACTTCTTGGCCGGGCTGATGCTGAAGCCGCAGTCGAAGGTCACATAGCGCATTCCGAAGCACTGCGCGAAACACCTTTGATTTTGTTTTTTTTTGGCGATTTCACCAACGAAAAGAGTGACATAATGGGATAATGATAACATGTATATACATGTATATTATATATTTGTACGTATATACCCTCCCAATAAACATCTGGATTGAAAGCCAAGAAAAAGTCAAGGTTGACTACCACCCTACCAATACCTTCAACAAAATGGAAAAAGTACTAATATGA----------------------------------------------------------------------------------------------------------------------------------------
>000000472|size:256
CTCCACGCGACTCCTGCTCGGCGGGCTGGCGCAACGGAGCGTGCTGCAGACCCTTCGCGATGAAGGGACCGACGTCGACCTCGACGACATCCGGAGCGAAGGTTTTGCCGACGCCCTGTGCGTCGAGTCCGGAGGTCCGGAGCCTGGTGTGGGATGCGCAGGACGCGGCATCATCACCTCGATCAACATGCTCGAGCAGCTCGGCGCCTACGACGAGGAAGAAGAGCTCGACTACGTCTTCTACGACGTTCTGGGCGACGTGGTGTGCGGCGGCTTCGCCATGCCGATTCGCGAGGGCAAGGCGGAAGAGATCTATATCGTCTGCTCC----------------------------------------------------------------------------------------
>000005766|size:260
GGATGAGGAAGCTGATATGGGATCGCACGAGTTCTCTTATGCAGTTTATCCCCATACAGGTAGGTCTTCGTTGATTTCGGACCTGGTCAACTTTTTAAGATCTCATTAGTTTCATAAATATTATAAGATGTTTCTGTCTTTTTCCTTCCATTTTAAGGTACATTTCAAAGTGCTGGTGTCATTCAGCAGGCTTACAACTTCAATCAGCCAATCTCCGTTACACCTGGTTCTGTTTGTCAGGGTGAGTGAGAAATGCTTGGATTTTTCGTGTTCAAAGAAGCGCCTGAAATCCAGTTGTCAATAAACCCTTTTTGCTACTGCAGTACTAGCTCAGGCCGCCAAGACTCCTCAGGTAAACGCGAAGGAACAAGTCGCGATTGTTTTTCAGTAGTTTCTGATCTGATTGGTGC------
>000001304|size:262
AATATCAAAACAAATAAAAACAACAACGATGAGATAAAGTATAATTCTAAATAAAAAAGATATATTTTATTGTTCCTATGAATGAACATTCGTGTGTAGTCTCGTCGGTCATATATTGACAATATAAATAAACCAATATTTTTTAACTTAAATTTCTTTAAATTGTCTATAAAGTGAAAAATACGTTGGCATTTTTGTGGTTTTATTGTAGAGGAGCATGACAGGAGCACTCACTGAAAATTTCAAGAGAATTTGATGCGTAGTTTTCGCGCTATCAACTCTCAAAATTTGCCGTGGATAATTTGTTTT-----------------------------------------------------------------------------------------------------------
>000005985|size:255
CTCCACCAAAAATCTAACTGGAGGCAAGCGCATACCCACCGTAATAGAGCAGATAAAAGCAAAAGGGAGCGATCTGCAATTAGAAGATGTAGTATACCAAGGCTATGCAGGTGTACTGTGTGTAGAGTCGGGAGGTCCCACACCAGGGATAGGGTGTGCAGGACGAGGTATTATATCGGCATTCGAGCGACTAGCAGAACTAAAAGCATTCGAGACCTACACCCCCGACATAGTGATATACGATGTGTTAGGCGATGTAGTGTGTGGCGGATTTGCCATGCCCATACGTGACGGTTATGCCCGTGAGGTATTTATCGTATCTTCG-------------------------------------------------------------------------------------------
>000006015|size:257
CCCCCAAAATGAGTAGATCCGAAACTATCAGTACTATCAAGACTATCAATGCTATCAAAATTTCTTCTGATCGAGACACCTCTGGATTTTCGAGTTTTTGGTGCCATGAGGAAGTGTCTTTTTAGGGACGACTTGAAAGTGCTGCTGCACGGTGATTCCACCACCCATGGACTCTTACAAGAAGCTCAAGGCATGTGGAGAGAGGCGTGGAAGGCTTACCTATTTCATGGGATTTTACTGGAAAAATTGGAGATTTGACAAAAAAAATGGATCAAAATTGAATAACTGAACAACCATGGGATACATCT------------------------------------------------------------------------------------------------------------
>000005295|size:255
GTGAAGAAGACACAAACGTATGGACAAACAAATGGATCAACAAAGATAGACGTCAAGCCACACAGTCACAATGATGTGTAAGAAACTGGATTATACAGGTCATTTAAGACGTGGGTGGGGCCAGGAGGGAAAAGATGAGGGTCTTGTTTGTGACCTTAACACAAACCCTGTAAAACTAGAGAGTCTTACTCTAGCACACGTCTCTAGGAGAGTTGATAGGAAGGTCGCAACAAGAAAACTAAAATTTTGTTGAAAAGAAATGAAGACAAGCTAAGGATCTTAACG-----------------------------------------------------------------------------------------------------------------------------------
>000003626|size:198
GGAAACACGGGGGAAATTAGTCATGATTCACTTGACTTGCCTGTCAAAACTGCTTCGCCAGATAAAGCCGTCATAGTTCCAATTTGTTGTATAAGTTGCCATGGTTTAAACACCACGATTTCGTAAGCATGAGATTTATCTGAGTATTCAAGAGAAGTAAATAAATTATGGCTCTCCAGTGCTTCGTGAAACGGTAGGCGAAAAATAACGATAATTTTGAGCCTGTGCCTTTGTTTAGAATTTCGTAAGATTAAGAATGAAAATACCCGAGTTAACGATCTTTCAAAATATGTAAAGTTTACTTT---------------------------------------------------------------------------------------------------------------
>000000737|size:257
TATCGCAATAGTCTCAACTATCATTTTCTTTCGCTTCTTGACAGCGTTGTGCAATCCGCTCCTCTGCACTTTCATGAAGCAGGACTTCCGCGACGCTTTAAAATCTTTGGTAACTGGACTGAGGACCTCGGATACAGTAAGACTGACTAGCTACTCATCAAGAGCTCGTGCAGCAAGTTCAGTTTATAGTAGTAGAGAGTAATTGGATGAAAAGATTTGTTGTGATTTCGAGAATCAAGTTTCGAGATAGAAAAATATATAGAATAAAAAATTAAACACTCATTAGTAAATCGTCTAGGTATTTATGGGTTATGGT----------------------------------------------------------------------------------------------------
>000003856|size:219
ACTCCACCCGCCTGATGCTGCACAGCAAGGCTCAAACCACGATTTTGCACCTAGCTGCCGAGCGGGGCGCTGTCGAAGACTTGGAACTCGATGAAGTGCTACTGACCGGTTACAAAGACGTTAAGTGCGTTGAGTCTGGCGGTCCCGAACCCGGCGTCGGCTGCGCCGGTCGGGGCATTATCACTGCCATTAACTTCCTAGAGGAAGAAGGTGCCTACGAAGATCTCGATTTCGTCTCATACGACGTATTGGGCGACGTAGTGTGCGGCGGTTTTGCCATGCCCATTCGGGAAGGTAAAGCTCAAGAGATCTACATCGTCGTGTCC------------------------------------------------------------------------------------------
>000001504|size:248
GAACCAAATGAGTGAAATAAATAGTTTTCCAGACGCTTTGACATTAAAAAAAAGGAGTAGATGTGAGCCGAAAGTGAGTTATTTTGGATCGTTTTTTACGCCGTTAATATTTTGTATTGTAGAGGATTTTATGGAAATTATTGCTAAATAAAGATTATTATTATTAAAAAATAAGTGAAAGTCTCCGATTCTTGATGCATTATTAAATGCATTTTTAAATTTATAACTGGTCTCAGCAAAAGTAATTTGCATCGGAGTAGTAGGAAAAGGGGGTTTCTGGCACATTTTTAAAATTTCCTGAAAAACAGGGCAGTTTTAAAAACTGATTTTTTTCATTTTTTATCTCATTTAAAAATAAACAACGATGTTTTTGA------------------------------------------
>000000852|size:246
AAATAGAGCTACGTTACATGGCAACGAGAAAAACACGAATGATAATTCTCTTAATATAGGGAGCTGTATGTTTTTCATACATCTTCATCAACTTTTCTCTCCTACCTCGTCTTGAGTTAGTCTGAGGTATCCGTCGCCTCGTTTGTTAAAAGTTTCTTCCAGCGGACTTTGGCAATTCGTTCCCGATGATGTGTCAAACTTCAGTAACCTGAACAAACGGGATCTGCAAAAGCAAAACACATTCACGTGTCATTAGAGCCTTGTTAATCACCAGCACTCTTACTTAATTAAGTGAACATGCAT-----------------------------------------------------------------------------------------------------------------
>000002817|size:250
CTCCACCCGATTGATGCTTCACGCCAAGGCCCAGAATACGATCATGCACCTGGCCGCCGACGCCGGCAGTGTGGAGGATCTTGAACTCGAAGATGTCCTCAGAATGGGCTACGGCAACACCAAATGTGTTGAGTCGGGTGGCCCGGAACCGGGAGTTGGCTGCGCTGGACGCGGTGTGATCACGGCCATCAACTTTCTGGAAGAAGAGGGTGCGTACGACGAAGATCTCAACTTCGTGTTCTACGATGTTCTCGGCGACGTGGTGTGCGGCGGCTTCGCCATGCCGATCCGCGAAAACAAAGCCCAGGAGATCTACATCGTCGTCTCC----------------------------------------------------------------------------------------
>000002785|size:242
CATGTTCGAAGCGCGGCGTGGTGAAATTGAAGAGACGCGAATGTGATACGAACAAAACGTTTGAATGAATGAGCCAATCATCGTATTACAAAATCATCGAATGACATCATTCACAGAATTACAAATTAAGGGCGGGGTTTTTGCACTCGTACCAATCATGACTGTACGTGGACGGGCACGTACGAAAAAACGGAGGACCACTCCAAACAATGCCCGAAGCAGAAGGTCGACTGTGGGAACGAAGGTTGCCAGCATACGCTAACAAGAGAAGAGATGACTTCACACATATTGACCTGCGACAAACAACTAGTTACCTGTACAGACTGTGGGATGTCCACGTACAGAGACGGCTTGACCCAACATCTGGTCGAGCTATGTCCTTCCAAGAAAATTTATTGTCCCCTTGCATGC-----
>000000370|size:250
AATGCGTCATGTGTTCCACTACGTAAGATGGCGGCGACTGCCACGAAATGTTTGACTGCTGGCCATAGGGAATGCCCTGTCCAGTTTATATATAGGTCAGTGGTTCTAACGTATCTCTGTTTTCTTCAGCCGTCCCGTGCTCAAAAGCTTGCCAACGTGTTTTGTAAATATCTGTTGGGTCGCATAGTAAAGAGTGGTGTTAATGTAACAAGTCTCATGAAATGGTTTGAAGACAAGAACAAGAAAAAGGACATGAACAATAGTAACTCTGATTATGAAATGCTTCGTCGACTTCAAACTTTGCTACAGAAAGTATTCAA------------------------------------------------------------------------------------------------
>000001360|size:249
GTTTCTCCTATGGCAAAACAGACCATCCCACGTCTCGAGCTATTGGGCTGCCTGGTGTCAGCGCGTCTGTCGCAGAGTTTAAGAAGAGCTCTTCATGGCTCCTTAGTTATTGATCGCATGGTTTACTGGTCGGATTCGACTGTCGTTTTGAGTTGGATCAGAAGTTTGACCAGAGAATACAAGCAATTTGTGCAAAATAGAGTGACGGAGATTCGAAGTCTAACATCTGCTGAGTCTTGGCGATACTGTCCCACGAAGGACAATCCTGCAGATGTCGCGTCGCGTGGAGCTGTAGCTACCGAGCTAGCTAGTGA------------------------------------------------------------------------------------------------------
>000004523|size:241
TGCTGGACAACAAGGAACTTCAAGACGTCGTGACGGCTCTGGGCTGCGGTATCGGCAAGGACATGGACGTCTCCAAGATTCGCTACGAACGTGTCATCCTCTTGGCGGATGCCGACTCCGACGGACACCACATCACCACGCTACTGCTGACGTTTTTTTATCGCCATATGCCCGCCCTCATCGCCGACGGTCGAGTCTACATCGCCGTGCCGCCGTTGTATCGGATCGACATCGGCAAGGAAACGCATTGGGCAGCCGACGATGCCGACCGCGAGCGCATCTTGGCCGAGTCCGATCGTCGATCCAAGCCGGAGATTACACGCTTCAAAGGGCTG---------------------------------------------------------------------------------
>000006010|size:242
AAGAGTGCGGACCACCTCGTCGTACTCCATGAGGACGTTGGTCTTCAAGGCAAGAACTTGTTGTTGATGTTCAGAAAGACTTGCCTGCTTCAGGAGGATCCGCCCTTCAATGAGCGGATGTAGATGGGCACCCAGCTGTGTCTCCATCTCCTGCTTCTGCACCTCTTTCCTCGCCAGAAAGGACGTGAACGTCTCCCTTGACTGGCGTTCACCTGAATACAAAAATGTATCCACTGACACCGGACCAGCTGCTTCGAGGTAGGGCTCGTACTTGGTCAGCAAGGCTGTCAAAACAGCTCCATAGCCCTTCTCGGTGAGGAGCACGTCC----------------------------------------------------------------------------------------
>000001361|size:229
GTCCGCTACAAGTTATAGGATCAACACCAATGAGTCGCAACAAGTGAGACACGAATGTTATGAGCTCTTGCCTGGTCAGGGCCAACTTATTCTCTAACTGGAAGAGGGGCGACTCGTCGGACATATTAGGGCGGCTCCGTTGAAGAACAAGGTTAGATTTCTTTGCGCAGGCTAGGCAGAATGAGTGGTTTGTGTGAGACATATCGAGAGTCACCTCATGGCGTCGTTGGTCAGTTTTCGACAGTTTAACATGCACCATCCAGTGATGCTGACCGTCCGGGGACTGATGAGAAGTGACGTCACCAAG-------------------------------------------------------------------------------------------------------------
>000000527|size:183
CTCAACAAGGTTATTGTTAGGCGGCCTTGCCCAAAAAACAGTACTCGACACGCTTCGGGAAGAAGGAGAAGATGTCGAACTGGAAGATATCCTAAAGCCGGGCTATGCCAACACGGCTTGTGTGGAGTCTGGAGGTCCTGAGCCAGGTGTGGGCTGTGCAGGTCGTGGTATTATCACTTCTATCAACATGTTGGAGCAATTAGGTGCCTACGAGGAAGACCACGAGCTCGACTATGCGTTCTACGATGTCCTTGGCGATGTGGTGTGTGGCGGTTTTGCCATGCCTATCCGCGACGGAAAAGCGCAAGAAATCTACATTGTGGTTTCT----------------------------------------------------------------------------------------
>000006009|size:245
AAGAGTGCGGACCACCTCGTCGTACTCCATGAGGACGTTGGTCTTCAAGGCAAGAACTTGTTGTTGATGTTCAGAAAGACTTGCCTGCTTCAGGAGGATCCGCCCTGCAATGAGCGGATGTAGATGGGCACCCAGCTGTGTCTCCATCTCCTGCTTCTGCACCTCTTTCCTCGCCAGAAAGGACGTGAACGTCTCCCTTGACTGGCGTTCACCTGAATACAAAAATGTATCCACTGACACCGGACCAGCTGCTTCGAGGTAGGGCTCGTACTTGGTCAGCAAGGCTGTCAAAACAGCTCCATAGCCCTTCTCGGTGAGGAGCACGTCC----------------------------------------------------------------------------------------
>000005913|size:234
CTCCACACGTCTCATCCTGAACTCCAAAGCGCAGGACACGGTGCTGCACATGGCGGCCGAGATGGGCTCGGTTGAGGACCTCGAACTCGAAGACGTGTTGAAGATCGGCTACCAGGACATCAAATGCGTTGAGTCCGGTGGTCCTGAGCCGGGTGTCGGCTGTGCCGGTCGCGGCGTGATCACCGCCATCAACTTCCTGGAAGAAAACGGCGCCTATGACGATGTCGACTACGTCTCCTACGACGTGTTGGGCGACGTTGTGTGCGGTGGCTTCGCCATGCCGATCCGGGAAAACAAGGCCCAGGAAATCTACATCGTTATGTCG-------------------------------------------------------------------------------------------
>000005132|size:238
AGAGTGCGAACCACCTCGTCGTACTCCATGAGGACGTTGGTCTTCAAGGCAAGAACTTGTTGTTGATGTTCAGAAAGACTTGCCTGCTTCAGGAGGATCCACCCTGCAATGAGCGGGTGTAGATGGGCACCCAACTGCGTCTCCATCTCCTGCTTCTGCACCTCTTTCCTCTCCAGAAAGGACGTAAACGTCTCCCTCGACTGGCGTTCACCTGAATACAAAAATGTATCCACTGACACCGGACCAGCTGCTTCGAGGTAGGGCTCGTACTTGGTCAACAAGGCTGTCAAGACAGCTCCATAGCCCTTCTCGGTAAGGAGCACGTCC-----------------------------------------------------------------------------------------
>000003543|size:237
GGTCTATCGTAGCATCAGGCAGGGTCACTTTGCAGTGAAAAACTCAGATTTTATGGTGTTTTTGTTTTTTTAATGGAATTAAATTGTGATTTGATGGAATTTGATTGCATTTTTGATGGCATTTACATGCATTTACGGGATAGAATTGATGGCGTTGATTGGATGGATGGATAGGTAGGTAGGTAGATAGATAGATAGGTAGATAGAGAGATTAGATAGGCTATGATCGACTATGATAGGCTATGATAGGCTATGATCGACTATGATAGGCTATGATAGACTATGATAGACCATAATAGACTATGATAGACTACGACAGTCTTAGATTTATATCAACGATCATGAATCATGGGTAGTGGGTTTGTAATGGGGAATACCCCTAGATGGCATTTGTGAT-------------------
>000002922|size:244
AAGTCAGCGAAAACATTCAAGGTAGTGCAATTCTGGACGGATTGAATTAGAGAAAATGTTTTTCGTTTTTTTCCGAAGTGAAGTTATTCGTTATCCTTAGCTTTGACTGTCGACCAGGAAATACTGAAATAACCTTTTAATTTGATTCAAATCTGTTTTGATTATCAGCACTTCACTTGTTCGTATTTCATCTTCTTCTTCTTTCGTCTTCAGTAAATTGAGATTCGTAAATGTTCGTTTTATCCTCTTTAAATAGACATTTTGGGAACTGGCGTTACTTAACAAAGCAGAGAGTAGCCAACTTATACGAAAACT-----------------------------------------------------------------------------------------------------
>000000921|size:218
GTTGAATTCTCGGTCTTCTTCTACGTCTAAAGTGGGAAAATTGTCAAATTCTTTTAAAATGGGGCAAAACCTCCTGGACTGATCTTCAACTTTGATAAAATGAGGTTTTAGTTCTCTAATTTTTGCGCGCTGCCGGCGTTGGGTTTTTGAGGTCAGTTCGTTCTTAAAAAAATTCACTTTTGGAATACACTGATATATTGTTTTTTTTTTCAGCGAAGTCCACGATTTTAGCATCATATGAAACGCTGGAGGAAAATACTTGGAGGAGCTCTTAATTGCTCTTTGCACTG------------------------------------------------------------------------------------------------------------------------------
>000000917|size:233
TGATTCGGAGGAAATCCCTCCAGAAAATGGCAACTGCTCTGAGGGTATACCAGGAAGAGTGGGTAAACTCGTTGGTGTTGTTTCCCTTACACCTGGAAAATGTCCTATTGATCCAGGAAATATAGTTGATGTACCATCAGGCATCCCCGAAATTTTACCAGACGTGAGAGCTTCTATACCGGAAGGTAGTGATTGAGGGATTCCTAATGGCTGCGTGCCAACACCTGGAACTGTTGAGATGGGATTTCCCGCAGACTGAGCAAATCCTCCTTCAAATCCAGC--------------------------------------------------------------------------------------------------------------------------------------
>000005779|size:238
CCCCCAAAATGAGTAGATCCCATACTATCAATACTATCAATTCTATCATAATTTCTTCTGATCGAGACACCTCTGGATTTTCTGGGGTCGAGTTTTTCTTGAAGCTGGACAGTTTCGAGTTTCTGCTGCCAGGAAGTGTCTTTTTAGGGACGACTTGAAGGTGCTGCTGCACGGTGATTCCACCACCCACGGACTCTTACAAGAAGCTCAAGGCATGTGGAGCGAGGCGTGGAAGGCTTACCCATTTCATGGGATTTTACTGGAAAAATTGGAGATTTGACAAAAAAAAAAGGATCAAAATTGAATAACTGAACAACCATGGGATACATCT-------------------------------------------------------------------------------------
>000005876|size:229
GGCCAATTCGAGGTAAAACCCATCTTGGAAGGGACAAGGAGAGGACCGGACTGGTTCTTACAGGCAAGGAGGATGCTGGATTGAGATGCAGTACGAAGAATAGACCACCATGAGCGTCGGGGTAAAATATCTGGAACGACAGTGGTAAAGGGTACACCGATGGAACGGAGGTACCGAAGGACTCTGGGTATCAAGACGATAGGTGGGAAAACATAGGGATTGGAAAAAATTTCTCCGGGATATTGCGAAGGACACTGGGCAAAAATATTGACCCCGAAACAGCCAGGCGTTGGAAACGGTGAAATAAACGGCAGC-----------------------------------------------------------------------------------------------------
>000004035|size:228
CTCGACACGACTGATGCTTCATGCGAAAGCACAGAACACCATCATGCAGATGGCGGCTGACGCCGGCAGTGTGGAAGACCTCGAACTGGACGACGTCCTCAAGTACGGCTTTAAGAACGTCAAGTGTGTTGAATCGGGCGGCCCGGAGCCGGGTGTCGGCTGTGCCGGACGCGGCGTGATAACCGCGATCAACTTCCTCGAAGAAGAAGGCGCCTACGACGACGACCTCGACTTCGTCTTCTATGACGTCCTGGGCGACGTTGTCTGCGGCGGCTTCGCCATGCCGATTCGTGAGAACAAGGCTCAAGAGATCTACATTGTCGTCTCG----------------------------------------------------------------------------------------
>000006134|size:235
CTTTAGAGGCAGAGTTACTTGTCTGCAAATTTATGGAATTGCTCTGACTGCCAACCAGATACAGGCTATAAAGACCAAATGTACTGCCGGGGAACGTAAGTCATGTTATGTAATTCAGAAATATTTAGCAGGTAACTTGTCTTTTTTCACTGATGCTATGCTTTACAAATATTTCAGAGAAAGATCCCTGCCTTGCCAGTCCTTGCAAAAATGGAGGGAGCTGCATTGTGGACACTAAAGATAAAACCGGCTATCGATGTCGCTGTAAACCAGGGTACCGTGGGCATCGATGTGATGGTAACAACCTGACGCTTGAATTTCTTTATTTTCATTTGATCCACGTGGACCACACTCA-------------------------------------------------------------
>000004159|size:229
GCCGCTCATGGGCTGCGCCACGCAGTAGGCCTTCACGGAGGCGTCCAGCACGGGGCTCAAGGACAAGCGGACAGCCCTCGGTTTTTTTTCCATCAGGAAAGCAATGGAAAGTAATGGAAAGTATGGTTTTTTTTCCAGCCAAAGATGGGCGAAACCTTGGATTTCCTGGAGGTGTTCAACAGAGTTCAGGGAATGTTGAAGTGGGGTGGGGGGTTCATTTAAAATCTGGGGAATTGATGGCTGGGGAATCAAGGGATAGAATGGGATTATGGAAAAGGATCAAGCAGGAAATGTTGAGCTGATG----------------------------------------------------------------------------------------------------------------
>000003794|size:236
TTCTACAAAGAACCTAATGAAGGGCAAACGTATACCAACGGTATTGGAGCAGATAAAAGATAAGGGTGATGCACTTAAACTTACAGATGTGGTGTTTGAGGGTTTTGCAGGTGTTTTGTGTGTTGAGTCGGGAGGTCCAACACCTGGAATTGGCTGTGCTGGGCGAGGTATAATCTCAGCCTTTGAGAAATTAGCAGAACTGCAAGCATTTGAAACCTACAAACCCGACATTGTAATATATGATGTGCTTGGTGACGTTGTTTGTGGTGGTTTTGCAATGCCTATAAGAGATGGCTATGCACGTGAGGTGTTTATTGTATCTTCG-------------------------------------------------------------------------------------------
>000004075|size:229
GTCTGCGTCCAAGGCAAACAAGCTCATTGCTGACAAGGCCAGTCGCAAGTCTCTGACCTGGCCAATTCGCAGCCGCTTGGCCATTTGTGCCTGTGCGTCTGTCAGCTCTGAGAATCTACAATCTCTCGGTGGATCTTCCTTCTTGGCCATTGACTCGATGCCCCGTTTCCGTTTCTGGGTCATTCGGGCCGGTCTGGCCTGAACCGAAGCTGGTGCATGGATGGAATTCACCTTCTTGTCTTCTCGAGGTTTCCTCGGTAGCCTCTCCGTCCATGTTGAAGCAGACATGATCCCTTTGGAGGTTGCAGCGGCTGCAGGTGACATGAAACAAAATAAGGGATTGAAAATCACTGTTTGAAGCA------------------------------------------------------
>000001814|size:223
CTGGCGAGCGGCAGGAGCGTTGGATGTGCTCGATGCCACGCGTGTGGTCTCGAACGTGGCAGACGCGATTGATGATTGTCATTGGGTGGTAGGTACGTCCACGCGCAACCGGCGAATTCCTTGGCCAATTGGCGATGCGAAAGAGAGTGCCCGAGAAATCCACCAGCTACCCAACGAGAGCAAGGTGGCAATACTCTTTGGTCGTGAAGATAACGGCCTGACGAACGAGGAATTGCAGAGATGCAACGCGCATCTGCAGATACCCGCAAACCCAGTCTATGCGTCGTTGAACCTGGCCATGGCCGTGCAGCTTGTTTGCTACGAGATCTTTCAGCACGAATTTCAGGAAACACCGCAAAAGTGGGACCGTCGGCTGGCCAACGCG-------------------------------
>000002810|size:229
TTCGACCCGCTTATTGCTGGGAGGCCTGGCCCAGCGGACCGTGCTGGACACGATCCGGGACGAGGGCGAAGACGTCGAACTGGAGGACATCCGCCGTGACGGCTTCGGCAGTTGCCTGTGCGTCGAATCGGGCGGGCCGGAACCGGGAGTCGGCTGTGCCGGCCGAGGCATCATCACGTCGATCAACATGCTCGAACAACTCGGCGCCTACGACGATGACGAACAGCTCGACTACGTCTTTTACGACGTGCTGGGCGATGTGGTCTGCGGCGGTTTCGCCATGCCTATCCGTCAAGGCAAGGCCCAGGAAATCTACATCGTCTGCTCG----------------------------------------------------------------------------------------
>000005313|size:231
TGTGGATTTGGTTGGCTTCACGATCGTTGCAACATTCCGTCAGGCAAGGGTGATGACACACTTCCATCTTCGGATGCTCTGAGGGAGACGTGGAAGGCAGGCTCCCTAACATTCGATACCCCCCACTACGGGTCTCCAAGGCATGAACAGATCCAATACAAGCTACTGTAGGAATTCCAATGGGGTAGTCAAGATTGATTGGAATGCCCTACAAGCCCGCACCAAAACCCTCAGTGACTTTCAGCCAAATCCCAAGGGACAAGTCAGATTGAGCCACAGGTGT-------------------------------------------------------------------------------------------------------------------------------------
>000002753|size:233
AGGAGAACCTAAAGTAGAAGGAGAGCCTGAAGTAGAAGGAGAACCTAAAGTAGAAGGAGAATCCAAAGCAGAAGGAGAACCTAAAGTAGAGGGAGAGCCCGAAAGTGAAAATCAGCCATACACGAAGCCTACCTCAGAATATCCACAGGGAGAAACTGAACCGTCGGCAACGCCGGAAAATTGGCCAGAACCAGGCCCCCGGTGGGAACAGGCATACGAGACATGGAGATGGGCCTGGGAGTTACATGTCTACCTTTACGCAACGATATTTCTTTTGATCGGCTTGTACGCCGGGTATTATGTCATAGCTA---------------------------------------------------------------------------------------------------------
>000000976|size:198
TAGCAAAATGAACAAGCTCGCTATTGCCCTTTTTCATGTGTTTCTAGTTTTCTTTTTCTCTCCGAAACCGAGCGATGGTCAAGGTTTGAGACCACAACCGATAAACATCGCTCAAGGGAAGAAAATCGAAGCAACAGCAACATGTGGCGAAGATGTTAGTGAACCAGAACTCTTCTGCAAACTGGCCACTGTACCGGGAAAGCTGGGCATTCTAGGGTTGTCCTGTGACCACTGCGAGCCAGGTACGCCTACCAAAGATCATTCGATAAAATATGCCATTGATGGAAC--------------------------------------------------------------------------------------------------------------------------------
>000005741|size:229
TTCGACAAAGAACCTAATGAAGGGCAAGCGCATACCGACTGTGCTGGAGCAGATCAAAGAGAAGGGCGATGCTCTTCAACTCTCGGATGTAGTCTTCGAGGGCTTTGCAGGTGTGCTGTGTGTTGAGTCGGGGGGGCCAACACCAGGGATTGGATGTGCAGGAAGGGGTATCATCTCGGCATTCGAGAGGTTGGCCGAGCTTAAAGCATTCGAGACCTACAGACCCGATATCGTGATATACGATGTGCTGGGGGATGTGGTTTGTGGTGGTTTTGCAATGCCTATCCGTGATGGGTATGCACGAGAGGTATTTATCGTCTCCTCG-------------------------------------------------------------------------------------------
>000002401|size:225
GGATGAGGAAGCTGATATGGGATCGCACGAGTTCTCCTATGCAGTTTATCCCCATACAGGTAGGTCTTCGTTGATTTCGGACCTTGTCAACTTTTTAAGATCTCATTAGTTTCATAAATATTATAAGATGTTTCTGTCTTTTTCCTTCCATTTTAAGGTACATTTCAAAGTGCTGGTGTCATTCAGCAGGCTTACAACTTCAATCAGCCAATCTCCGTTACACCTGGTTCTGTTTGTCAGGGTGAGTGAGAAATGCTTGGATTTATCGTGTTCAAAGAAGCGCTTGAAATTCAGTTGTCAATAAACCCTTTTTGCTACTGCAGTACTAGCTCAGGCCGCCAAGACTCCTCAGGTAAACGCGAAGGAACAAGTCGCGATTGTTTTTCAGTAGTTTCTGATCTGATTGGTGC------
>000001395|size:227
CTCCACTCGCTTGATGCTGCACACTAAAGCACAAACTACTATTCTTTCCCTCGCAGCAGAAAGAGGCTCGGTTGAAGACCTCGAACTAGAAGAAGTACTACTCACTGGCTACAACAACGTACGTTGCGTTGAGTCTGGTGGTCCTGAGCCTGGTGTCGGTTGTGCAGGTCGTGGTATTATCACAGCGATTAACTTCCTCGAGGAAGAAGGTGCTTACGAAGACCTAGATTTAGTATCCTACGACGTACTAGGTGACGTTGTATGTGGTGGTTTCGCAATGCCTATTCGTGAAGGTAAAGCGCAAGAAATTTACATTGTTACATCT-------------------------------------------------------------------------------------------
>000000969|size:231
CAGCAGAAGGAGAGTAGCAATGAATGTGGAACGAAAACAACGGACCACCAGGTCGTTGACCGCATGACCGGAGCCGACATCGGGGCTCGTCATATACACAACACCAAAAGCCAAGACGACGACGCAAGAGCCGTACATGGCGAAGGCGACGTACTTCGCTTCGTTGAAATTCCTCGGGATATTTCTCGTCTTGAAGGCGTAGTAGGTGCAAACGATTATCAGGATGGCGTTATAAGTTTGGGAAAGGATAACTTGTGTTTCGGAAAGGGCGCAGACCTGATAGACTTCTGTAGGTGATGGGTA-----------------------------------------------------------------------------------------------------------------
>000005468|size:231
ATATAAAATATCGCTAATGAAATTGTGACAAAGCGGTAAACAGCCGCCCCTGCTAACTGTTTTAAACTGGACATAATGTTCGACAGTAACTGAGTAACATAAAGCAATGCCCGAGACAGTCACCCCTGCTAACTGTCCTAAAAGTCTGATGCTAGTTTATTATGGAGATATCCTTGATATAGTAGCAGTCGCCCATGCTAACTGCTGTACAACGCAAGATGTTTGAATAACATATAAAGTATAAATCTCATGAATAGAATATAGTGATGGT-------------------------------------------------------------------------------------------------------------------------------------------------
>000004358|size:196
TCCACCCGCCTGATGCTGCACAGCAAGGCTCAAACCACGATTTTGCACCTAGCTGCCGAGCGGGGCGCTGTCGAAGACTTGGAACTCGATGAAGTGCTACTGACCGGTTACAAAGACGTTAAGTGCGTTGAGTCTGGCGGTCCCGAACCCGGCGTCGGCTGCGCCGGTCGGGGCATTATCACTGCCATTAACTTCCTAGAGGAAGAAGGTGCCTACGAAGATCTCGATTTCGTCTCATACGACGTATTGGGCGACGTAGTGTGCGGCGGTTTTGCCATGCCCATTCGGGAAGGTAAAGCTCAAGAGATCTACATCGTCGTGTCC--------------------------------------------------------------------------------------------
>000003437|size:223
CTCCACGCGCCTCATCCTGAACTCCAAAGCGCAGGACACTGTGCTGCACATGGCCGCCGAGATGGGCTCTGTCGAGGATCTGGAACTCGAGGACGTGCTCAAGATCGGCTACAAGGACATCAAGTGTGTTGAATCTGGTGGCCCGGAGCCTGGGGTTGGCTGCGCCGGCCGCGGCGTGATTACCGCGATCAACTTCCTGGAAGAGAACGGCGCCTATGACGACGTGGACTACGTGTCCTACGACGTGCTGGGCGACGTTGTGTGCGGCGGCTTTGCGATGCCCATCCGCGAGAACAAGGCCCAGGAAATCTACATCGTTATGTCG-------------------------------------------------------------------------------------------
>000001835|size:216
GCCTCGCATTCCGCAGCGTCAATCACCGGTGTTTCGTAAGTCGAATACATATAGGGCGTCTGGGCCTCGAATTCCGCGGCGCAGGTGTCGATACGCTTGAAGACCGCGGTGACCCCGAGAGTGAGGCGCAGGCGGCGGACCTCAGCCTCGGTCAGCCCGGTCAGCGTCGCGATACGTGCATCCGTGAATCCCATCATCTTGATGGCACGCATGGCCGCTTCATGTGTCGGCGGTCCATCGCGCTGCAATCTGCCCTCCACCTCGATGATTTCGCGGATCCGGGCAAGGAACCACGGATCAAACCGGGTGATCGCATGGATTTCATCGTCGCCAAGCCCGTGCCGCATGGCCTGTGCGATGTTGCGCATCCGGTCCGGGGTCTGTTTGGCAAGC-----------------------
>000001445|size:221
CTCCACCCGCCTGATCCTGAACGCCAAAGCACAAGACACCGTGCTGCACATGGCCGCCGAAATGGGCTCTGTGGAAGACCTGGAACTGGAAGACGTGCTGAAAGTCGGCTTCTCCGACATCAAGTGCGTTGAGTCCGGTGGCCCCGAGCCTGGGGTTGGCTGCGCCGGCCGTGGCGTGATCACCGCGATCAACTTTCTCGAAGAAAACGGCGCCTACGACGATGTGGACTACGTGTCCTACGACGTTCTCGGCGACGTGGTCTGCGGCGGCTTCGCTATGCCGATCCGTGAGAACAAGGCTCAAGAAATCTACATCGTGATGTCC-------------------------------------------------------------------------------------------
>000002849|size:215
ACCCCAACGAATTGCCGTGCGCTCTACGAGCGCGCTGAGTGCCCTGCTTTCCGGCACCTGTCTGGCCATAGGCAAACATCGTGACCTCCAGGAAAAATATGATGTGATCATATGTGATCTATGGAAATGGTGAAGTATAGTGTTGCTGCAACTTCCGGTGGAGAGTGGCTTGGTATGGCTTTGGTGTTGTCCACCAAGGCAAAACGACTGTGTTCACTGTGTTCACCGGTTGAGTGAATCCGCCTAGGGCCCCACGTTGTATCCATCCAGTGCAGATTGCACCAGATCACGACAGGTATCAAAGACTTCTGCCTGGATCCAGCAATGGAACACATCCAGCAGGGATTGGAAGATTTTGCCACCCTGTACT----------------------------------------------
>000005660|size:213
TTATTTTACTAGATTGCATTGAAATCTGTAAGAAAATACTAAACTTTGCTTAACACCCGGTTTTCCTGCAAAGCTTGGTTAGAGAGTGAAAAGGGTCAAGTCTTGTTCAACTCACCCTAAAAGCACGCTTTTGCAAAATTTCTTTGCAAAGAAGCCAAAAGCAATCTTCTTGACTACATTGCATCGAAATCTAAGAGAAAACGCCAAAATTTGGTTGAGATCCGATCTTTCCTGCAAAATTTGGCCAGAGAGTGATGTGTGCCAAATTTTGCTCAGCTGTGGCTCAAACCACGGTTTTACGATAAAGTATCTACGAACAAGCTAAATACAATTGCTTTCATCAGATTGTATTAAAATCTATAAGAACACACTAAAATTTGGATGAAACACGATGTTTCC-----------------
>000002638|size:208
ATGTCCGTTCCCAGCGAATTGGCGAAGACCACGCAAGGTGCATCTTTCGGCCCCTCCGCGCGCACATGCAAATCGACTTTGCCAACCCGCACCATCTCTGTGCGGACGTCTCCTGTCGCGGGCGTGCTCATGCGGCTACAGAGCCAAAGCGCTCAAGCGCTATGGCAAACACAGGCGCATCCACGTTGCCGCCCGAAATGGTGACGATCACGTCGTCTCCCTCGATCTCGTCCTTGCGGAACAAAGCTGCAGCCAGGGCGACCGCGCCCCCGGGTTCTGCCACGACTTTGAGATGCGTGAAGGCAAAGGCCATGGCCTCCAGTGCTTCATCATCACTGACCAAAAGACCAGGGCCGGCCAGACGGTGCAGGATAGGGAAGGTGATCTCTCCTGGCGTG------------------
>000005480|size:208
CTGTGCTTAAAGCTCCCCTATCATGACGGGGCTAAAGGGAGGGTTTACCAATAGGGGCCCTTGTACTAGATCATTACTGAGATTTAGTAACATGCCATGTTTTTTATTATGATAAATTATTAGCTTTTAAAGATAAAGACTGAGTAACATACACGCTTACAGCTCCACCTTGCTTCGTTGTTGTAATGCTGACAGTTGTTTTGCCGAAGCTTGGAAGGGGGGGAGGGGAGAGTTTTTATCGTTCCCCAAAAAACACAGCAACAGTCTGA---------------------------------------------------------------------------------------------------------------------------------------------------
>000005233|size:205
AAACCCCAAAACCCCAAAACCCCAAAACCCCAAAACCCCAAGAAAAGCGAAGAGAAGATTTTTAAAATTTGATAATTTAATTTATACTTTTACTAAAATTATACAAAAAATAAAGAAGTTATTTGTGTTCTTGATTTATATTATTGCTTAAAATTCTATGTATTAATATATCTGATAAATAAAAATAAAAATATCTTAAAATATAACAATCCAATATCGGAAAATGGATTCTAAAGGAAATCTTCACGATGTGTTTGGAGCATTCTCCACATCT----------------------------------------------------------------------------------------------------------------------------------------------
>000001986|size:219
TTCAGCTTCAGCTGCTTCGCGCCTGCGTTCTTGCCTGCCTCCGCCTGCACATCTAGAATCAGGGACAATTATTCACATGTATGTCTGGATTCTGATTCAATGTCCATGAATTCAATCGAATCTCTTCATGGTCTGCATGGGCCCCATGGGATAATTTGATTTTGGCAAAATTTATCAAGACACAGCTGCTTCCAAACATATCTCTTGACTGCGCAAGTTCCCCGCACTGAGCCTCTACAGCTTTCAAGACTAGATTCAATGCATCTGTGGCTGCCATTTTCATCACTTGCTTGTCCAAGCGGGACTTCAAGTGGTTCCAAGAATTTTCGAGCGAC---------------------------------------------------------------------------------
>000005122|size:216
CTCCACCCGCCTGATGCTGCACAGCAAGGCCCAAACCACGATTTTGCACCTAGCTGCCGAGCGGGGCGCTGTCGAAGACTTAGAACTCGAAGAAGTCCTGCTGACCGGTTACAAGGACGTCAAGTGCGTTGAGTCCGGCGGTCCCGAACCCGGCGTCGGCTGCGCCGGTCGGGGCATCATCACCGCCATTAACTTCCTAGAGGAAGAAGGCGCTTACGAAGATCTCGATTTCGTCTCTTACGACGTATTGGGCGACGTAGTATGCGGCGGTTTTGCCATGCCCATCCGGGAAGGTAAAGCCCAGGAAATCTACATCGTTGTGTCC-------------------------------------------------------------------------------------------
>000006192|size:203
TCACGTCATGGCGGTGCACGTGCCACGTGCACTTAATAGCACGTCACGAACGGACAGGATTAAATCTTTTTCCGAGAATTCATAAAAACATCGTTCATTGGTAACAAATGAATTGCTACAATGTATATATCAAGTTCACATACATTTTTTTTGAACTGCGGTATTAGATACGTATGATGCACGATCCTCGCAGTAGAGAGCGCTATTTATGCAATGAATTGCTTTTCACAAATCTGAATTTCAGAGCTCTCGCGTGAACGAAGATATCAACGTTTAGTATTAAATGGCGTCTCTTTCCTTCAACCTTTAGGGATATGCTAAAGATGGGCAAAAGCAAACCTTGGCCGGAAGCTCTCAAAAAGCTGACCGGAAGTGAAA--------------------------------------
>000004428|size:217
AAGGTGTGCCTCCATATCGAATGTTTCGTAATGCATCAAAGGTTTGCCAGTCTTCCGATATCATCCTTTCCGCAGTCCCATGGAACCCTGTAAGCCAAGCTGTCTTGTTTAGTGGGCCAACTACATCTCCTGGCCGTCCCAAATGTGATCAAAGGATACTCTTTGACTTGAAAACAGAGCGTAAGCCTTGTAGGCTGCCACGAAGTTGTTTGAGCAGATCTCCACCTTAAAGAACAATATCGCGTTTAACATATTATGGATGGTGTTTACTCTACGCCAAGTACTGGTTTGCTTAGGTACGCCTCCCGAATACGCCGGT-------------------------------------------------------------------------------------------------
>000005986|size:215
CTCCACCAAAAACCTAACAGGAGGCAAGCGCATACCCACCGTAATAGAGCAGATAAAAGCAAAAGGGAGCGATCTGCAATTAGAAGATGTAGTATACCAAGGCTATGCAGGCGTACTGTGTGTAGAGTCGGGAGGACCCACACCAGGAATCGGTTGTGCAGGACGAGGCATTATTTCGGCATTCGAGCGACTAGCAGAACTAAAAGCATTCGAGACCTACACCCCAGACATAGTGATATACGATGTGTTAGGCGATGTAGTGTGTGGCGGATTTGCCATGCCCATACGTGACGGTTATGCCCGTGAGGTATTTATCGTATCTTCG-------------------------------------------------------------------------------------------
>000004621|size:214
ATTAATCCTCTTCTAGATCTGCAAACAGCCCTAGACAGTGTTCTTTCGACACCTAACTCCGACCTACTACTCTTGGGAGACTTCAATTTGCCTGAAATAAACTGGGAAACTATCTGTGCCTCAAGGAGCTCAGACCACACTACGCTGTTATGCGAAATTATTTACGACAACTTCCTTACCCAACTAGTCAAAGACTCAACTTGAGAGGAAAGCATCTTACACCTAGTTCTTGTTTATGTGAATGCATAATTCCCTGTCCCTGGCGGGCTTCATTCGAGTGTGGTTTACAAGTTTGCATGTGCGGGCTGTAATGCCTGTTACGTC--------------------------------------------------------------------------------------------
>000003631|size:217
GCAAACAGGATGGAAATGAGTCGTGATTCACTTGACTCGCTTGTCAAAGCTAATTCCCTAGAAAAAGCTGTCATAGTTCCAATTTGTTGTATAACTCTCCATGGTCTAAACACCATGATTTCATAGACATAAGATTTATCTGAGAGTTAAGAGAAGTAAAGAAGTTATGGCTCCACCGTGCTTCGTAAAACGGTAGGCGAGAAATAACGATAAATTTGAGCATGTGCCCGTGTTTAGAATTTCGTAAGATTAAGAATGACGATACCTGAGTTAACGATCTTTCAAAATATGTTAAGTTTACTTT----------------------------------------------------------------------------------------------------------------
>000000883|size:211
GAAGGATGCTGAGAAGGCTCAGAAGGCTCAGAAGGCAGATGTTGAAGTTTCGTGCCATGCCTCTGCAGGTGCGAAGTGGCATTTGGAGCTGCTGGCTGTGAGCGCCGAGCTGAAAGAAAAGCTGCAAGATCCTCAGTTCGTGGCAACCCGCTGCGACTTGGATGGCTCTGGTGATCTCGATGCACACGAGCTGAAGCAGGCGGCTCGGGTCTATGGCATCTCGCAGAGTGGCAGCTCCGAAAACCACGGCACCAATCCTCGTCTCATGGCTGGGCAACGCGTCAGCAAAGAAAGCTTC----------------------------------------------------------------------------------------------------------------------
>000003853|size:208
ACTCCACGCGCTTGATGCTCCACAGTAAAGCTCAGACCACCATTCTGCACCTGGCGGCTGAGCGCGGTGCGGTAGAAGATCTGGAGCTGGACGAAGTGCTGCTCACTGGCTACAAAGGCGTTAAGTGCGTTGAGTCCGGTGGTCCTGAGCCTGGAGTGGGCTGTGCCGGTCGTGGCATCATCACCGCTATTAACTTCCTGGAAGAAGAAGGCGCTTACGAAGATCTCGATTTCGTTTCCTACGACGTACTAGGCGACGTTGTATGCGGTGGTTTTGCAATGCCCATTCGGGAAGGCAAAGCTCAGGAAATCTACATCGTCTGTTCC------------------------------------------------------------------------------------------
>000006156|size:204
CCATACGTTTGGGCTAAGATCTGAACGCAACGGCATCTTCATCGGAGATTCCCTCGTCACCTTCGACGGCGATGACCTCTTCGTGGATGGCACGCACTATAAGGGCACTCCCGGCCTATGGGATCTCATGGTAAAGAGACTTTCGAGGCCGAGGATCTCGACGCCTATGAAGAAATCCTGCTCCAAACCAATGCCCTCTACCAGAGCAGCGATCCCCTCTCTAAGACTCCCAAATCCAACCGAGGCTATAAGTTAACGGGCATCGTATCTCATATCTATCAGAAGGCAAAGACCGGCAGTGGGGTCGGGAACGTCTTCCTTCCTTGCGATCTCGATAGGCTCCTAGATCGATTGGAACTGTGCACTGCCGCCTATC----------------------------------------
>000004001|size:200
CTCGACGCGCCTCATCCTCCACTCCAAGGCTCAGAACACGATCATGGAGATGGCGGCCGAGGCCGGTACGGTCGAGGACCTCGAGCTCGAGGACGTGCTCAAGGTCGGCTACGGCGAGATCAAGTGTGTCGAGTCGGGTGGTCCCGAGCCGGGCGTCGGTTGCGCCGGCCGCGGTGTCATCACGGCGATCAACTTCCTCGAGGAGGAGGGTGCCTACGAAGAGGATCTCGACTTCGTGTTCTACGACGTGCTCGGCGACGTCGTCTGCGGTGGCTTCGCCATGCCCATCCGCGAGAACAAGGCACAGGAGATCTACATCGTCGTCTCC----------------------------------------------------------------------------------------
>000000441|size:206
CTGAACGCAATGAAGGGTGGCCATCAATCCAGTGTAAACAACGATGAAAATCAATTTGTTAACCAACATTGTAACCAATCGGACCCTACTACCATTTCTATGAAAGTAAGGATTTTGGAAAAAAGGATACCACACCACCAACAATCCTAACCTTAGTACATTTTTCCGTCAACAGAGAGAAGAATACTGGATACGACAACATGGATCCGAAATTCCATATGGCTGCAATGACAACATCAAACGTACAGGTAACCTTTCAAGCTCAAATTGCAGTTCGTTGAATTTGATGAATATTTTCAACACTAACATTCGCCGACAACGATGTCATGGCCATCGTCACTATACAGATAGTGCCAAATTTACTCGACG-----------------------------------------------
>000006173|size:200
TGTGCTTAAAGCTCCCCTATCATGACGGGGCTAAAGGGAGGGTTTACCAATAGGGGCCCTTGTACTAGATCATTACTGGGATTTAGTAACATGCCATGTTTTTTATTATGGTAAATTATTAGCTTTTAAAGATAAAGACTGAGTAACATACACGCTTACAGCTCCACCTTGCTTCGTTGTTGTAATGCTGACAGTTGTTTTGCCGAAGCTTGGAAGGGGGGGGAGGGGAGAGTTTTTATCGTTCCCCAAAAAACACAGCAACAGTCTGA---------------------------------------------------------------------------------------------------------------------------------------------------
>000001952|size:206
ATTCTACAAGGCTTTTACTTGGAGGCCTGGCACAGAAAACAGTATTGGACACGCTTCGTGAAGAAGGCGAAGATGTGGAATTGGAGGATATCTTGAAGCCTGGTTTTGCTAAGACTTCATGCGTTGAATCCGGAGGTCCCGAACCTGGAGTAGGTTGTGCAGGACGTGGGATCATCACTTCCATCAATATGTTAGAGCAATTGGGTGCTTACGAAGAAGATCGCGAGCTAGACTACGCATTTTACGATGTATTAGGGGATGTGGTTTGTGGAGGCTTTGCTATGCCTATTAGAGATGGTAAGGCTGAGGAGATCTACATTGTGGTATCA---------------------------------------------------------------------------------------
>000005793|size:204
AAGTCAGCGAAAACATTCAAGGTAGTGCAATTCTGGACGGATTGAATCAGAGAAAATGTTTTTCGTTTTTTTCCGAAGTGAAGTTATTCTTTATCCTTAGCTTTGACTGTCGACCAGGAAATACTGAAATAACCTTTTAATTTGATTCAAATCTGTTTTGATTATCAGCACTTCACTTGTTCGTATTTCATCTTCTTCTTCTTTCGTCTTCAGTAAATTGAGATTCGCAAATGTTCGTTTTATCCTCTTTAAATGGACATTTTGGGAACTGGCGTTACTTAACAAAGCAGAGAGTAGCCAACTTATACGAAAACT-----------------------------------------------------------------------------------------------------
>000002281|size:201
CTCGACAAAGAATCTAATGAAGGGCAAACGTATCCCAACTGTGTTGGAGCAGATCAAAGAGAAGGGGGATGATCTTCAACTCTCAGACGTAGTGTTCGAGGGTTTTGCAGGGGTGCTGTGTGTTGAGTCGGGAGGTCCAACACCCGGTATTGGTTGTGCAGGGCGTGGTATCATCTCGGCATTTGAGAGATTGGCGGAGCTCAAAGCATTTGAGACCTTCAAGCCCGATATTGTGATATATGATGTGTTGGGCGATGTTGTTTGTGGCGGTTTTGCGATGCCCATACGTGATGGATATGCACGAGAGGTATTCATTGTGTCGTCG-------------------------------------------------------------------------------------------
>000002273|size:194
CTCGACAAAGAACCTAATGAAGGGCAAACGTATCCCAACTGTGTTGGAGCAGATCAAAGAGAAGGGCGATGATCTTCAACTCTCGGACGTGGTTTTCGAGGGTTTTGCAGGGGTGCTGTGTGTTGAGTCGGGAGGTCCAACACCCGGAATTGGTTGTGCTGGACGTGGTATCATCTCGGCATTTGAGAGATTGGCGGAGCTAAAAGCATTTGAGACTTTCAAGCCCGATATTGTGATATATGATGTGTTGGGTGATGTTGTGTGCGGAGGTTTTGCGATGCCTATACGTGATGGATATGCACGAGAGGTATTCATTGTTTCATCG-------------------------------------------------------------------------------------------
>000001732|size:202
AGACGACGACCATACTCGACAACTAGAGGGTATTGCACTAGCAGAATTAGTCATTTTCATTGAAGATTCCCGGTCAGAGGAAGATGTAGGCCCCATTTATAAGCTCGCTGATTTAGCCGACATGTACACTTCTCGACTTAATCAACTTCTTGGAGCGCATATTATCGGTCGCGTCCACACGACCAGGTTAAAAGATCGAATCTTAGCTATGGTTCCTGATCTTCAAGAATACAAGCAAGGCCGTGACATTTTACTTGCATTTAAAGAAGACGTCGCGATGGCGCTTCGAAGAACACGTGAAGATTGTGACAACGAAGCAATGCATCTGGCACGGGCGGCAACCATTGTAAGA----------------------------------------------------------------
>000005179|size:200
GCTCAAGGTCTTCCACGGCGACATCATCGGTCGTCAGGACCGTGCGCGCCTCGATATCGTCCATCGCCAACATCTCAGCGGCCATGTCGAAGTTCATGACGTCGCCGGCGTAATTGCCATACATGAACAGAACGCCCTCGCCGCCCGAGACGGCTTTCGCGCACGCGATCACGGGGTCTGGCGGGGGAGACGCGAAGACATTCCCAATGGCTGCCGCATCGGCGAGGCCGCGCCCGACAAATCCGAGAAACGTCGGCTCATGGCCGGAACCACCACCGATCACCAGGCCGACCTTGCCCGGCCTCGGGCCATCT------------------------------------------------------------------------------------------------------
>000004852|size:200
ACTGCTTGACTGTAACTGAGCTCTGTTTTCAAGAGGAATGTTAACCTCACATTTTTCTTGAAGGAAACTCGACAAACTCCACATGCACCATGACAGCCATGTCATCCACTTCTGCCCTGGTGCAGCCTAGTTACGTTGTCCGAGCTGATCCTCATTCTCCTTGTGGAAGAGGGTCACTTCGGTCAAGCTTTTCTTGGCCGCTGGATGGAACACGATAGAGCAGTGGGCTGGTTTCTGCTTGCAACCAAGTAAATCATGCCTAAAGAGGTGACATGAAGAGTGGATTTTAATGGTTCTATATTTATCTGTATAACTGAATTGAGATGGTAACATGCGAATAATGTACACTACATTTCGATACATTGCATATTCACATCACA------------------------------------
>000006095|size:196
AACCCAACATGCCTCACCCTAAACCCTAAACCCTAAACCCTACACCCTAAACCCTAAACCAAGGACGATCTAAGGCACATCCCCTGGTTAAAGGGGCTTGGAGTCTCCGGGTGTTCTTGTCGGCACCAGCTGCACAGGCTGTCCTTTGCAGAGACTCGTGCCGCTGCGCGCGGTCCCGTCTTTTATGGCGAGAAATCGGGCCGTGCAGTTTTTTTTGCGTTCTAGCAGCCTCTGGCCCAAAAGGGTGGGCCTTTGCGCGACTTTTTCCGCCGCTGTGTTGATTCCACAATTCGACAGGCTGACGGCGACCTCAGTTTTCCGGGTTTAAAGCTTTTGAAGACCCTTATTCTTGTAGGAGAATGCACTCCTGAGCCGACTGCTTGCGCC-----------------------------
>000005387|size:201
AGGACGGAGGACTTCTCTTCGATAAAACCACGTTGGAAAACGAGGGCGCTATTTGAAATCATGGTTATAGTAGTTATAGGAAAGGGAAACCATCCCGAAATGTGCGTGAGTGTGTGTGTTTGGTGAATTATCATCATTTTATTTCATTTATATGTCCACCAGATGTTTGATGCTAAAACTGTGGTGTTTCACTGTGTTTCACACAGAAAACACATTTCAAAACATGTCATTTTTGTTCAGCAACTCTTGCAGTCCACGCACCACCAGTTTGCGGC---------------------------------------------------------------------------------------------------------------------------------------------
>000005194|size:199
ATGCATCTGTATGTAAATTGTATGAGCATTTGAATCATATCCCTGCAGGAGACGGGAGGTTTAGATCAGGGTAAAGCACAATTTACTTACTTTAGTCTGACGCGTCTCGATCTTTCAAAGTTTGTTCCCTAATTTTGCAATTTTGTCATGCATATCCGCCGTGAAATTATACAAGTTACGTCAAACACTCAGCATGTTTTGTGCAAAATTAGCATTTTACAGGTTTAGGAGGGCGTAGAATTCGTGGGTCGGGTGTCATGGGTAAATTGTCGCG----------------------------------------------------------------------------------------------------------------------------------------------
>000002046|size:196
TTAAACCGGACACAACAAGTAAAGGAAGCCAGCAAAGCAAAGCAAGAATGGAAGCAAACATTAATGTCTTAGTCAAACGCACATTTTGTGCGTCTCTGTTTTGCTGCTGTGAGGCGAAACGTCCGTGCTTGAGCTTTCTCCAAATTGCGATATTGAAAGCACAAGTCATCATTATTACAACAATAGCGTAAGATGACCGAATATATCTGATAAAATTCCTGTACAATTGCAAATAAATGGAGCTCGTGTCAAATAGCAGACTAAGTGACCACACCATAAAAATAACAATGTGATAGGTTCGCACTGTTACCCTTCGGTGTTTGAATGGCCAATTTACGACGTAAAATCTTTCACAGGATATTAATACTGCAAAGTTCAAAGACACCATTCAAGAAAACCTGTATGTGGTTGT----
>000006189|size:193
CTCCACGCGCCTGATCCTGAACTCCAAAGCACAGGATACCGTGCTGCACCTGGCCGCTGAGATGGGCTCGGTTGAGGATCTGGAACTCGAAGATGTTCTGAAGATTGGTTACTCGGACATCAAATGCGTTGAATCCGGTGGTCCGGAGCCAGGTGTTGGCTGCGCGGGCCGTGGTGTTATCACCTCGATCAACTTCCTCGAAGAAAACGGTGCCTATGACGATGTCGATTACGTCTCCTATGACGTTCTTGGCGACGTTGTGTGCGGTGGCTTTGCGATGCCGATCCGCGAGAACAAGGCGCAGGAAATCTACATCGTTATGTCC-------------------------------------------------------------------------------------------
>000005780|size:197
CCCCCAAAATGAGTAGATCCCATACTATCAATACTATCAATTCTATCATAATTTCTTCTGATCGAGACACCTCTGGATTTTCTGGGGTCGAGTTTTTCTTGAAGCTGGACAGTTTCGAGTTTCTGCTGCCAGGAAGTGTCTTTTTAGGGACGACTTGAAGGTGCTGCTGCACGGTGATTCCACCACCCACGGACTCTTACAAGAAGCTCAAGGCATGTGGAGCGAGGCGTGGAAGGCTTACCCATTTCATGGGATTTTACTGGAAAAATTGGAGATTTGACAAAAAAAAATGGATCAAAATTGAATAACTGAACAACCATGGGATACATCT-------------------------------------------------------------------------------------
>000005094|size:194
AGCTCAAGGTCATGCAGCTGTCTGGTGTTGATCAACCGGACGAAAACTTTGTGCTGTTGGACAGCGGTGCAACACATGGACTTCGACCAGCACGTGATGATGATGAGTGGAAAAATGCAGTGCCTACCTCAGTCCAATTGGCAGATGGCACAACTGAAATGTTTCGCCTCAAGAAAAGGACAAAGATTTTGTTGTCCGATCCATCTGCAACCAACCAAGTGTCCTACATCATGCCTATGGGTGGCCTGTCGGACTTGGACTTTGCTTTGGAGTGGCGTGGAGGCATTTGCAGACTTCACGATGATGCTGGCCGAGAAATTCCAGTGGTGATCCGCAATGGATGTCCTATGATCA--------------------------------------------------------------
>000003635|size:191
TCACAAGCTGTGCCGTTATAAGGCGCTGAACACACACACTGGCCACTCCCTGTCACTCCATCGATACACAAGCCACGCCTGCTGCAAGGCATCTGAACACCACCTGGGCATGCTGTAGCAAGAGTACAATCACTGTTAAAACATGACAGAGTTTGAATTTGACGCTGACTTAAACAATGAGTGAAACACTATGGAGGAACATAGAAAAATCTGAGTCCCTACAAGGACTCGAGGCGGAAACCTACACTTTGTGTGGTCTGATGTTCTAATGACAAAGCTATCAAAAACTCCTCGAATCTGTACTTT--------------------------------------------------------------------------------------------------------------
>000002594|size:192
TTCAACTCGTTTAATCTTAAACGCAAAAGCTCAAACTACTGTACTTCACGTTGCTGCAGAGCGCGGAGCAGTTGAAGACGTAGAACTAGACGAAGTATTGAAAGATGGTTTCGCTGGAATCCGTTGCGTTGAGTCTGGTGGTCCTGAGCCTGGTGTAGGTTGTGCAGGTCGTGGTATTATCACTGCTATCAACTTCCTAGAAGAAGAAGGTGCTTATACAGACCTAGATTTCGTAAGTTATGACGTACTAGGTGACGTTGTTTGCGGTGGATTTGCAATGCCTATCCGTGAAAACAAAGCTCAAGAAATCTACATCGTATGTTCC-------------------------------------------------------------------------------------------
>000006029|size:192
TGCCCTTGTGGTGGGCGATGCCAATCTCACCTTCTCCATCCTCCTGGCAAGGCATCGGGAGGCGCGTCGTGGTGCGTGATTTCGCACCGGGTCCCACCCGGGTCCCACCGGGGTCCCACCAGGCATTGGGCCACGTGGGACGAATTGTGGCCACTACGTTTGAGACAATCGAAATACTTCGATGCTTGGCGTGTGACAGCCTCACACAGCTGCCAGCTGTATTGATATCAGCTATATCATATTATGATATCTGATATTCATGGCAGGTATGCCGAAAATTGCCATAGTTCTTTCTTTTATTTGTTTCAAGTG--------------------------------------------------------------------------------------------------------
>000002280|size:195
CTCGACAAAGAATCTAATGAAGGGCAAACGTATCCCAACTGTGTTGGAGCAGATCAAAGAGAAGGGCGATGATCTTCAACTCTCAGACGTAGTGTTCGAGGGTTTTGCAGGGGTGCTGTGTGTTGAGTCGGGAGGTCCAACACCCGGAATTGGTTGTGCTGGGCGTGGTATCATCTCGGCATTTGAGAGGTTGGCTGAGCTAAAAGCATTTGAGACCTTCAAGCCCGATATTGTGATATATGATGTTTTGGGTGATGTTGTTTGTGGCGGTTTTGCTATGCCAATACGTGATGGATATGCACGAGAGGTATTCATCGTGTCGTCG-------------------------------------------------------------------------------------------
>000000440|size:193
GGTAACCCTGTAACGACAAAGAAAAGGCTATGCTTTGCCGAAGGATCGTTTGGAGTTGTTAATAACACGGAAGGTATGTGATCACACCCATGAATGCCAGAGAAAAAACGATTAACATGCAAGTAAACTTTCAATGCAGGGACTCCAGCTTATTCGTCAGATAATTATATTCTCTGCTTAATAGAAACTGAAAAAGACAAAGATGTGTGCCCATGTGGGAATAACGAAGTTATTGAAGGACAACGTTGGGTGATGTGTGATGGATGCAAGCAATGGTATCACATGTAAGCCTATAACAGCTTATTTCTTTCGATATAGACATATTTAGTACTATTTAGTTTCGTAC----------------------------------------------------------------------
>000005938|size:183
CTCCACCCGTCTGATCCTGAACTCCAAGGCCCAGGACACCGTGCTGCACCTGGCCGCCGAAATGGGCTCGGTCGAGGACCTCGAACTCGAGGACGTGCTGAAGATCGGCTACAAGGACATCAAATGCGTTGAGTCCGGTGGCCCCGAGCCCGGCGTCGGCTGTGCCGGTCGCGGCGTGATCACCTCGATCAACTTCCTGGAAGAAAACGGCGCCTATGACGATGTCGACTACGTCTCCTACGACGTGCTCGGCGACGTTGTCTGCGGCGGCTTCGCCATGCCGATCCGCGAGAACAAGGCCCAGGAAATCTACATCGTCATGTCG-------------------------------------------------------------------------------------------
>000001393|size:188
TTCGACTCGCCTAATGCTCCACTGTAAAGCCCAAACTACCATTCTCAGCTTAGCTGCCGAAAGAGGTTCCGTCGAAGATCTCGAACTAGAAGAAGTCTTACTCACTGGCTATAACGACGTTCGTTGTGTGGAATCTGGTGGTCCTGAGCCCGGTGTCGGTTGTGCCGGTCGTGGTATCATTACAGCGATTAACTTCCTGGAAGAAGAAGGTGCTTACGACGATATTGATTTAGTCTCCTACGACGTCTTGGGTGACGTTGTTTGCGGTGGTTTCGCCATGCCCATCCGTGAAGGAAAAGCCCAAGAAATCTACATTGTTACCTCT-------------------------------------------------------------------------------------------
>000005634|size:189
GAAAGCCGACGACAGTGACAACCAGAATTTTGCTGATTCGAACATCCTCTACATTTGTACTCTGTCACGAAAGAATTGAATTGTGCATCTTTACGGCCCTGTGTGCTTTCCAGTAACAGAAAACGATAACAGGATACGCTAAATACGAGAAAATTACTCCAACTGGTCGTACATTTGGCGTTTCTGGCGACCCCATCATAGGAACTGCGAAAGCTGGATTCACATAGAAGGGATAACCATATGCAAAAATACAAAGAACAGTATGAAAAATGAATATGGCCCACATCGCTAAAGCT------------------------------------------------------------------------------------------------------------------------
>000003302|size:188
AGACGGAGTGAAGGCACACCGACCCAAAGACTCAGGACAGACATCACAAGCTAAGTCTCATTTTCTTGAGCACGATCCAGAATCGTTTGAATAGAACAAATACAACAAAGGAATACAACGAAATATGAATTGACAGCTTTGACTTCGCATTTAGGGAAGTCTGATCATAGCCCAAAAAGTGTCAAATGCATTCAAATGAAACAAAAAGCCAAGGAGCACTTAAATTAGAGACGACCCGACAAGGCTCAAAGTGAGTGCTTGCCAAGCTGTAGGTTGCATGTTTTGTTGATCACAATACCTTTTGGCTGAGCCGCAGTGGGGGTTTGATTTTTTCTGTAGGATGGCTCAAAGTTAACAA----------------------------------------------------------
>000005715|size:184
CTCAACGAAGAATCTGATGAAGGGAAAACGCATCCCTACAGTATTAGAGCAGATAAAAGAAAAGGGTGATGCTCTTCAACTCTCGGACGTTGTATTCGAGGGCTTTGCTGGGGTACTGTGTGTCGAATCGGTAGGTCCAACACCCGGAATTGGTTGTGCTGGACGTGGTATCATCTCTGCATTTGAGAGATTGGCGGAGCTCAAAGCATTTGAGTCTTTCAAGCCCGATATTGTGATATATGATGTGTTGGGTGATGTTGTGTGCGGAGGCTTTGCGATGCCTATACGTGATGGATATGCACGAGAGGTATTTATCGTGTCGTCG-------------------------------------------------------------------------------------------
>000005421|size:189
AAATTTTCAAGGAGACTGCTTATTTTAGGTAAAAGCGCAGGGAATAATCTTTATCAGTAGGCGGCGTGGCCGAGTGGTGGGGGTGCTGGACTTGTACTCCGGTTTCCCGGGTTCAAGTCCTCCACCCTGCCACTCACTGGATTTGTTCTCGGTTGCGCTCTGTAAATGGCCCACTTGTCTGCCTCCTGCCAGTGGGGATTTTTTTTAGCACTTAGTCCACATTGTGGCTGAAAAGCTCCTAAGGGGGAGCTTCAATTTCCGTATTTATTATTTATTTAATAACAGACTCCAATATTATTCTG------------------------------------------------------------------------------------------------------------------
>000004901|size:185
CTGAACGCAAGAATGTGTGGCCATCGATCCGGTGTAAACAGCAATGAATATCAATTTGTGTACAAACATTTCAACCAACCGGACCATTCAATCCTTTCTATGAAAGTAAGGATTTTGGAAAAATCTATCACCCGACTAACAATCCTAACCTCAGTACACCCTTCCGTAAACAGAGAGAATACTGGATACAACTTGGATCCGCAATCCCTTATGGTTGCAATGACAATATCAAAAGTATAGGTAACCTTTCAAGCCCAAATTGCAGTTCGTTGAATGTGATGAATATTTTCAACACGAGCATCCGCCGACAACGTAGTCATGGCCATCGTCACTATACATCGCCAAATTTACACGATG-----------------------------------------------------------
>000002262|size:179
CTCGACAAAGAATCTAATGAAGGGTAAGCGTATCCCAACAGTGTTAGAGCAGATCAAAGAGAAGGGCGATGATCTTCAACTGTCGGACGTAGTTTTCGAGGGTTTTGCAGGGGTACTGTGTATTGAGTCGGGAGGTCCAACACCCGGAATCGGTTGTGCTGGGCGTGGTATTATCTCGGCATTTGAGAGATTGGCTGAACTGAAGGCATTTGAGACCTTCAAGCCCGATATTGTGATATATGATGTGTTGGGTGATGTCGTATGCGGTGGTTTTGCGATGCCAATACGTGATGGGTATGCGCGAGAGGTATTTATCGTTTCGTCG-------------------------------------------------------------------------------------------
