# Supplementary material for: Unravelling the Importance of Diazotrophy in Corals – Combined Assessment of Nitrogen Assimilation, Diazotrophic Community and Natural Stable Isotope Signatures
Source: Front Microbiol. 2021 Jun 24;12:631244. doi: 10.3389/fmicb.2021.631244 (PMC8264265; doi:10.3389/fmicb.2021.631244)
Supplement: Supplementary file 3 [file Data_Sheet_1.ZIP › Suppl. File S8 - Reads nifH and non-nifH.txt]

Sample	Reads_fastq	Reads_MED_input	nifH_Reads	nifH_reads_blastx	non-nifH_Reads
Sum25m6	141537	52444	16548	20151	35896
Sum50m1	144494	23399	183	183	23216
Sum50m2	137083	25600	452	452	25148
Sum50m3	136368	18908	2165	2165	16743
Sum50m4	138625	20944	1464	1464	19480
Sum50m5	137568	18613	1	1	18612
Sum50m6	131909	16861	0	0	16861
Sum5m1	114042	37488	13696	14280	23792
Sum5m5	102276	30230	10920	11103	19310
Win25m1	134821	47411	36458	36458	10953
Win25m3	169769	33341	10642	10642	22699
Win25m4	119071	18661	3759	5069	14902
Win25m5	139293	35790	29862	29862	5928
Win25m6	128822	26077	6309	6309	19768
Win50m1	157784	17381	0	0	17381
Win50m2	150776	14318	11	11	14307
Win50m3	155482	13922	1634	1635	12288
Win50m4	132718	14695	8	8	14687
Win50m5	141372	34444	0	0	34444
Win50m6	123933	22261	0	0	22261
Reads_fastq	Number of reads present in the raw fastq data file
Reads_MED_input	Reads after quality filtering in TaxADivA for analysis with Minimum Entropy Decomposition
nifH_Reads	Number of reads identified as nifH sequences
nifH_reads_blastx	Number of reads identified as nifH sequences after an additional BLASTx verification step
non-nifH_Reads	Number of reads identified as non-nifH (off-target) sequences
